# Supplementary material for: Deep RNA sequencing of pectoralis muscle transcriptomes during late-term embryonic to neonatal development in indigenous Chinese duck breeds
Source: PLoS One. 2017 Aug 3;12(8):e0180403. doi: 10.1371/journal.pone.0180403 (PMC5542427; doi:10.1371/journal.pone.0180403)
Supplement: S1 Table — (XLSX) [file pone.0180403.s001.xlsx]

## Sheet: Sheet1
	GY E21			GY E27			GY 5dph
Sample name	GX2	GX3	GX4	GX5	GX6	GX7	GX9	GX14	GX12
Total reads(Raw reads)	46085510	42637090	48867624	50695486	48347112	60499320	49583456	49519462	51816586
clean reads	43875544	40470122	46366420	47893660	45334460	56950116	46763316	46367826	48616526
Total mapped	27058417 (61.67%)	24945035 (61.64%)	28780192 (62.07%)	28624616 (59.77%)	26456141 (58.36%)	33361870 (58.58%)	28670175 (61.31%)	29113052 (62.79%)	29237649 (60.14%)
Error rate(%)	0.035	0.04	0.04	0.035	0.035	0.035	0.035	0.035	0.035
Q20(%)	94.755	94.09	94.4	94.405	94.28	94.33	94.215	95.225	94.62
Q30(%)	90.19	88.955	89.49	89.61	89.26	89.52	89.155	91.015	89.935
Multiple mapped	558464 (1.27%)	503457 (1.24%)	619208 (1.34%)	612238 (1.28%)	617846 (1.36%)	775408 (1.36%)	664655 (1.42%)	674396 (1.45%)	765120 (1.57%)
Uniquely mapped	26499953 (60.4%)	24441578 (60.39%)	28160984 (60.74%)	28012378 (58.49%)	25838295 (56.99%)	32586462 (57.22%)	28005520 (59.89%)	28438656 (61.33%)	28472529 (58.57%)
GC content(%)	51.61	51.355	51.43	51.175	52.09	52.4	51.815	51.27	51.93
Reads map to '+'	13228651 (30.15%)	12204067 (30.16%)	14068747 (30.34%)	13948607 (29.12%)	12861264 (28.37%)	16210786 (28.46%)	13933482 (29.8%)	14153710 (30.52%)	14171916 (29.15%)
Reads map to '-'	13271302 (30.25%)	12237511 (30.24%)	14092237 (30.39%)	14063771 (29.36%)	12977031 (28.63%)	16375676 (28.75%)	14072038 (30.09%)	14284946 (30.81%)	14300613 (29.42%)
Non-splice reads	16016153 (36.5%)	14669034 (36.25%)	17129071 (36.94%)	17163502 (35.84%)	15574024 (34.35%)	19141757 (33.61%)	16428793 (35.13%)	16799374 (36.23%)	16647082 (34.24%)
Splice reads	10483800 (23.89%)	9772544 (24.15%)	11031913 (23.79%)	10848876 (22.65%)	10264271 (22.64%)	13444705 (23.61%)	11576727 (24.76%)	11639282 (25.1%)	11825447 (24.32%)
	JD E21			JD E27			JD 5dph
Sample name	JX1	JX2	JX3	JX5	JX6	JX7	JX13	JX15	JX16
Total reads(Raw reads)	61588234	51454892	42195220	52314830	50751000	45344830	49833086	49362062	52865694
clean reads	59657382	48457180	39680224	49324100	47513284	42247472	46220546	45789270	47936036
Total mapped	38429569 (64.42%)	31410348 (64.82%)	25326388 (63.83%)	29000191 (58.8%)	28049125 (59.03%)	24308572 (57.54%)	26838588 (58.07%)	27158887 (59.31%)	27420907 (57.2%)
Error rate(%)	0.04	0.035	0.04	0.035	0.035	0.035	0.035	0.035	0.035
Q20(%)	94.26	94.29	94.3	94.36	94.305	94.33	94.315	94.015	94.27
Q30(%)	89.38	89.375	89.345	89.435	89.33	89.34	89.55	88.8	89.24
Multiple mapped	794400 (1.33%)	614005 (1.27%)	502375 (1.27%)	608324 (1.23%)	638227 (1.34%)	562642 (1.33%)	607520 (1.31%)	668873 (1.46%)	720783 (1.5%)
Uniquely mapped	37635169 (63.09%)	30796343 (63.55%)	24824013 (62.56%)	28391867 (57.56%)	27410898 (57.69%)	23745930 (56.21%)	26231068 (56.75%)	26490014 (57.85%)	26700124 (55.7%)
GC content(%)	50.125	49.815	50.385	51.155	51.315	51.785	52	51.925	52.655
Reads map to '+'	18775094 (31.47%)	15389664 (31.76%)	12389445 (31.22%)	14092782 (28.57%)	13627003 (28.68%)	11799475 (27.93%)	13048364 (28.23%)	13176486 (28.78%)	13266216 (27.67%)
Reads map to '-'	18860075 (31.61%)	15406679 (31.79%)	12434568 (31.34%)	14299085 (28.99%)	13783895 (29.01%)	11946455 (28.28%)	13182704 (28.52%)	13313528 (29.08%)	13433908 (28.02%)
Non-splice reads	23316899 (39.08%)	19288045 (39.8%)	15360486 (38.71%)	17220249 (34.91%)	16791545 (35.34%)	14238534 (33.7%)	15509273 (33.55%)	15554809 (33.97%)	15592987 (32.53%)
Splice reads	14318270 (24%)	11508298 (23.75%)	9463527 (23.85%)	11171618 (22.65%)	10619353 (22.35%)	9507396 (22.5%)	10721795 (23.2%)	10935205 (23.88%)	11107137 (23.17%)
Duck genome BGI_duck_1.0 (GCA_000355885.1) was used for the alignment.
Q20: the proportion of bases with a phred base quality score greater than 20; i.e., the proportion of read bases whose error rate is less than 1%
Q30: the proportion of bases with a phred base quality score greater than 30; i.e., the proportion of read bases whose error rate is less than 0.1%.
