# Supplementary material for: Deep RNA sequencing of pectoralis muscle transcriptomes during late-term embryonic to neonatal development in indigenous Chinese duck breeds
Source: PLoS One. 2017 Aug 3;12(8):e0180403. doi: 10.1371/journal.pone.0180403 (PMC5542427; doi:10.1371/journal.pone.0180403)
Supplement: S2 Table — *ACTB and GAPDH were the endogenous control genes. (XLSX) [file pone.0180403.s002.xlsx]

## Sheet: primers for qRT-PCR
Gene	Gene id	Up-primer	Lower-primer	Length	Temperature
F16P1#	sp|P00636|	CCCTAAAGGAAAGCTGAGAC	CTCGGGCACTATATCCAGTA	115	60
COL1A1#	sp|P02457|	GCCAACGAAATCGAGATCAG	CGTCTTTGTCGTCTTGTACT	126	60
WIPI1#	sp|Q5MNZ9|	GAAATCCCAGATGTTTACATCG	TCCGTCCCTTTCTTGAAGT	113	60
ARMC3#	sp|Q5W041|	TTGGCATTGGCTGTAGTTTAG	TACTCTTGAGGAGGAAGCAGAA	115	60
CEA20#	sp|Q6UY09|	TCTCCGAGCCAGAAATCC	TCTTCCACCAGTACACGTC	105	60
GLIS3#	sp|Q8NEA6|	ATGACGCAGAGACAAACT	TTGTGTTGTACGTTCTTCTGAG	188	60
SRSF4#	sp|Q8VE97|	CTCTTACTCCAGAAGCCGA	GATCTACTCTTGGAGCGAC	105	60
LAMC3#	sp|Q9Y6N6|	GAGGCCCAGAAGAAGATCA	ACAACCTGTGCCCTCTTA	131	60
TNNI1#*	sp|P02645|	CTGCACGAGAAGGTTGAG	GCAGGTCAAGCACTTTGAT	109	60
TNNT2*	sp|P02642|	TCTCCAACATGCTGCATT	CTGAGGTGGTCGATGTTC	130	60
TNNC1*	sp|P09860|	ATGCTGCTTTAACTGGAATG	CACCACAGGGTGGAAATC	179	60
MYOZ1*	sp|Q8SQ24|	CAGAAGATTCAGTCTCACAAGT	AGGTCTTTATCCAAGCCAC	103	60
MYBPH*	sp|Q05623|	TCATGGGCAACACCTACTC	GGATCTTCTCTGGCTGGTAA	129	60
COEA1*	sp|P32018|	CTTCCTGCCAGCAATTAC	AGCCAAACACTTCCATCATA	134	60
KCRS*	sp| P11009|	GACCAGTGCATCCAAACC	TCTCAGCAAACACCTCGTAG	103	60
DEP1A*	sp| Q5TB30|	ATCTGTTGTTTGTTGCTTCC	TGTATCATCAAAGAGCGTGTG	134	60
ACTB		TGAGAGTAGCCCCTGAGGAGCAC	TAACACCATCACCAGACTCCATCAC	198	60
GAPDH		CTTCGGAATAGGGAGGAGAC	CGGAGATGATGACACGCTTA	131	60
Note: #, gene were selected from the 43 DEGs shared by all time points in both Gaoyou and Jinding duck breeds; *, selected from the 393 DEGs with expression patterns in line with the muscle development curve in both Gaoyou and Jinding breeds
