# Supplementary material for: Deep RNA sequencing of pectoralis muscle transcriptomes during late-term embryonic to neonatal development in indigenous Chinese duck breeds
Source: PLoS One. 2017 Aug 3;12(8):e0180403. doi: 10.1371/journal.pone.0180403 (PMC5542427; doi:10.1371/journal.pone.0180403)
Supplement: S3 Table — (XLSX) [file pone.0180403.s003.xlsx]

## Sheet: Sheet1
			RPKM
			GY E21			GY E27			GY 5dph			JD E21			JD E27			JD 5dph
Gene_id	ID	description	GX2	GX3	GX4	GX5	GX6	GX7	GX9	GX14	GX12	JX1	JX2	JX3	JX5	JX6	JX7	JX13	JX15	JX16
ENSAPLG00000001666	Q8NHC5	O14AG_HUMAN Olfactory receptor 14A16 OS=Homo sapiens GN=OR14A16 PE=2 SV=1//8.97374e-90	7.14628	6.81592	7.41914	2.82019	1.85659	2.11409	3.64431	2.85819	3.05271	0.77372	0.95679	0.318701	0.177892	1.20615	0.105236	1.39295	0	0.915366
ENSAPLG00000004025		Osteocalcin [Source:UniProtKB/TrEMBL;Acc:U3I8E8] .	38.3998	45.462	25.3687	688.348	885.113	837.843	2320.43	1604.73	1472.05	8.34982	8.08081	9.32116	341.553	436.728	444.841	898.678	856.83	907.571
ENSAPLG00000004776	Q8MJN0	FUND2_BOVIN FUN14 domain-containing protein 2 OS=Bos taurus GN=FUNDC2 PE=2 SV=1//4.03629e-24	165.789	181.711	131.425	177.764	223.35	227.644	229.343	148.512	221.986	97.062	107.174	117.796	134.087	117.477	79.7693	76.2159	94.7409	69.0934
ENSAPLG00000005071	Q5W041	ARMC3_HUMAN Armadillo repeat-containing protein 3 OS=Homo sapiens GN=ARMC3 PE=2 SV=2//0	4.34624	5.34239	2.83491	8.70699	5.44065	3.48952	1.94079	3.2504	1.52354	17.2779	11.5218	16.817	15.0514	21.4402	22.5566	4.05529	4.61823	3.8308
ENSAPLG00000006042		-//-	10.8417	10.8873	9.28318	23.0568	31.1649	12.2212	5.44258	3.85213	4.92265	2.50923	2.96401	2.6585	4.07287	4.64367	6.948	1.18667	2.95307	1.70584
ENSAPLG00000006595	Q8VE97	SRSF4_MOUSE Serine/arginine-rich splicing factor 4 OS=Mus musculus GN=Srsf4 PE=2 SV=1//1.33689e-67	36.6067	42.8805	38.1266	30.2389	31.6963	23.3355	31.7478	37.3062	33.696	26.0972	28.7849	32.6009	13.0968	17.1106	13.9611	17.8704	17.6102	21.5518
ENSAPLG00000006849	Q9W770	SPON1_CHICK Spondin-1 OS=Gallus gallus GN=SPON1 PE=2 SV=1//0	8.05282	10.4909	7.17515	12.9445	8.86364	12.7911	15.5721	10.8423	8.99754	4.72266	4.64113	3.35382	2.01705	2.76409	2.0121	4.12918	5.18306	2.93053
ENSAPLG00000006904	Q7Z9I4	YCP6_SCHPO Uncharacterized oxidoreductase C663.06c OS=Schizosaccharomyces pombe (strain 972 / ATCC 24843) GN=SPCC663.06c PE=2 SV=1//7.73068e-13	2.93284	2.52689	4.7716	2.01451	2.35472	1.9178	3.35763	2.61774	1.87458	0	0	0	0	0.120854	0	0.0604809	0	0
ENSAPLG00000007422	Q2TAA2	IAH1_HUMAN Isoamyl acetate-hydrolyzing esterase 1 homolog OS=Homo sapiens GN=IAH1 PE=1 SV=1//3.31683e-127	20.2556	19.0581	17.8924	11.6164	14.2076	9.92245	11.9297	14.7349	12.1126	2.88455	12.4037	3.16845	0.746111	4.84262	1.37317	1.38484	0.876153	1.02379
ENSAPLG00000008353	Q7Z9I2	YCP9_SCHPO Uncharacterized oxidoreductase C663.09c OS=Schizosaccharomyces pombe (strain 972 / ATCC 24843) GN=SPCC663.09c PE=2 SV=1//5.3205e-20	8.73407	6.73601	8.82574	4.65353	5.34711	4.67054	5.60409	5.52512	5.29158	0	0	0	0	0	0	0	0	0
ENSAPLG00000008396	Q6WBX8	RAD9B_HUMAN Cell cycle checkpoint control protein RAD9B OS=Homo sapiens GN=RAD9B PE=1 SV=2//3.49817e-59	11.4663	16.9382	11.4304	3.4126	3.36627	3.8149	6.05613	8.54721	4.94109	22.7774	22.8398	23.0156	10.282	7.45798	6.04224	10.877	12.306	10.5114
ENSAPLG00000009001	Q5MNZ9	WIPI1_HUMAN WD repeat domain phosphoinositide-interacting protein 1 OS=Homo sapiens GN=WIPI1 PE=1 SV=3//4.80483e-33	31.9104	27.6108	39.5687	30.4688	33.4556	30.4688	51.5827	51.1675	66.2955	68.7838	50.9964	61.254	98.6576	72.0446	68.4497	115.748	94.3808	99.2095
ENSAPLG00000010585	P14018	CLUS_COTJA Clusterin OS=Coturnix coturnix japonica GN=CLU PE=2 SV=2//4.44358e-94	121.071	100.263	98.0306	125.363	140.382	124.288	117.019	137.931	125.052	62.5228	50.987	76.1565	85.3883	71.5945	77.868	77.1017	90.3341	82.5094
ENSAPLG00000011740	Q6WRI0	IGS10_HUMAN Immunoglobulin superfamily member 10 OS=Homo sapiens GN=IGSF10 PE=1 SV=1//8.72463e-09	6.768	8.10402	9.12508	5.35734	4.95815	5.03355	4.22481	4.2564	3.74724	4.22897	5.48732	5.81007	2.49269	3.31033	2.88423	2.69419	2.23985	1.97764
ENSAPLG00000012339	P02645	TNNI1_RABIT Troponin I, slow skeletal muscle OS=Oryctolagus cuniculus GN=TNNI1 PE=1 SV=1//1.07547e-63	2374.14	2439.2	2155.3	228.776	285.211	167.663	419.469	401.012	371.294	1818.5	1616.33	1950.92	104.363	48.8833	72.283	199.159	139.316	197.053
ENSAPLG00000012387	P15311	EZRI_HUMAN Ezrin OS=Homo sapiens GN=EZR PE=1 SV=4//0	8.19221	19.802	12.9444	18.6736	20.6437	6.89067	6.14715	5.3873	6.66546	25.8993	40.7895	33.3462	54.435	50.3067	26.7852	19.9999	25.9748	27.2875
ENSAPLG00000012934	Q9Y6N6	LAMC3_HUMAN Laminin subunit gamma-3 OS=Homo sapiens GN=LAMC3 PE=1 SV=3//0	1.50994	0.884169	2.55569	1.38448	0.884212	1.7391	2.01078	1.80014	2.02692	0.216981	0.160993	0.393256	0.475599	0.228971	0.151496	0.420153	0.947288	0.508275
ENSAPLG00000013516	Q8BYN5	FSD1L_MOUSE FSD1-like protein OS=Mus musculus GN=Fsd1l PE=2 SV=2//0	8.96101	9.53866	12.3092	6.7661	7.0439	9.41676	5.84802	3.47479	3.59277	18.5109	18.1136	17.2	19.1844	19.693	15.5934	7.91608	11.2401	12.0972
ENSAPLG00000013867	P00636	F16P1_PIG Fructose-1,6-bisphosphatase 1 OS=Sus scrofa GN=FBP1 PE=1 SV=4//0	20.0522	18.8057	18.6701	21.6737	15.5486	15.5985	16.9566	20.1015	13.4185	8.40966	9.48188	9.61941	6.72472	5.54646	5.92095	5.79631	4.87581	4.34547
ENSAPLG00000014844	Q8NEA6	GLIS3_HUMAN Zinc finger protein GLIS3 OS=Homo sapiens GN=GLIS3 PE=2 SV=5//0	2.75617	2.37623	2.8976	2.84244	3.79119	2.77385	1.00712	0.88935	0.868459	7.00363	6.54037	6.20077	10.5666	10.7992	5.31146	3.25221	9.23094	8.14008
ENSAPLG00000015208	Q5D1D6	GBP1_CHLAE Interferon-induced guanylate-binding protein 1 OS=Chlorocebus aethiops GN=GBP1 PE=2 SV=1//1.11176e-177	2.56089	0.829314	0.0564193	1.7157	1.24838	1.10241	1.0815	0.108676	0.265309	9.54245	19.6848	20.552	22.9975	22.6343	22.5356	12.5419	23.047	25.8948
ENSAPLG00000015477	Q9P202	WHRN_HUMAN Whirlin OS=Homo sapiens GN=DFNB31 PE=1 SV=3//2.86992e-09	25.3465	18.9286	28.3238	11.4456	8.64128	11.874	16.8554	10.2194	14.4721	5.13008	4.48039	6.00478	1.58126	6.80921	1.05535	6.9846	2.82815	5.42439
ENSAPLG00000015733	Q61576	FKB10_MOUSE Peptidyl-prolyl cis-trans isomerase FKBP10 OS=Mus musculus GN=Fkbp10 PE=1 SV=2//1.45821e-53	86.2014	106.084	90.2662	23.0467	29.4775	31.7953	57.43	51.2588	45.936	66.8603	61.4182	60.2582	18.6787	14.0718	12.1606	31.522	37.0271	31.4784
ENSAPLG00000016362	P02457	CO1A1_CHICK Collagen alpha-1(I) chain OS=Gallus gallus GN=COL1A1 PE=1 SV=3//1.73172e-52	762.485	790.967	830.75	652.283	453.247	666.745	1063.75	812.121	840.096	548.123	482.887	659.823	320.861	338.651	352.588	533.284	506.492	416.368
Novel00009			5.68691	2.52955	6.09511	3.4486	2.69394	3.34538	2.38487	5.6724	4.8736	0	0	0	0	0	0	0	0	0
Novel00496			0.281668	0.241369	0.22681	0.562775	0.309269	0.499659	0.434771	0.69388	0.388982	1.31548	1.45155	1.22265	3.16063	2.88312	2.33149	2.00395	1.25771	1.98848
Novel00655			5.63603	7.04326	5.38161	10.392	8.70649	9.38382	11.2095	9.0194	7.01415	3.79244	3.93464	2.66975	2.03209	1.86533	1.82722	3.69155	3.95165	2.9696
Novel00710			2.32995	2.027	2.55459	1.06613	1.01528	0.793611	1.5249	1.45679	1.33827	0.135967	0.0525432	0.0128347	0.0214921	0	0	0	0	0.353889
Novel00793			8.04179	8.95183	8.76354	3.22377	2.30845	1.98639	3.05433	3.45284	2.0605	1.51062	1.16753	0.513344	0.525319	0.398522	0.282512	0.249298	0.656134	0.491472
Novel00794			2.39171	2.8423	3.14501	0.309619	0.356319	0.330387	0.702262	0.792533	0.328649	0.461678	0.486336	0.361555	0.0324341	0.022555	0.0127914	0.0225751	0.125688	0.0333788
Novel00965			0.293486	2.29041	0.278031	4.24693	0.795151	2.16657	3.86394	0.516424	0.597681	8.82655	7.05937	7.05224	9.73308	8.78179	6.91837	7.33793	6.72349	7.48791
Novel01541			2.55867	3.01032	3.71536	1.73461	3.24482	2.08666	1.63767	1.70305	1.68173	2.00419	1.37896	1.04693	0.533558	0.636069	0.789091	0.537161	0.302088	0.627539
Novel01591			317.942	276.139	240.511	144.151	113.031	144.556	141.083	101.356	135.361	50.1443	53.5923	51.6085	23.9105	72.1901	19.7428	65.1482	26.8248	56.5573
Novel01643			17.9007	3.72837	11.7764	29.5737	5.45966	25.6951	23.0256	8.16624	12.4047	0	0	0	0	0	0	0	0	0
Novel01683			4.8872	4.80587	6.37552	5.28625	5.59802	4.01654	25.6791	27.193	26.9825	12.2039	12.1017	14.2587	9.17214	10.9344	14.5553	40.8884	52.6999	41.5778
Novel02080			0.903097	0.9069	0.909011	3.35701	2.02826	1.8284	2.04998	3.45042	2.36359	0.0405553	0.0501512	0	0.35899	0.320971	0.182029	0.214172	0.162601	0.316667
Novel02471			6.5785	3.77497	4.67406	6.33177	2.81421	6.70469	4.26651	4.93037	6.69851	0	0.208754	0	0.213471	0.222674	0.252565	0.222872	0	0.439376
Novel02576			32.2342	7.29463	30.1066	10.9696	28.0967	12.6058	18.1378	7.04191	6.06749	0.652412	0.40339	0.985357	0.412504	0.430288	0.488049	0.430671	0	0
Novel02901			1.16865	0.938853	0.830328	2.44356	1.94418	3.38004	0.795826	1.51054	1.12799	7.55716	7.00895	8.77172	19.7322	24.4595	14.866	7.2982	13.747	21.4907
Novel03033			10.6217	4.69939	7.21862	11.1583	3.91822	9.26075	10.9021	16.4328	9.4635	0.497725	1.64131	1.50346	0.839197	1.75075	0.992886	1.75231	1.10865	1.72728
Novel03044			0.574207	0	0	0	0	0	1.21652	2.09561	6.3097	3.71317	3.40129	8.3083	23.9992	16.3264	14.6087	14.7068	12.6819	15.5705
Novel03241			14.0577	13.3849	8.13844	7.49966	11.4335	7.6298	9.2185	20.1894	16.0041	1.87049	0.69392	1.13002	0.473065	0.98692	2.23881	0	0	2.92106
Novel03310			0	12.2925	0	0	9.5974	0	0	0	0	20.0568	23.7002	27.2632	20.2903	20.5771	20.3386	28.8336	23.2311	23.2014
