# Supplementary material for: Deep RNA sequencing of pectoralis muscle transcriptomes during late-term embryonic to neonatal development in indigenous Chinese duck breeds
Source: PLoS One. 2017 Aug 3;12(8):e0180403. doi: 10.1371/journal.pone.0180403 (PMC5542427; doi:10.1371/journal.pone.0180403)
Supplement: S4 Table — Sheet 1, RPKM for 393 DEGs; sheet 2, fold changes for 393 DEGs. (XLSX) [file pone.0180403.s004.xlsx]

## Sheet: RPKM for 393 DEGs
			RPKM
			GY E21			GY E27			GY 5dph			JD E21			JD E27			JD 5dph
geneID	ID	description	GX2	GX3	GX4	GX5	GX6	GX7	GX9	GX14	GX12	JX1	JX2	JX3	JX5	JX6	JX7	JX13	JX15	JX16
ENSAPLG00000000580	Q8IVF2	AHNK2_HUMAN Protein AHNAK2 OS=Homo sapiens GN=AHNAK2 PE=1 SV=2//8.1195e-06	158.142	134.81	144.435	67.4163	46.8577	43.1649	107.578	102.46	83.6906	149.364	129.851	156.853	42.3196	48.0073	44.8513	77.245	80.5245	64.7073
ENSAPLG00000000625	P35405	ADA2C_DIDVI Alpha-2C adrenergic receptor OS=Didelphis virginiana GN=ADRA2C PE=2 SV=2//3.75605e-39	7.41538	5.43045	7.09657	12.6572	11.7825	10.213	8.17576	7.04191	5.59558	7.44837	7.39548	7.39018	10.3813	10.6855	10.8184	7.89563	4.7229	6.29701
ENSAPLG00000000755	Q95KD7	K1407_MACFA Coiled-coil domain-containing protein KIAA1407 homolog OS=Macaca fascicularis GN=QflA-14927 PE=2 SV=1//2.99511e-37	6.81885	6.25546	5.24456	1.00385	1.3141	1.45799	3.76998	2.77195	2.85721	7.03382	7.3184	6.44729	1.99362	1.15176	1.19751	3.93869	3.30634	2.55671
ENSAPLG00000000766	P30411	BKRB2_HUMAN B2 bradykinin receptor OS=Homo sapiens GN=BDKRB2 PE=1 SV=2//2.20185e-125	2.63107	3.69901	3.5051	10.85	10.3409	8.05368	5.97237	5.17624	3.36977	2.12676	3.57969	2.67676	7.76936	8.18224	5.47998	4.13376	3.78976	3.07525
ENSAPLG00000000861	P07032	ACYP1_CHICK Acylphosphatase-1 OS=Gallus gallus GN=ACYP1 PE=1 SV=2//1.32869e-27	35.6637	39.7501	28.7634	44.7871	52.4356	72.1114	25.8179	15.3902	21.4696	26.3173	21.8389	18.8279	41.1615	41.5658	48.1817	24.6874	21.2883	20.2789
ENSAPLG00000000963	O15247	CLIC2_HUMAN Chloride intracellular channel protein 2 OS=Homo sapiens GN=CLIC2 PE=1 SV=3//1.16859e-77	13.9083	14.4803	11.9445	38.5336	32.5664	38.4973	26.083	21.7032	15.2871	12.9819	12.8198	12.272	37.6748	35.8496	49.7446	22.0714	23.341	24.3085
ENSAPLG00000001046	Q6P7G9	GP146_XENLA Probable G-protein coupled receptor 146 OS=Xenopus laevis GN=gpr146 PE=2 SV=1//4.01926e-160	5.53367	6.0279	4.70915	51.3375	53.9249	35.1565	17.4578	13.9486	18.0499	7.48027	5.58345	7.63356	23.5201	30.3121	29.9449	20.3743	10.7176	11.8395
ENSAPLG00000001070	Q9UJU6	DBNL_HUMAN Drebrin-like protein OS=Homo sapiens GN=DBNL PE=1 SV=1//7.53617e-62	29.1263	25.732	31.9273	11.7755	13.7021	15.3382	22.9305	20.7138	20.9329	21.4334	22.6737	23.4908	11.2732	12.4264	12.581	19.5326	22.2229	24.9309
ENSAPLG00000001202	P04041	GPX1_RAT Glutathione peroxidase 1 OS=Rattus norvegicus GN=Gpx1 PE=1 SV=4//8.01501e-59	387.159	430.77	379.454	694.697	675.356	709.344	467.979	454.622	455.632	307.42	278.815	280.094	631.046	542.03	668.903	416.79	316.239	383.296
ENSAPLG00000001220	Q5ZHV8	RMI1_CHICK RecQ-mediated genome instability protein 1 OS=Gallus gallus GN=RMI1 PE=2 SV=1//0	9.80206	8.00998	8.13712	11.6916	11.398	11.8467	6.51446	5.76247	4.86182	8.132	8.39506	7.01828	9.68652	13.2647	12.4382	5.27225	7.13217	5.14967
ENSAPLG00000001262	Q9D915	CH004_MOUSE Uncharacterized protein C8orf4 homolog OS=Mus musculus PE=2 SV=1//8.47444e-55	91.0232	53.182	72.5116	104.637	95.2818	93.2252	52.5935	41.7942	44.7621	74.3196	69.3222	68.3103	111.971	106.715	147.092	42.3317	35.1894	55.2674
ENSAPLG00000001318	O95810	SDPR_HUMAN Serum deprivation-response protein OS=Homo sapiens GN=SDPR PE=1 SV=3//1.07417e-81	555.745	397.996	468.689	638.813	518.406	643.719	525.455	432.918	375.008	423.594	411.649	393.88	704.079	612.325	834.669	465.742	444.094	402.926
ENSAPLG00000001346	Q9UKC9	FBXL2_HUMAN F-box/LRR-repeat protein 2 OS=Homo sapiens GN=FBXL2 PE=1 SV=3//0	10.2756	10.166	11.8977	3.77987	3.91752	2.31154	10.3018	12.826	10.681	6.25513	8.11558	8.75037	1.94506	1.55551	1.99444	6.36294	6.167	6.20531
ENSAPLG00000001467	Q9JMC3	DNJA4_MOUSE DnaJ homolog subfamily A member 4 OS=Mus musculus GN=Dnaja4 PE=2 SV=1//0	20.6247	19.7302	27.649	196.066	152.784	184.584	31.2701	23.6111	31.8399	31.176	32.5593	28.7865	115.324	171.377	104.791	43.4362	29.0848	47.6066
ENSAPLG00000001601	Q2ACH7	QIL1_MACFA Protein QIL1 OS=Macaca fascicularis GN=QIL1 PE=3 SV=1//6.35293e-07	98.798	114.862	105.58	184.747	198.438	207.692	109.945	107.732	120.766	113.84	95.8129	124.866	216.755	166.149	157.368	108.007	108.755	119.983
ENSAPLG00000001895	O95210	STBD1_HUMAN Starch-binding domain-containing protein 1 OS=Homo sapiens GN=STBD1 PE=1 SV=1//5.15013e-47	388.56	886.907	678.204	205.918	196.507	192.623	391.945	302.863	288.067	693.625	330.943	799.346	211.773	205.65	179.808	288.984	441.835	309.31
ENSAPLG00000001969	P59055	CSRN3_MOUSE Cysteine/serine-rich nuclear protein 3 OS=Mus musculus GN=Csrnp3 PE=1 SV=2//3.48168e-89	16.9638	18.4032	16.9434	46.6894	48.0395	40.0455	21.3572	16.3184	16.3213	22.5861	19.4548	19.2912	30.1863	44.278	41.6573	27.1971	19.8286	18.0413
ENSAPLG00000001974	P31800	QCR1_BOVIN Cytochrome b-c1 complex subunit 1, mitochondrial OS=Bos taurus GN=UQCRC1 PE=1 SV=2//0	307.486	352.513	291.68	705.561	872.478	870.06	470.088	475.848	495.608	305.496	304.12	301.455	1053.06	794.091	736.476	448.774	416.765	484.743
ENSAPLG00000001978	P35431	CAV1_CHICK Caveolin-1 OS=Gallus gallus GN=CAV1 PE=2 SV=1//2.84667e-77	302.284	258.691	214.584	403.084	430.549	391.533	319.198	263.833	250.24	232.97	239.562	239.707	418.67	408.299	499.374	281.924	267.903	241.594
ENSAPLG00000002008	P23004	QCR2_BOVIN Cytochrome b-c1 complex subunit 2, mitochondrial OS=Bos taurus GN=UQCRC2 PE=1 SV=2//9.75007e-159	138.567	163.632	108.845	314.382	316.801	348.344	163.648	148.407	169.843	173.236	184.438	166.229	409.075	336.692	290.018	182.813	167.298	206.2
ENSAPLG00000002275	Q5ZLR5	UCRI_CHICK Cytochrome b-c1 complex subunit Rieske, mitochondrial OS=Gallus gallus GN=UQCRFS1 PE=1 SV=1//4.83781e-119	180.844	187.877	162.289	420.501	413.747	521.972	282.236	243.153	314.97	183.002	190.131	181.634	645.568	448.073	442.986	331.33	264.482	315.983
ENSAPLG00000002299	Q8QGW7	LITAF_CHICK Lipopolysaccharide-induced tumor necrosis factor-alpha factor homolog OS=Gallus gallus GN=LITAF PE=2 SV=1//5.81987e-53	6.33398	10.4137	5.5818	13.9626	13.2329	10.6793	7.08856	6.58547	7.08698	12.5947	13.4807	12.6282	18.8711	23.1748	26.7609	8.66337	7.07239	6.06035
ENSAPLG00000002340	Q96LR9	APLD1_HUMAN Apolipoprotein L domain-containing protein 1 OS=Homo sapiens GN=APOLD1 PE=2 SV=2//2.15456e-61	8.03946	6.38442	6.69692	49.7216	56.7268	37.0968	9.6909	8.85279	9.87981	13.0468	9.48323	11.5823	20.7803	30.7408	18.4768	10.9135	10.1158	6.61008
ENSAPLG00000002368	P11024	NNTM_BOVIN NAD(P) transhydrogenase, mitochondrial OS=Bos taurus GN=NNT PE=1 SV=3//0	89.9329	82.0061	84.0472	158.547	222.699	221.12	126.515	118.533	150.119	106.408	103.759	90.5954	330.093	297.004	242.013	170.126	151.237	161.486
ENSAPLG00000002403	Q05623	MYBPH_CHICK Myosin-binding protein H OS=Gallus gallus GN=MYBPH PE=1 SV=1//0	86.6786	101.723	69.4668	293.296	302.952	540.859	142.774	67.8644	129.259	109.722	74.0355	98.1306	606.084	480.938	567.344	157.461	118.409	167.264
ENSAPLG00000002417	Q5TB30	DEP1A_HUMAN DEP domain-containing protein 1A OS=Homo sapiens GN=DEPDC1 PE=1 SV=2//0	4.12796	4.33905	4.34915	0.322665	0.0770171	0.35706	1.75144	1.51357	0.859312	4.74003	6.64997	4.22842	0.105158	0.0731277	0.0414722	0.841718	0.518642	0.649324
ENSAPLG00000002443	P39963	CCNB3_CHICK G2/mitotic-specific cyclin-B3 OS=Gallus gallus GN=CCNB3 PE=2 SV=1//1.22937e-07	24.9599	24.1382	20.2949	1.78426	2.52169	2.8058	9.72581	8.11356	6.75253	20.5478	22.0876	20.1776	1.37723	0.76619	0.869042	3.93022	3.78441	2.36223
ENSAPLG00000002457	Q9BXW9	FACD2_HUMAN Fanconi anemia group D2 protein OS=Homo sapiens GN=FANCD2 PE=1 SV=1//0	4.48138	4.0546	4.98731	0.323462	0.456005	0.620805	1.58019	1.44894	1.45367	5.33007	5.23819	3.89524	0.355785	0.309269	0.280628	1.03182	0.793811	0.732293
ENSAPLG00000002467	P58397	ATS12_HUMAN A disintegrin and metalloproteinase with thrombospondin motifs 12 OS=Homo sapiens GN=ADAMTS12 PE=1 SV=2//1.51817e-06	17.0354	18.1639	16.9721	10.2693	9.56615	11.7361	28.5736	25.1794	23.281	20.8406	20.2455	20.6728	11.2311	10.047	10.807	16.4383	16.5087	13.003
ENSAPLG00000002490	Q9Y2E4	DIP2C_HUMAN Disco-interacting protein 2 homolog C OS=Homo sapiens GN=DIP2C PE=2 SV=2//0	43.2143	35.3872	50.1459	20.2928	24.3573	18.1932	41.2448	33.7007	43.7611	39.5167	46.8284	53.7308	24.0095	21.4075	19.416	33.6336	35.1882	31.3004
ENSAPLG00000002566	P53352	INCE_CHICK Inner centromere protein OS=Gallus gallus GN=INCENP PE=2 SV=1//0	18.1362	18.4233	17.6781	1.60183	1.34651	1.44504	5.47774	4.03428	3.9729	18.4697	18.9444	14.9642	0.953298	0.639255	0.483379	2.9503	2.98653	1.57671
ENSAPLG00000002692	Q5SQX6	CYFP2_MOUSE Cytoplasmic FMR1-interacting protein 2 OS=Mus musculus GN=Cyfip2 PE=1 SV=2//0	13.8255	19.5333	28.4497	3.54543	5.58998	2.34862	9.88369	11.6244	11.2577	25.3752	43.819	29.057	4.8339	4.6774	3.34873	14.8415	16.0993	8.14931
ENSAPLG00000002713	P78364	PHC1_HUMAN Polyhomeotic-like protein 1 OS=Homo sapiens GN=PHC1 PE=1 SV=3//3.64516e-69	18.7831	18.5331	18.1224	3.86593	4.49845	3.91341	6.4384	6.95856	7.07589	14.0846	15.8771	15.4926	4.12338	3.88298	3.59114	7.77287	6.0223	6.01158
ENSAPLG00000002768	Q8TBZ6	TM10A_HUMAN tRNA methyltransferase 10 homolog A OS=Homo sapiens GN=TRMT10A PE=1 SV=1//3.49494e-123	30.6557	30.6824	37.7309	8.2998	9.87863	8.43982	16.1455	16.8848	14.3376	57.6966	49.1145	52.9132	13.3054	10.2949	10.0334	17.6313	19.7794	15.4233
ENSAPLG00000002855	Q66PG4	LARG2_CHICK Glycosyltransferase-like protein LARGE2 OS=Gallus gallus GN=GYLTL1B PE=2 SV=1//0	9.17243	8.45127	8.68941	12.3526	10.3971	17.0566	8.11661	6.41851	6.85642	11.0866	8.14988	16.0273	16.1736	21.1807	19.8459	6.19397	11.0845	8.4677
ENSAPLG00000002951	Q99611	SPS2_HUMAN Selenide, water dikinase 2 OS=Homo sapiens GN=SEPHS2 PE=1 SV=3//4.63919e-83	61.7364	60.0463	53.7996	105.04	111.544	102.296	50.5661	39.4463	53.6991	59.4954	57.6211	56.0616	83.058	91.1531	84.4839	61.8655	41.3397	61.4955
ENSAPLG00000002956	P34943	NDUA9_BOVIN NADH dehydrogenase [ubiquinone] 1 alpha subcomplex subunit 9, mitochondrial OS=Bos taurus GN=NDUFA9 PE=1 SV=1//5.64393e-170	75.3791	82.5107	69.973	147.437	154.223	178.267	77.0281	79.3157	88.1822	92.6501	96.1439	87.4636	192.904	172.982	135.74	92.3222	84.8043	96.8837
ENSAPLG00000003124	Q96HJ3	CCD34_HUMAN Coiled-coil domain-containing protein 34 OS=Homo sapiens GN=CCDC34 PE=2 SV=2//1.17447e-39	15.258	18.3686	18.6758	8.40723	7.14334	8.3314	17.2867	15.1533	15.3989	17.6573	14.2769	14.6529	7.48374	5.75881	5.66095	12.9368	12.9661	8.96427
ENSAPLG00000003284	P26584	HMGB2_CHICK High mobility group protein B2 OS=Gallus gallus GN=HMGB2 PE=2 SV=2//2.9858e-108	230.422	246.948	209.031	49.329	43.4715	30.3331	92.1216	90.0383	80.5068	223.897	242.466	224.523	32.3357	30.5283	32.1624	58.8222	59.1971	50.6495
ENSAPLG00000003435	Q99618	CDCA3_HUMAN Cell division cycle-associated protein 3 OS=Homo sapiens GN=CDCA3 PE=1 SV=1//1.04252e-06	46.2126	39.3096	34.0299	4.15021	3.10105	2.39614	15.5146	14.5271	14.1859	40.8775	56.4154	53.5208	2.64633	2.57639	1.46112	9.0254	6.8988	4.53901
ENSAPLG00000003442	Q96P44	COLA1_HUMAN Collagen alpha-1(XXI) chain OS=Homo sapiens GN=COL21A1 PE=2 SV=1//9.32567e-12	13.8357	11.2201	12.798	2.60791	2.28003	2.71812	6.8442	7.74092	6.71596	10.0115	9.91583	9.70268	1.68998	1.39171	0.841885	3.31213	3.94816	2.37995
ENSAPLG00000003463	P22571	CNCG_BOVIN Retinal cone rhodopsin-sensitive cGMP 3&apos;,5&apos;-cyclic phosphodiesterase subunit gamma OS=Bos taurus GN=PDE6H PE=3 SV=1//4.23462e-08	0.665167	0.91607	0.630139	9.00723	10.0541	9.96735	6.21211	4.76846	4.9951	0.614481	0.759874	0.82495	10.0152	9.09608	10.7257	4.41688	3.37616	5.77541
ENSAPLG00000003470	P86346	BORE1_CHICK Borealin OS=Gallus gallus GN=CDCA8 PE=2 SV=1//1.77849e-84	15.6454	19.4948	16.0314	0.890162	0.637419	0.985048	6.28139	7.08882	5.78439	20.1886	24.6817	21.1361	0.77362	0.403486	0.686475	3.33173	2.65723	1.5923
ENSAPLG00000003476	Q3UIU2	NDUB6_MOUSE NADH dehydrogenase [ubiquinone] 1 beta subcomplex subunit 6 OS=Mus musculus GN=Ndufb6 PE=2 SV=3//2.96934e-25	153.907	145.893	119.996	405.031	390.182	528.041	114.186	135.867	108.001	155.926	133.119	134.009	577.093	447.93	429.971	122.311	98.091	142.638
ENSAPLG00000003534	Q9CXW2	RT22_MOUSE 28S ribosomal protein S22, mitochondrial OS=Mus musculus GN=Mrps22 PE=2 SV=1//4.242e-142	22.4541	18.3029	22.3093	37.6619	36.8449	41.6482	21.0839	23.7849	21.2744	24.0822	25.4009	24.248	46.3764	40.59	30.3785	25.6641	21.5617	26.2192
ENSAPLG00000003604	Q3T0B7	RS27L_BOVIN 40S ribosomal protein S27-like OS=Bos taurus GN=RPS27L PE=3 SV=3//1.08802e-28	77.8363	67.5054	74.7849	377.492	425.331	423.131	239.728	210.228	264.788	68.4779	69.1591	74.6286	432.567	456.246	493.483	281.081	294.938	369.696
ENSAPLG00000003660	Q7YQM2	AFF2_PANTR AF4/FMR2 family member 2 OS=Pan troglodytes GN=AFF2 PE=2 SV=1//4.69777e-63	8.00782	7.14803	9.39916	4.56331	4.62499	5.08858	8.32267	9.7647	10.5898	10.8922	10.8069	10.6029	4.27857	5.08355	5.06214	7.71573	8.53591	6.78136
ENSAPLG00000003673	Q90XB6	SULF1_COTCO Extracellular sulfatase Sulf-1 OS=Coturnix coturnix GN=SULF1 PE=1 SV=1//0	42.9486	49.0635	47.5582	5.30749	7.78161	6.29905	21.5724	31.3436	22.4149	43.8469	56.4544	31.4537	5.5265	5.98127	5.4335	26.7095	20.6209	19.6791
ENSAPLG00000003727	Q9Y6N5	SQRD_HUMAN Sulfide:quinone oxidoreductase, mitochondrial OS=Homo sapiens GN=SQRDL PE=1 SV=1//0	5.84127	7.26611	7.98812	3.80858	4.51401	2.5796	5.77423	6.49002	6.0018	8.25865	9.8779	8.23032	5.09334	4.01818	4.25373	5.94326	9.27316	7.26787
ENSAPLG00000003760	Q9DER5	TEN2_CHICK Teneurin-2 OS=Gallus gallus GN=TENM2 PE=1 SV=1//1.9106e-67	2.7104	3.36594	3.20192	0.812837	0.57127	0.632968	1.0491	1.30052	1.07755	4.2906	3.26216	4.06625	0.588682	0.747108	0.626843	1.31116	1.4517	1.76699
ENSAPLG00000003940	Q8WWR9	PDPFL_HUMAN Pancreatic progenitor cell differentiation and proliferation factor-like protein OS=Homo sapiens GN=C8orf22 PE=2 SV=1//1.45283e-10	71.9342	33.5553	38.836	172.154	212.706	192.99	55.1311	66.3381	76.8399	45.0164	33.332	57.9171	131.069	90.1692	107.678	63.835	75.7602	74.1333
ENSAPLG00000003998	O95848	NUD14_HUMAN Uridine diphosphate glucose pyrophosphatase OS=Homo sapiens GN=NUDT14 PE=1 SV=2//2.6677e-33	34.7736	32.592	33.3684	13.0933	21.2449	13.7568	39.7391	48.1379	42.1996	29.1853	33.96	34.1575	15.2528	7.24489	11.2788	34.9771	46.2013	37.7008
ENSAPLG00000004007	O43663	PRC1_HUMAN Protein regulator of cytokinesis 1 OS=Homo sapiens GN=PRC1 PE=1 SV=2//0	14.728	14.2109	14.6722	6.08302	4.08363	3.87659	10.1887	9.54506	7.44626	12.8078	15.0075	13.3189	1.00894	1.3294	1.50785	4.10262	5.27544	2.45919
ENSAPLG00000004051	B2GU58	KIF11_XENTR Kinesin-like protein KIF11 OS=Xenopus tropicalis GN=kif11 PE=2 SV=1//0	13.4814	13.1191	13.4271	1.45418	1.2015	1.87997	5.65589	5.02448	4.90645	17.3622	18.8768	15.5116	1.03899	0.770054	0.582283	3.93934	3.38089	2.13849
ENSAPLG00000004068	Q8CI51	PDLI5_MOUSE PDZ and LIM domain protein 5 OS=Mus musculus GN=Pdlim5 PE=1 SV=4//5.12283e-71	52.6735	60.616	60.1309	229.136	172.484	302.354	70.3057	67.6514	73.4338	71.518	54.9944	66.0706	185.582	165.389	198.182	54.1004	74.1721	102.58
ENSAPLG00000004095	Q76MS9	MSTN1_CHICK Musculoskeletal embryonic nuclear protein 1 OS=Gallus gallus GN=MUSTN1 PE=3 SV=1//8.83736e-24	303.324	523.463	469.248	2603.48	2381.24	3669.15	841.974	857.899	1014.88	348.45	266.486	373.65	1474.27	1860.48	1743.05	691.672	848.602	872.691
ENSAPLG00000004096	Q99LC3	NDUAA_MOUSE NADH dehydrogenase [ubiquinone] 1 alpha subcomplex subunit 10, mitochondrial OS=Mus musculus GN=Ndufa10 PE=1 SV=1//4.17254e-143	112.322	113.573	108.803	189.367	223.966	232.095	136.763	140.619	124.806	112.554	122.17	109.69	220.876	154.075	145.959	98.8445	102.073	116.094
ENSAPLG00000004116	Q96C34	RUND1_HUMAN RUN domain-containing protein 1 OS=Homo sapiens GN=RUNDC1 PE=1 SV=3//0	16.4022	13.7991	13.071	23.4201	17.7776	23.5638	15.4042	10.0839	10.976	10.7736	12.9475	11.0006	19.0605	18.9481	17.1026	12.0869	9.53136	13.7572
ENSAPLG00000004225	Q0GNE0	CISY_IGUIG Citrate synthase, mitochondrial OS=Iguana iguana GN=CS PE=2 SV=1//5.26031e-73	65.7655	51.8961	49.5838	117.17	117.696	146.317	78.6169	72.2535	93.266	54.523	54.2848	47.2971	148.501	115.44	128.008	95.2398	72.3071	95.1526
ENSAPLG00000004271	O60566	BUB1B_HUMAN Mitotic checkpoint serine/threonine-protein kinase BUB1 beta OS=Homo sapiens GN=BUB1B PE=1 SV=3//9.27404e-113	11.0174	12.4792	9.94668	0.801972	1.00497	1.04276	5.35436	5.90534	4.99774	12.5252	14.6198	11.2692	0.862508	0.490741	0.618464	3.13808	2.76228	1.58697
ENSAPLG00000004312	Q8TBF4	ZCRB1_HUMAN Zinc finger CCHC-type and RNA-binding motif-containing protein 1 OS=Homo sapiens GN=ZCRB1 PE=1 SV=2//2.89521e-98	33.8464	31.0323	28.0477	52.9262	44.2232	44.7434	30.6034	31.5905	30.6595	32.1377	32.5845	29.5218	45.0696	43.9321	35.5491	32.5092	26.5303	23.5215
ENSAPLG00000004317	Q6P2K6	P4R3A_MOUSE Serine/threonine-protein phosphatase 4 regulatory subunit 3A OS=Mus musculus GN=Smek1 PE=1 SV=1//0	27.1385	25.4768	25.9116	35.1096	37.8636	31.3263	23.5613	21.4225	23.6361	26.0283	29.0441	27.7959	35.0197	39.7952	47.1696	29.591	24.4788	26.0888
ENSAPLG00000004340	Q7L590	MCM10_HUMAN Protein MCM10 homolog OS=Homo sapiens GN=MCM10 PE=1 SV=2//0	3.82104	5.4798	4.3378	0.557581	0.504338	0.681965	1.8924	1.84399	1.18169	4.28836	5.02245	4.4207	0.487769	0.269364	0.237629	0.868722	1.12198	1.15159
ENSAPLG00000004363	Q9JJ74	RAMP1_RAT Receptor activity-modifying protein 1 OS=Rattus norvegicus GN=Ramp1 PE=2 SV=1//3.74072e-45	130.492	101.521	103.962	36.5286	39.6339	28.6239	49.8213	70.8175	49.2433	97.7745	91.125	100.469	21.3924	18.5325	16.7304	38.423	37.9369	51.8669
ENSAPLG00000004379	A4IIT5	OLM2A_XENTR Olfactomedin-like protein 2A OS=Xenopus tropicalis GN=olfml2a PE=2 SV=1//2.02145e-86	282.845	233.642	231.764	64.1864	72.1707	58.0645	106.112	92.7066	118.574	207.003	224.512	241.363	64.5003	68.8613	64.5264	82.3429	95.2896	94.3477
ENSAPLG00000004481	Q9UEY8	ADDG_HUMAN Gamma-adducin OS=Homo sapiens GN=ADD3 PE=1 SV=1//0	72.9605	63.43	55.8021	115.161	121.379	106.075	72.243	54.7615	61.5064	75.7007	70.6156	77.2389	162.222	126.711	111.292	67.1368	65.6474	61.3791
ENSAPLG00000004494	P20072	ANXA7_BOVIN Annexin A7 OS=Bos taurus GN=ANXA7 PE=1 SV=2//0	22.5947	26.2194	23.346	13.3292	12.8245	10.6781	20.616	24.506	17.7134	21.5665	22.3393	24.6397	11.573	10.6548	12.7399	21.2234	19.2506	19.1078
ENSAPLG00000004499	O62827	ADML_BOVIN ADM OS=Bos taurus GN=ADM PE=2 SV=2//1.69138e-12	62.6524	52.4978	87.5937	159.175	149.284	196.796	50.0054	60.3907	37.364	81.683	44.8934	38.3812	108.342	192.505	186.844	86.2731	75.6883	58.111
ENSAPLG00000004530	P17153	ANXA5_CHICK Annexin A5 OS=Gallus gallus GN=ANXA5 PE=1 SV=2//0	239.676	253.665	225.876	351.595	309.997	273.372	223.441	222.938	182.268	229.002	256.035	220.989	270.076	298.236	316.861	184.32	192.739	164.751
ENSAPLG00000004555	Q50DM8	GPR56_MACMU G-protein coupled receptor 56 OS=Macaca mulatta GN=GPR56 PE=2 SV=1//2.89555e-161	13.1697	12.7081	12.4762	27.8403	26.4402	28.1703	17.1744	17.1219	12.3985	10.6152	10.7733	11.0527	23.186	21.1447	29.999	14.0147	16.4796	14.4424
ENSAPLG00000004563	Q07969	CD36_RAT Platelet glycoprotein 4 OS=Rattus norvegicus GN=Cd36 PE=1 SV=3//0	36.9702	44.6897	41.0817	366.489	321.302	434.194	247.419	236.62	250.543	69.0125	27.5994	51.7523	482.391	449.793	391.141	262.016	202.829	189.191
ENSAPLG00000004565	P57679	EVC_HUMAN Ellis-van Creveld syndrome protein OS=Homo sapiens GN=EVC PE=1 SV=1//0	4.79862	4.92289	5.21821	2.35531	3.27194	2.24148	4.20361	5.36488	4.33561	5.00182	4.50387	5.06072	2.82478	2.91454	2.21596	3.87883	5.09467	4.39218
ENSAPLG00000004570	Q8NG31	CASC5_HUMAN Protein CASC5 OS=Homo sapiens GN=CASC5 PE=1 SV=3//5.60366e-57	5.13363	5.36589	4.98095	0.461682	0.399471	0.425745	2.4935	2.36713	1.78283	6.31618	6.7439	5.78061	0.626933	0.431615	0.652739	1.32218	1.6167	0.864557
ENSAPLG00000004615	P02605	MLE3_CHICK Myosin light chain 3, skeletal muscle isoform OS=Gallus gallus PE=1 SV=3//2.38729e-58	5882.07	7007.84	6400.2	14108	12552.2	15153.9	7822.79	7781.15	8010.91	7901.52	6201.9	7094.18	11791	10623.7	10111.6	5590.98	6466.17	8486.58
ENSAPLG00000004644	P16870	CBPE_HUMAN Carboxypeptidase E OS=Homo sapiens GN=CPE PE=1 SV=1//0	16.3832	15.7299	15.7334	9.51562	8.72506	6.91508	17.8915	13.6947	19.6256	16.437	14.1795	15.963	11.845	7.69269	9.58447	12.7457	14.533	14.6186
ENSAPLG00000004677	A5GFW1	AURKA_PIG Aurora kinase A OS=Sus scrofa GN=AURKA PE=3 SV=1//1.3489e-178	5.51241	5.96199	5.27283	1.04444	0.641049	0.825548	3.15858	3.12512	3.00403	6.69094	8.22654	6.79509	0.437639	0.913014	0.747916	2.03073	2.15845	1.35116
ENSAPLG00000004709	Q02241	KIF23_HUMAN Kinesin-like protein KIF23 OS=Homo sapiens GN=KIF23 PE=1 SV=3//4.64093e-162	10.2426	10.7452	11.5038	1.37381	1.79182	0.895859	6.61549	5.97329	5.36257	8.34574	11.5401	7.33371	0.287826	0.400313	0.794588	2.50418	2.94053	1.57978
ENSAPLG00000004780	Q5ZL72	CH60_CHICK 60 kDa heat shock protein, mitochondrial OS=Gallus gallus GN=HSPD1 PE=1 SV=1//0	102.54	93.1593	91.1278	155.777	143.927	144.711	78.9672	86.017	73.9829	93.8885	95.3089	82.7928	122.151	130.174	97.0462	91.6261	72.0553	78.9114
ENSAPLG00000004785	Q9P1U1	ARP3B_HUMAN Actin-related protein 3B OS=Homo sapiens GN=ACTR3B PE=1 SV=1//0	10.1262	11.4177	10.9394	30.1297	25.225	30.0415	8.71046	9.15808	10.6841	9.70108	9.54982	10.7479	36.6007	26.3925	29.9354	14.6615	11.4297	15.5318
ENSAPLG00000004829	Q9HDC5	JPH1_HUMAN Junctophilin-1 OS=Homo sapiens GN=JPH1 PE=1 SV=2//0	43.4282	55.3259	48.1078	152.553	147.27	179.31	114.299	90.4476	76.9215	55.2096	48.0534	54.7938	196.398	179.731	158.044	97.1135	114.598	116.842
ENSAPLG00000004832	P79274	ACADL_PIG Long-chain specific acyl-CoA dehydrogenase, mitochondrial OS=Sus scrofa GN=ACADL PE=2 SV=1//1.58041e-164	178.957	176.532	158.659	498.008	415.784	708.635	176.523	175.24	203.954	197.888	186.59	182.383	673.27	552.219	487.744	181.824	169.152	197.277
ENSAPLG00000004860	P57788	MOT4_CHICK Monocarboxylate transporter 4 OS=Gallus gallus GN=SLC16A3 PE=2 SV=1//0	16.2579	17.2732	15.9026	31.6297	30.4114	33.2342	12.3615	11.0951	15.6628	19.0418	19.378	18.3601	54.7638	46.1633	35.3805	14.2939	18.3407	18.4773
ENSAPLG00000004864	Q5SQX6	CYFP2_MOUSE Cytoplasmic FMR1-interacting protein 2 OS=Mus musculus GN=Cyfip2 PE=1 SV=2//0	16.4292	24.8017	37.1763	5.37932	6.37275	3.02013	11.0527	11.5725	13.1968	28.0129	48.8606	36.0271	4.56332	5.24413	5.03301	17.8459	19.046	7.88011
ENSAPLG00000004910	Q8NA72	POC5_HUMAN Centrosomal protein POC5 OS=Homo sapiens GN=POC5 PE=1 SV=2//3.78625e-152	5.54734	5.65081	4.89457	2.88083	2.3886	1.92953	4.49366	4.46591	3.73109	7.11197	7.0068	6.19697	2.76721	2.93806	2.22164	5.93294	4.54352	4.01744
ENSAPLG00000004941	P49321	NASP_HUMAN Nuclear autoantigenic sperm protein OS=Homo sapiens GN=NASP PE=1 SV=2//2.89417e-54	40.5193	43.5426	46.5166	17.1673	17.7002	19.6918	25.0413	27.3893	27.9105	43.1068	46.7253	44.0183	20.783	18.5407	20.1397	32.0721	32.8007	26.6436
ENSAPLG00000005103	Q6DJI4	RM41A_XENLA 39S ribosomal protein L41-A, mitochondrial OS=Xenopus laevis GN=mrpl41-a PE=2 SV=1//9.05498e-54	41.0721	45.9832	32.5343	57.7919	65.3174	93.0648	34.3428	33.0279	29.9779	31.3448	31.9574	35.7575	61.7747	54.5414	55.6268	35.6596	26.2932	35.584
ENSAPLG00000005118	O94769	ECM2_HUMAN Extracellular matrix protein 2 OS=Homo sapiens GN=ECM2 PE=2 SV=1//0	50.1219	45.5568	51.5549	25.0317	19.9482	28.5347	46.7967	45.8979	33.6963	45.3779	44.2092	44.6647	16.6621	13.9997	7.12837	25.1179	29.7299	23.6472
ENSAPLG00000005183	P43449	CCNA2_CHICK Cyclin-A2 OS=Gallus gallus GN=CCNA2 PE=2 SV=1//0	25.2953	25.9931	23.882	5.65764	5.30659	6.08435	15.1041	13.7694	10.39	25.9994	27.5799	22.4254	3.11636	3.25071	1.84354	7.89	7.32819	5.69264
ENSAPLG00000005198	Q99798	ACON_HUMAN Aconitate hydratase, mitochondrial OS=Homo sapiens GN=ACO2 PE=1 SV=2//0	276.008	284.463	251.157	769.744	834.802	835.643	580.884	507.524	666.29	281.241	246.923	286.992	1021.97	796.237	870.633	592.789	552.714	681.153
ENSAPLG00000005259	Q5F3Z5	DNJB6_CHICK DnaJ homolog subfamily B member 6 OS=Gallus gallus GN=DNAJB6 PE=2 SV=1//9.84852e-53	54.8208	56.8343	49.3991	72.5364	72.114	66.9462	49.4797	45.7905	45.1801	53.2225	52.1886	52.3378	79.755	71.2557	66.9298	55.3466	43.8058	46.5616
ENSAPLG00000005260	Q5R7F8	CKAP2_PONAB Cytoskeleton-associated protein 2 OS=Pongo abelii GN=CKAP2 PE=2 SV=1//1.94963e-10	25.1531	26.3014	23.2175	3.33927	2.66706	3.02013	15.4766	12.8618	10.056	28.2677	29.0209	21.5467	1.50685	1.48449	1.48568	7.29797	6.10472	4.00607
ENSAPLG00000005339	P47826	RLA0_CHICK 60S acidic ribosomal protein P0 OS=Gallus gallus GN=RPLP0 PE=2 SV=1//4.91831e-86	1438.49	1598.65	1404.55	737.99	787.43	749.522	1065.28	1130.34	1073.43	1665.94	1431.92	1635.22	1101.74	961.561	1007.31	1438.53	1484.96	1475.28
ENSAPLG00000005370	Q4ZHG4	FNDC1_HUMAN Fibronectin type III domain-containing protein 1 OS=Homo sapiens GN=FNDC1 PE=1 SV=4//1.27524e-56	196.394	154.046	169.138	41.8814	37.0815	39.2061	89.1518	112.416	93.9881	130.755	154.794	167.638	24.3068	37.6497	26.9816	70.8451	60.1071	55.7082
ENSAPLG00000005371	Q9DE65	MIME_COTJA Mimecan OS=Coturnix coturnix japonica GN=OGN PE=2 SV=1//1.54052e-142	443.585	444.974	456.233	228.76	197.954	277.977	545.004	469.323	323.173	459.018	476.973	446.111	156.15	209.854	187.391	379.643	354.176	229.13
ENSAPLG00000005504	P04066	FUCO_HUMAN Tissue alpha-L-fucosidase OS=Homo sapiens GN=FUCA1 PE=1 SV=4//1.58883e-161	38.9175	41.9956	35.9123	17.8822	17.5528	17.5649	29.1196	32.5491	24.6571	33.7623	34.707	40.5122	16.5014	15.0271	16.6569	24.6117	21.1076	24.7991
ENSAPLG00000005519	A1L2I9	T214B_XENLA Transmembrane protein 214-B OS=Xenopus laevis GN=tmem214-b PE=2 SV=1//5.32818e-171	11.8902	10.5932	10.7225	4.46236	6.04837	5.68755	10.3808	12.7262	10.1863	10.1451	11.1742	9.86346	4.20709	4.93025	4.48596	10.1946	9.1122	9.03339
ENSAPLG00000005544	Q63HM2	PCX4_HUMAN Pecanex-like protein 4 OS=Homo sapiens GN=PCNXL4 PE=2 SV=4//0	9.27969	8.63702	10.1739	13.7914	16.3399	12.0895	10.0509	10.5596	10.0174	10.9503	12.2288	12.2955	16.2156	18.3311	20.1753	12.9899	9.812	10.0907
ENSAPLG00000005608	Q61084	M3K3_MOUSE Mitogen-activated protein kinase kinase kinase 3 OS=Mus musculus GN=Map3k3 PE=1 SV=1//0	23.6789	22.4524	23.043	37.5454	31.6828	30.0237	23.2985	21.6466	24.4217	18.2052	19.7703	21.9466	41.271	35.5405	49.8198	24.6907	16.8543	17.4889
ENSAPLG00000005655	P35556	FBN2_HUMAN Fibrillin-2 OS=Homo sapiens GN=FBN2 PE=1 SV=3//1.01042e-08	15.271	15.0646	16.8368	8.31595	7.46628	9.25358	14.9167	13.8197	14.2824	13.521	15.15	15.4375	6.3326	6.14558	5.87346	9.33873	9.03513	7.75061
ENSAPLG00000005673	P21572	MYOD1_COTJA Myoblast determination protein 1 homolog OS=Coturnix coturnix japonica GN=MYOD1 PE=2 SV=1//1.0566e-121	315.019	291.922	325.315	534.558	595.297	387.994	160.721	162.909	145.356	315.6	372.119	290.642	421.268	547.328	374.381	118.378	161.255	218.361
ENSAPLG00000005699	Q96NA8	TSNA1_HUMAN t-SNARE domain-containing protein 1 OS=Homo sapiens GN=TSNARE1 PE=2 SV=2//5.58489e-59	30.9156	32.4558	32.6714	9.95823	7.49963	6.45983	18.2291	21.4645	16.1317	33.4526	23.3104	27.8018	7.72188	6.18701	4.1046	16.3576	18.8057	19.0031
ENSAPLG00000005723	P20135	GSTT1_CHICK Glutathione S-transferase theta-1 OS=Gallus gallus GN=GSTT1 PE=1 SV=3//1.51985e-161	11.7623	21.3417	15.3499	94.8079	81.2274	66.8363	29.0973	19.3831	18.5	17.3339	16.1031	15.2391	52.4544	64.7262	80.5113	31.538	32.6168	37.1477
ENSAPLG00000005726	Q5ZMG0	DOPD_CHICK D-dopachrome decarboxylase OS=Gallus gallus GN=DDT PE=3 SV=1//1.51699e-68	72.1292	81.7734	76.3111	95.6524	102.741	113.496	59.516	59.3254	52.3028	59.9588	68.7661	67.7039	103.805	95.5564	95.6494	64.4269	59.9097	71.3832
ENSAPLG00000005794	Q5NVK2	WNT5B_PONAB Protein Wnt-5b OS=Pongo abelii GN=WNT5B PE=2 SV=1//0	10.9642	11.0919	11.5409	28.0603	23.0174	26.3758	17.066	16.0376	15.1957	11.6918	8.5048	9.82072	21.1889	22.02	22.4503	12.3818	12.1161	13.1813
ENSAPLG00000005833	Q13884	SNTB1_HUMAN Beta-1-syntrophin OS=Homo sapiens GN=SNTB1 PE=1 SV=3//0	23.5745	28.1262	22.7567	79.5572	70.1479	50.5559	37.6474	26.9303	39.845	26.1193	29.3476	30.5052	79.4674	107.598	81.8649	40.7867	52.3303	63.6214
ENSAPLG00000005847	Q9H0C1	ZMY12_HUMAN Zinc finger MYND domain-containing protein 12 OS=Homo sapiens GN=ZMYND12 PE=2 SV=3//4.35605e-112	19.6029	33.1436	39.508	3.03618	3.26118	3.48334	30.5374	34.193	35.787	56.4777	31.8468	40.5644	5.58778	3.27863	3.40886	78.575	51.4888	15.3647
ENSAPLG00000005857	Q8IZA3	H1FOO_HUMAN Histone H1oo OS=Homo sapiens GN=H1FOO PE=2 SV=1//1.1345e-16	1.9785	0.706427	1.24954	8.58026	8.55782	6.10384	3.59285	0.902585	0.881383	1.18464	0.585977	2.50488	3.8949	7.5006	7.44403	1.25121	2.21651	0.616668
ENSAPLG00000005934	Q8WWN8	ARAP3_HUMAN Arf-GAP with Rho-GAP domain, ANK repeat and PH domain-containing protein 3 OS=Homo sapiens GN=ARAP3 PE=1 SV=1//1.21137e-11	15.3492	13.6217	13.0446	18.1595	20.2531	18.4136	11.142	9.62582	9.3095	13.3711	14.0879	15.0526	19.613	17.4262	18.6118	10.757	13.5336	11.4554
ENSAPLG00000005935	Q2KIT4	DNJB4_BOVIN DnaJ homolog subfamily B member 4 OS=Bos taurus GN=DNAJB4 PE=2 SV=1//0	23.4417	25.7904	23.0768	63.1225	57.7219	65.1858	33.273	32.5975	29.3154	33.1789	32.811	29.8061	56.1343	77.5595	47.8185	33.4225	35.7992	36.18
ENSAPLG00000005936	Q5ZIS0	DHSD_CHICK Succinate dehydrogenase [ubiquinone] cytochrome b small subunit, mitochondrial OS=Gallus gallus GN=SDHD PE=1 SV=1//1.23735e-49	300.488	322.848	265.072	559.338	596.235	651.41	397.932	384.606	438.438	295.448	295.364	298.692	760.481	616.857	582.944	408.527	394.561	454.164
ENSAPLG00000006050	Q8IVF2	AHNK2_HUMAN Protein AHNAK2 OS=Homo sapiens GN=AHNAK2 PE=1 SV=2//5.56622e-73	95.2252	83.6143	83.3063	44.0684	25.6533	21.634	72.7484	74.1962	56.8605	92.3641	87.762	96.7291	27.0977	25.9483	28.6069	52.3977	52.4887	38.692
ENSAPLG00000006069	Q9P0W5	SCHI1_HUMAN Schwannomin-interacting protein 1 OS=Homo sapiens GN=SCHIP1 PE=1 SV=1//3.56462e-96	85.6627	106.515	84.4737	196.736	140.51	198.363	70.3201	51.2371	61.1918	107.226	89.7332	119.489	152.525	201.071	232.533	83.4939	61.9584	125.161
ENSAPLG00000006079	Q86V15	CASZ1_HUMAN Zinc finger protein castor homolog 1 OS=Homo sapiens GN=CASZ1 PE=2 SV=4//1.67889e-19	32.1874	32.6328	30.2884	14.4391	20.255	17.6849	29.8444	30.0715	30.66	30.7458	33.7642	34.9294	17.8667	19.7592	24.6876	38.158	29.4093	27.9328
ENSAPLG00000006086	P33981	TTK_HUMAN Dual specificity protein kinase TTK OS=Homo sapiens GN=TTK PE=1 SV=2//0	10.8821	9.32516	8.65284	2.08887	3.77507	1.37591	8.61725	13.3143	10.0134	10.1005	11.5393	8.1696	0.680772	1.14972	0.728739	2.67379	2.77515	2.5355
ENSAPLG00000006139	Q6RT24	CENPE_MOUSE Centromere-associated protein E OS=Mus musculus GN=Cenpe PE=1 SV=1//1.31615e-133	6.24572	4.80855	5.36212	0.0906903	0.389644	0.602145	1.50635	2.31504	2.08676	7.22226	9.97165	6.35417	0.177338	0.462459	0	1.29604	1.40567	1.18627
ENSAPLG00000006149	Q3SWW8	TSP4_BOVIN Thrombospondin-4 OS=Bos taurus GN=THBS4 PE=2 SV=1//0	39.7466	48.295	46.9837	2.61499	2.87261	1.84969	5.51642	12.9829	9.11672	37.2201	45.4302	40.8076	3.89317	2.97	2.6812	7.27994	9.08885	5.29224
ENSAPLG00000006166	Q1LZB9	FSTL3_BOVIN Follistatin-related protein 3 OS=Bos taurus GN=FSTL3 PE=2 SV=1//3.24906e-50	8.95034	11.7317	9.70624	27.6888	23.8631	23.9794	22.2415	10.7451	11.1222	3.72316	4.70874	4.473	12.4123	14.1752	18.8633	8.04351	6.21981	8.25894
ENSAPLG00000006178	Q8SQ24	MYOZ1_BOVIN Myozenin-1 OS=Bos taurus GN=MYOZ1 PE=2 SV=1//8.63443e-95	329.71	399.625	338.409	1585.77	1361.29	1501.12	912.919	736.21	945.149	415.631	339.409	420.473	1355.07	1518.17	1485.22	447.859	815.015	831.19
ENSAPLG00000006217	Q92804	RBP56_HUMAN TATA-binding protein-associated factor 2N OS=Homo sapiens GN=TAF15 PE=1 SV=1//2.35125e-73	58.8308	66.8223	66.4918	18.6074	17.8373	19.0964	59.2815	53.8734	49.9223	65.823	71.8803	57.4758	25.9686	19.2831	21.5823	53.714	61.7647	46.3534
ENSAPLG00000006265	Q8NAU1	FNDC5_HUMAN Fibronectin type III domain-containing protein 5 OS=Homo sapiens GN=FNDC5 PE=2 SV=3//5.42946e-118	67.6285	66.8602	76.8806	12.2902	14.201	15.223	23.0155	30.532	41.4194	68.1005	79.2287	77.7387	14.8383	18.9914	16.0479	25.0909	25.0143	26.7935
ENSAPLG00000006266	P05408	7B2_HUMAN Neuroendocrine protein 7B2 OS=Homo sapiens GN=SCG5 PE=1 SV=2//1.08976e-127	2.24538	3.25699	1.99419	1.17374	1.30741	0.685505	2.93071	3.58518	4.04278	2.52083	2.20288	1.72597	1.14758	0.886706	0.704015	2.30749	3.6385	1.83711
ENSAPLG00000006271	Q6GQU2	KLH23_MOUSE Kelch-like protein 23 OS=Mus musculus GN=Klhl23 PE=2 SV=1//0	11.2186	10.0469	14.2285	24.7249	32.248	15.1302	11.3551	7.99844	11.6339	12.1571	11.9833	12.3738	21.8901	30.0966	32.2915	14.0149	12.5388	17.254
ENSAPLG00000006280	E1C656	HACE1_CHICK E3 ubiquitin-protein ligase HACE1 OS=Gallus gallus GN=HACE1 PE=2 SV=1//0	13.7488	12.8908	13.4145	18.2571	17.7278	19.8066	10.7713	13.2325	10.0502	15.2984	15.8108	13.6178	20.3113	21.3169	18.6499	11.1558	10.4039	9.71403
ENSAPLG00000006311	Q15063	POSTN_HUMAN Periostin OS=Homo sapiens GN=POSTN PE=1 SV=2//0	881.65	838.678	951.04	492.356	422.919	549.497	1164.19	1166.05	691.121	862.407	806.008	658.283	229.158	249.618	285.909	659.51	632.965	529.766
ENSAPLG00000006313	Q8N5C6	SRBD1_HUMAN S1 RNA-binding domain-containing protein 1 OS=Homo sapiens GN=SRBD1 PE=1 SV=2//0	27.9788	38.1556	30.6937	45.6336	50.0871	42.6959	26.4363	31.8377	25.0125	34.2615	30.0505	34.4403	44.2148	42.739	38.394	21.3286	27.4431	28.6126
ENSAPLG00000006337	Q96BY6	DOC10_HUMAN Dedicator of cytokinesis protein 10 OS=Homo sapiens GN=DOCK10 PE=1 SV=3//0	14.0412	18.5149	17.2447	7.85944	8.3236	6.15735	11.337	11.2435	10.6099	22.1996	20.1352	22.4382	7.48241	7.29963	5.92305	10.4815	10.2973	8.60055
ENSAPLG00000006379	O14920	IKKB_HUMAN Inhibitor of nuclear factor kappa-B kinase subunit beta OS=Homo sapiens GN=IKBKB PE=1 SV=1//0	11.4454	12.8569	14.1518	18.2336	16.6174	21.123	10.797	11.1547	10.1643	12.6292	12.7448	11.4929	15.2949	16.06	14.4209	10.7514	9.34909	10.1461
ENSAPLG00000006390	O42130	TOP2A_CHICK DNA topoisomerase 2-alpha OS=Gallus gallus GN=TOP2A PE=2 SV=2//0	29.937	31.7438	28.6085	2.20769	1.68804	1.94096	11.7722	11.3887	8.34085	31.9107	40.9638	30.4118	1.57313	1.64096	0.800764	6.3023	6.01238	3.80265
ENSAPLG00000006395	Q5RF83	CIRBP_PONAB Cold-inducible RNA-binding protein OS=Pongo abelii GN=CIRBP PE=2 SV=1//4.38409e-44	491.12	455.029	433.295	159.58	187.123	165.866	302.134	399.836	323.371	443.607	489.831	509.388	226.372	215.146	201.977	269.714	294.591	327.083
ENSAPLG00000006405	Q8BMF3	MAON_MOUSE NADP-dependent malic enzyme, mitochondrial OS=Mus musculus GN=Me3 PE=1 SV=2//0	26.3762	35.2589	22.3463	168.641	181.567	186.108	56.4163	71.1204	52.8755	37.7876	36.5826	36.9424	110.912	87.4437	90.4798	49.7871	37.4771	50.6798
ENSAPLG00000006427	Q0IID7	DUS10_BOVIN Dual specificity protein phosphatase 10 OS=Bos taurus GN=DUSP10 PE=2 SV=1//0	43.8567	41.4548	36.4156	108.623	117.063	122.013	65.005	46.4455	59.8912	44.8757	47.3756	57.2954	110.768	108.739	81.1016	35.7834	54.5849	56.8137
ENSAPLG00000006539	Q5ZKA5	MTDC_CHICK Bifunctional methylenetetrahydrofolate dehydrogenase/cyclohydrolase, mitochondrial OS=Gallus gallus GN=MTHFD2 PE=2 SV=1//0	48.1572	50.9451	45.7625	91.1681	70.5412	71.9848	48.1477	41.5805	42.552	58.1333	47.2485	71.1356	73.964	79.9318	63.4686	37.715	55.0721	52.6507
ENSAPLG00000006580	P27701	CD82_HUMAN CD82 antigen OS=Homo sapiens GN=CD82 PE=1 SV=1//2.35263e-81	69.9181	64.5589	72.3295	41.1769	38.7592	44.0962	63.7003	62.8149	54.3352	56.4845	62.9702	63.4656	31.8177	27.2063	27.6574	40.4503	48.2672	40.5406
ENSAPLG00000006640	Q810A5	K895L_MOUSE Uncharacterized protein KIAA0895-like OS=Mus musculus GN=Kiaa0895l PE=2 SV=1//1.14305e-106	31.3262	22.1244	32.3942	3.62562	3.09253	2.21255	20.3167	34.3401	22.083	19.8699	22.94	15.0673	3.23204	2.93636	1.48024	17.9604	30.9627	28.4333
ENSAPLG00000006671	P39022	RAD52_CHICK DNA repair protein RAD52 homolog OS=Gallus gallus GN=RAD52 PE=2 SV=1//0	11.5879	10.9277	13.6565	6.49214	6.75188	6.41444	10.9243	14.5692	11.0654	8.68458	9.75418	9.08534	5.5918	6.35836	3.99336	8.7834	9.47692	9.43556
ENSAPLG00000006679	Q9CZX2	CEP89_MOUSE Centrosomal protein of 89 kDa OS=Mus musculus GN=Cep89 PE=2 SV=1//0	20.2908	20.8873	20.4588	11.1374	10.344	12.4466	16.3765	24.5039	20.6862	23.1619	23.0895	21.5043	16.2439	12.4457	9.39679	19.9234	20.358	18.8251
ENSAPLG00000006691	Q5TCZ1	SPD2A_HUMAN SH3 and PX domain-containing protein 2A OS=Homo sapiens GN=SH3PXD2A PE=1 SV=1//2.09859e-06	46.0995	46.7172	42.6818	11.3664	13.4211	12.5271	28.9051	27.0355	27.4826	50.4963	60.4867	47.7276	17.9657	15.6347	16.1241	24.0892	26.555	25.8316
ENSAPLG00000006717	P11009	KCRS_CHICK Creatine kinase S-type, mitochondrial OS=Gallus gallus GN=CKMT2 PE=1 SV=2//0	2.17661	4.25156	1.39488	114.344	127.866	164.865	41.7351	44.333	53.2733	9.9815	3.58352	7.78083	290.309	226.86	256.557	69.7766	67.3139	92.4245
ENSAPLG00000006736	Q9BV79	MECR_HUMAN Trans-2-enoyl-CoA reductase, mitochondrial OS=Homo sapiens GN=MECR PE=1 SV=2//1.43481e-137	3.97639	3.42825	3.76699	5.67811	6.67974	7.18099	3.9627	2.47768	2.24666	2.71771	3.70544	3.5784	5.99216	6.34242	5.42143	2.94403	2.32827	3.08334
ENSAPLG00000006796	Q12797	ASPH_HUMAN Aspartyl/asparaginyl beta-hydroxylase OS=Homo sapiens GN=ASPH PE=1 SV=3//0	49.1251	58.9696	56.9081	136.014	120.457	154.603	77.282	79.2659	71.4571	60.6571	52.0937	53.0203	103.145	101.418	99.5337	49.3865	85.4239	69.7509
ENSAPLG00000006858	P18564	ITB6_HUMAN Integrin beta-6 OS=Homo sapiens GN=ITGB6 PE=1 SV=2//0	0.674962	1.19081	1.01555	6.71522	7.6488	8.54364	2.34325	1.08676	2.47621	2.48189	1.0936	0.990977	7.32312	7.3378	10.3288	1.8455	2.17317	4.97476
ENSAPLG00000006922	P13668	STMN1_RAT Stathmin OS=Rattus norvegicus GN=Stmn1 PE=1 SV=2//2.8021e-34	1358.65	1229.1	1433.09	121.142	119.024	90.0194	227.089	226.811	185.92	1015.05	1182.49	1082.35	99.1606	105.351	135.245	216.641	208.628	167.246
ENSAPLG00000006927	O60662	KBTBA_HUMAN Kelch repeat and BTB domain-containing protein 10 OS=Homo sapiens GN=KBTBD10 PE=1 SV=2//0	876.581	995.864	827.953	570.583	647.264	578.3	894.478	939.313	808.841	1233.13	1111.15	1249.87	530.366	682.461	580.164	780.911	812.388	928.744
ENSAPLG00000006988	Q9H0H5	RGAP1_HUMAN Rac GTPase-activating protein 1 OS=Homo sapiens GN=RACGAP1 PE=1 SV=1//0	19.9954	20.3474	20.3857	2.56607	2.42358	2.31329	12.1036	13.1181	10.0104	16.4536	17.0472	15.0342	0.821873	1.2634	0.562962	5.32906	4.06874	3.02711
ENSAPLG00000007021	P56135	ATPK_MOUSE ATP synthase subunit f, mitochondrial OS=Mus musculus GN=Atp5j2 PE=1 SV=3//1.23937e-39	286.127	299.162	264.163	800.979	1010.08	911.654	414.833	429.13	443.816	275.488	287.552	296.617	859.295	771.518	800.146	474.833	462.658	521.269
ENSAPLG00000007024	Q969V4	TEKT1_HUMAN Tektin-1 OS=Homo sapiens GN=TEKT1 PE=2 SV=1//1.67004e-164	6.55139	7.58221	3.63823	27.2921	31.3441	23.0575	13.1961	5.4278	11.4728	8.76522	10.7053	4.49451	19.4313	39.3962	28.4136	7.92911	8.24342	9.9282
ENSAPLG00000007028	Q9YHT1	DHSA_CHICK Succinate dehydrogenase [ubiquinone] flavoprotein subunit, mitochondrial OS=Gallus gallus GN=SDHA PE=1 SV=2//0	106.032	98.6015	92.805	239.905	263.585	256.551	123.324	114.178	132.014	116.836	110.465	108.968	353.188	287.425	241.732	140.432	132.527	160.173
ENSAPLG00000007037	P99028	QCR6_MOUSE Cytochrome b-c1 complex subunit 6, mitochondrial OS=Mus musculus GN=Uqcrh PE=1 SV=2//1.49954e-33	594.141	578.923	475.658	941.875	1104.07	1126.2	624.477	547.23	633.317	495.181	483.81	498.845	1106.37	930.56	919.452	651.087	629.678	749.736
ENSAPLG00000007097	B2B9A1	ATPO_RHIFE ATP synthase subunit O, mitochondrial OS=Rhinolophus ferrumequinum GN=ATP5O PE=3 SV=1//1.59625e-80	472.643	508.24	416.195	982.552	1066.5	1162.91	515.173	551.839	546.909	442.918	422.804	419.877	1008.41	965.717	786.033	583.164	590.326	638.845
ENSAPLG00000007141	P32018	COEA1_CHICK Collagen alpha-1(XIV) chain OS=Gallus gallus GN=COL14A1 PE=1 SV=2//0	393.169	293.763	337.861	4.26733	5.88571	8.84072	16.3459	20.6151	18.8136	280.147	358.008	358.106	3.88775	2.98382	2.0381	6.58346	5.54524	8.73384
ENSAPLG00000007236	P50533	SMC2_XENLA Structural maintenance of chromosomes protein 2 OS=Xenopus laevis GN=smc2 PE=1 SV=1//0	9.20692	9.41379	8.47429	0.704901	0.652706	0.867458	4.06108	4.3195	3.449	11.6707	13.2004	10.1899	0.617895	0.371846	0.44988	2.53081	2.05956	1.93213
ENSAPLG00000007286	P24311	COX7B_HUMAN Cytochrome c oxidase subunit 7B, mitochondrial OS=Homo sapiens GN=COX7B PE=1 SV=2//2.63363e-19	500.24	442.511	455.813	1119.89	1452.54	1455.33	622.2	583.248	664.618	388.267	391.849	386.16	1420.47	1142.13	1033.41	643.544	628.886	763.415
ENSAPLG00000007295	Q9UL12	SARDH_HUMAN Sarcosine dehydrogenase, mitochondrial OS=Homo sapiens GN=SARDH PE=1 SV=1//0	35.7471	40.3626	28.695	1.34806	3.24066	3.40972	5.42526	7.18485	4.18503	28.4641	37.4392	23.7626	3.13812	1.66944	1.37375	4.16094	4.87535	3.3264
ENSAPLG00000007326	Q32PG1	AP3B1_BOVIN AP-3 complex subunit beta-1 OS=Bos taurus GN=AP3B1 PE=2 SV=1//5.11968e-67	25.1867	30.069	28.5904	16.7039	11.4074	13.7778	25.992	30.4716	25.9004	28.8594	27.0124	26.8507	13.7105	14.3016	13.2396	26.1026	26.9559	25.7297
ENSAPLG00000007332	Q9UBS5	GABR1_HUMAN Gamma-aminobutyric acid type B receptor subunit 1 OS=Homo sapiens GN=GABBR1 PE=1 SV=1//7.52494e-19	44.5924	39.6454	48.0176	20.8927	24.5181	16.1074	35.2928	38.3465	43.637	32.5475	34.0082	39.7211	15.7339	17.0109	20.7325	31.0911	31.8297	39.959
ENSAPLG00000007348	O76083	PDE9A_HUMAN High affinity cGMP-specific 3&apos;,5&apos;-cyclic phosphodiesterase 9A OS=Homo sapiens GN=PDE9A PE=1 SV=1//0	25.9957	23.4211	24.6985	7.32485	6.54378	7.18986	10.9415	13.9337	10.5002	23.9331	20.9764	24.6325	5.19904	3.30419	4.31805	7.94432	10.3344	7.97254
ENSAPLG00000007359	Q92040	ANX12_COLLI Annexin A1 isoform p37 OS=Columba livia GN=CP37 PE=1 SV=1//0	32.3268	35.2867	30.4057	169.162	91.8861	147.756	41.1626	42.2056	34.9738	35.5597	28.7229	33.7442	69.0939	79.0027	98.3785	50.525	32.0768	39.5114
ENSAPLG00000007363	Q8CI12	SMTL2_MOUSE Smoothelin-like protein 2 OS=Mus musculus GN=Smtnl2 PE=1 SV=1//2.93242e-113	88.2361	85.0898	74.8153	173.092	154.547	180.66	50.6263	31.1828	46.8995	93.5895	78.18	86.8744	157.088	196.72	155.821	43.403	50.5768	64.2609
ENSAPLG00000007409	Q86TX2	ACOT1_HUMAN Acyl-coenzyme A thioesterase 1 OS=Homo sapiens GN=ACOT1 PE=1 SV=1//0	31.2481	39.4965	38.6313	42.1791	59.4188	59.2277	29.4364	24.0914	31.3906	27.7283	34.2891	27.3824	81.9103	70.7818	62.3121	29.494	26.4055	30.7526
ENSAPLG00000007431	Q9CPY7	AMPL_MOUSE Cytosol aminopeptidase OS=Mus musculus GN=Lap3 PE=1 SV=3//0	23.7813	21.7237	19.5556	30.57	32.6547	35.939	17.4278	17.1271	15.0577	19.4291	17.6442	16.8337	34.2211	24.7702	21.2823	14.1997	12.2875	14.6176
ENSAPLG00000007447	P11707	CP3A6_RABIT Cytochrome P450 3A6 OS=Oryctolagus cuniculus GN=CYP3A6 PE=2 SV=2//1.72286e-97	1.82838	2.8398	0.822745	0.084956	0.456259	0.0705089	1.28659	0.917511	1.22176	1.80635	3.33032	2.08334	0.373781	0.0433218	0.245686	1.38753	0.965643	0.726594
ENSAPLG00000007537	P48306	NDUB4_CHICK NADH dehydrogenase [ubiquinone] 1 beta subcomplex subunit 4 OS=Gallus gallus GN=NDUFB4 PE=3 SV=2//8.70078e-47	95.7012	102.101	87.9417	169.333	159.147	174.639	90.8915	70.3777	87.4831	87.1907	85.3724	89.3143	152.342	154.012	140.737	73.5342	71.129	79.2845
ENSAPLG00000007599	Q5R6U1	DRS7B_PONAB Dehydrogenase/reductase SDR family member 7B OS=Pongo abelii GN=DHRS7B PE=2 SV=2//4.19859e-129	17.951	19.3899	18.7205	28.948	34.18	39.1502	16.8469	16.5848	10.4832	15.6618	14.5424	21.9357	29.0567	31.2387	19.135	11.877	13.1817	13.682
ENSAPLG00000007690	Q86VI3	IQGA3_HUMAN Ras GTPase-activating-like protein IQGAP3 OS=Homo sapiens GN=IQGAP3 PE=1 SV=2//0	3.54799	3.26747	3.25868	0.34178	0.388702	0.300345	2.20004	2.0331	1.77332	3.54411	4.17124	3.80329	0.294849	0.246049	0.162795	1.39552	1.37111	0.869851
ENSAPLG00000007715	Q5F3R2	KDM5B_CHICK Lysine-specific demethylase 5B OS=Gallus gallus GN=KDM5B PE=2 SV=1//6.51606e-77	27.9847	25.6452	30.7686	16.1628	20.4124	15.2698	24.5599	29.6489	25.7521	27.394	28.0417	24.295	18.3072	17.4656	16.2181	36.0716	30.1454	29.2917
ENSAPLG00000007749	P17813	EGLN_HUMAN Endoglin OS=Homo sapiens GN=ENG PE=1 SV=2//1.21595e-14	56.5789	40.4033	46.6346	61.7879	61.5807	70.2643	37.4408	33.5399	34.4609	25.7237	23.8576	33.301	52.8594	39.0815	53.2621	21.8324	26.0909	29.8895
ENSAPLG00000007817	Q9UHQ1	NARF_HUMAN Nuclear prelamin A recognition factor OS=Homo sapiens GN=NARF PE=1 SV=1//0	30.9643	26.519	31.3683	19.8049	19.0582	16.2186	42.8366	28.7254	27.6301	33.2536	33.4678	28.3518	16.8332	20.8694	18.8758	33.179	30.391	28.0485
ENSAPLG00000007896	Q6U1I9	SGK1_CHICK Serine/threonine-protein kinase Sgk1 OS=Gallus gallus GN=SGK1 PE=2 SV=1//0	20.9061	15.1972	15.5371	72.4607	69.152	68.5816	43.3469	33.7141	38.6263	18.5707	17.7327	18.6557	73.6106	71.6527	56.5033	30.816	25.8056	31.669
ENSAPLG00000007924	Q6ZNL6	FGD5_HUMAN FYVE, RhoGEF and PH domain-containing protein 5 OS=Homo sapiens GN=FGD5 PE=1 SV=3//4.01594e-14	27.11	22.5954	22.1536	43.2787	37.3	35.2276	29.2995	25.1893	20.9772	28.6672	28.5831	28.1873	52.6302	50.3494	56.9798	27.0016	27.4098	23.1515
ENSAPLG00000007931	P49718	MCM5_MOUSE DNA replication licensing factor MCM5 OS=Mus musculus GN=Mcm5 PE=2 SV=1//0	20.2304	21.5836	18.3251	2.54664	3.17785	4.50689	8.19639	7.72151	7.86328	17.3155	20.1951	17.1869	3.55174	3.13195	3.03252	6.61353	6.26908	6.10453
ENSAPLG00000007963	O88204	LRP3_RAT Low-density lipoprotein receptor-related protein 3 OS=Rattus norvegicus GN=Lrp3 PE=1 SV=1//0	10.985	9.306	8.2303	13.7407	13.0913	14.6899	9.59491	9.83216	7.55443	7.80285	8.1275	9.38257	19.2029	16.0325	12.4823	11.1733	9.90676	9.72485
ENSAPLG00000007974	P51893	SAHHA_XENLA Adenosylhomocysteinase A OS=Xenopus laevis GN=ahcy-a PE=2 SV=1//0	2630.96	2530.19	2769.09	73.1165	77.2732	70.8358	113.906	122.732	97.2465	2034.73	2235.61	1867.03	69.071	72.462	47.2799	96.9639	84.3837	87.7529
ENSAPLG00000008076	Q8K299	SCAR5_MOUSE Scavenger receptor class A member 5 OS=Mus musculus GN=Scara5 PE=1 SV=1//2.07802e-102	7.62687	13.0852	5.20462	41.9856	50.6454	39.5816	39.2026	19.6967	19.9827	8.59151	7.17862	11.0822	39.3467	35.5911	45.302	26.3645	23.2126	24.4769
ENSAPLG00000008084	Q5ZJU0	MOT9_CHICK Monocarboxylate transporter 9 OS=Gallus gallus GN=SLC16A9 PE=2 SV=1//0	11.847	11.8359	12.3562	7.83367	6.53805	4.78828	10.6016	13.9791	10.606	12.1544	10.7287	13.3507	4.96805	5.29019	4.89824	8.26653	7.93051	8.89403
ENSAPLG00000008109	P11833	TBB_PARLI Tubulin beta chain OS=Paracentrotus lividus PE=2 SV=1//0	136.097	150.036	147.886	40.9512	34.1116	44.6806	65.937	62.6339	67.2389	118.734	145.629	126.139	32.9569	29.1927	33.0309	59.9302	61.3859	55.3599
ENSAPLG00000008193	P56384	AT5G3_MOUSE ATP synthase lipid-binding protein, mitochondrial OS=Mus musculus GN=Atp5g3 PE=2 SV=1//7.4587e-56	389.63	395.771	313.609	555.166	553.883	689.308	325.639	308.53	344.581	404.783	397.799	385.887	853.729	589.625	491.661	339.408	306.178	367.492
ENSAPLG00000008273	P32018	COEA1_CHICK Collagen alpha-1(XIV) chain OS=Gallus gallus GN=COL14A1 PE=1 SV=2//0	208.614	202.594	250.239	22.7743	17.0919	16.6107	40.8121	39.8905	40.4022	183.392	220.46	202.42	11.6836	18.2888	9.36418	23.3733	20.2825	19.533
ENSAPLG00000008313	Q32PH1	CDCA7_BOVIN Cell division cycle-associated protein 7 OS=Bos taurus GN=CDCA7 PE=2 SV=1//3.61366e-109	19.6654	22.3857	18.0765	1.50785	0.842188	2.30264	4.59652	4.50046	3.46953	16.9744	19.6068	15.5653	1.06146	0.738146	0.348847	1.41604	2.49292	1.94199
ENSAPLG00000008342	P97584	PTGR1_RAT Prostaglandin reductase 1 OS=Rattus norvegicus GN=Ptgr1 PE=2 SV=3//3.08392e-138	13.1439	16.063	16.1872	2.33189	1.90834	1.98142	4.55673	5.99619	3.88582	15.4538	19.3758	14.1339	1.95421	0.962608	1.34873	5.15737	4.4749	3.40775
ENSAPLG00000008357	Q0IHF8	PDPFB_XENLA Pancreatic progenitor cell differentiation and proliferation factor B OS=Xenopus laevis GN=ppdpf-b PE=3 SV=1//4.23362e-26	473.122	462.735	349.518	2267.07	2305.48	2650.55	1457.87	1443.1	1802.12	310.882	236.16	316.281	1986.17	1894.3	1240.45	1010.3	1088.64	967.262
ENSAPLG00000008417	Q9YI37	SUCB1_COLLI Succinyl-CoA ligase [ADP-forming] subunit beta, mitochondrial (Fragment) OS=Columba livia GN=SUCLA2 PE=1 SV=1//0	97.2298	84.7589	75.7522	209.579	250.853	240.729	109.425	102.382	118.61	102.534	110.633	100.173	390.215	298.523	245.316	130.327	126.864	157.099
ENSAPLG00000008430	O15061	SYNEM_HUMAN Synemin OS=Homo sapiens GN=SYNM PE=1 SV=2//2.85562e-17	7.3019	8.94514	6.80047	35.2092	22.3584	38.8988	16.6963	14.0751	14.3859	9.10378	7.58442	11.6069	36.0503	33.2573	33.0342	14.8484	13.0754	14.8286
ENSAPLG00000008432	P09860	TNNC1_CHICK Troponin C, slow skeletal and cardiac muscles OS=Gallus gallus GN=TNNC1 PE=1 SV=1//6.33083e-58	1746.58	1974.67	1086.41	40.9485	57.6116	59.3541	374.085	293.234	379.082	1479.43	1756.77	1802.24	35.0414	20.7549	28.2111	179.728	197.515	160.414
ENSAPLG00000008450	P35486	ODPA_MOUSE Pyruvate dehydrogenase E1 component subunit alpha, somatic form, mitochondrial OS=Mus musculus GN=Pdha1 PE=1 SV=1//2.46955e-176	139.334	130.768	123.391	225.989	232.234	238.872	168.643	147.58	163.794	144.863	138.666	134.112	267.803	239.15	202.895	154.12	147.478	159.312
ENSAPLG00000008510	Q06HQ7	PLB1_MONDO Phospholipase B1, membrane-associated OS=Monodelphis domestica GN=PLB1 PE=2 SV=1//1.18399e-09	0.727145	0.652581	0.726089	2.06375	1.68703	1.63701	0.588854	0.412411	0.472762	0.635426	0.960392	1.10899	2.21417	2.70077	3.44359	0.42878	0.301945	0.551287
ENSAPLG00000008567	Q9UI17	M2GD_HUMAN Dimethylglycine dehydrogenase, mitochondrial OS=Homo sapiens GN=DMGDH PE=1 SV=2//0	253.371	266.983	233.183	10.5828	13.142	13.0435	31.5694	33.8288	35.5285	324.113	323.888	304.557	13.8876	11.6895	9.23226	17.7293	16.6755	18.5726
ENSAPLG00000008578	P49453	CENPC_SHEEP Centromere protein C 1 (Fragment) OS=Ovis aries GN=CENPC1 PE=2 SV=1//1.4494e-55	8.88233	8.32042	8.41459	5.5353	6.64088	3.35819	9.55142	12.1086	11.3276	6.53222	9.43959	6.8418	3.51301	2.90516	4.98016	7.53371	10.3021	6.80723
ENSAPLG00000008590	Q08481	PECA1_MOUSE Platelet endothelial cell adhesion molecule OS=Mus musculus GN=Pecam1 PE=1 SV=1//3.56879e-100	105.775	93.3112	80.1181	153.447	127.562	114.989	95.8764	87.5946	72.0354	106.275	109.49	104.807	171.189	158.502	178.804	97.8428	85.5384	76.4488
ENSAPLG00000008807	Q5RE87	S38A4_PONAB Sodium-coupled neutral amino acid transporter 4 OS=Pongo abelii GN=SLC38A4 PE=2 SV=1//0	1.99348	2.01332	1.72664	23.8715	43.4923	16.0781	5.99897	3.32589	5.93732	3.15115	3.08703	1.73064	23.9605	23.7519	18.8582	1.18865	4.32076	3.40849
ENSAPLG00000008952	Q04205	TENS_CHICK Tensin OS=Gallus gallus GN=TNS PE=1 SV=2//6.28045e-06	23.1167	19.7182	18.3042	35.2822	31.9553	31.5049	21.2468	22.0686	24.4404	15.6366	17.6714	17.0373	34.3098	32.6549	36.5644	24.02	21.8351	21.9982
ENSAPLG00000008986	P21265	PUR8_CHICK Adenylosuccinate lyase OS=Gallus gallus GN=ADSL PE=2 SV=2//0	184.992	265.335	190.455	94.9421	98.761	130.102	274.251	265.058	231.783	229.019	234.068	263.355	86.501	85.5263	91.0483	313.733	282.986	283.213
ENSAPLG00000008992	A4IFN5	FITM2_BOVIN Fat storage-inducing transmembrane protein 2 OS=Bos taurus GN=FITM2 PE=2 SV=1//3.03172e-71	16.5203	16.5272	15.0597	23.6079	24.1129	33.4168	9.90567	8.95849	17.4961	17.4691	15.371	19.4498	35.1182	26.1448	21.7801	9.31406	9.12913	8.45233
ENSAPLG00000009007	Q5R546	ATPA_PONAB ATP synthase subunit alpha, mitochondrial OS=Pongo abelii GN=ATP5A1 PE=2 SV=1//0	126.271	128.51	91.8236	191.068	204.08	224.775	114.606	97.1935	113.661	144.316	120.589	131.115	226.96	195.574	145.145	115.135	108.244	128.354
ENSAPLG00000009021	Q2HZ96	AT1B4_CHICK Protein ATP1B4 OS=Gallus gallus GN=ATP1B4 PE=1 SV=1//0	34.1904	33.9549	27.8068	215.569	212.047	216.865	91.821	77.8068	83.9244	31.7519	26.6898	36.5937	219.589	210.68	167.782	83.6006	95.5134	108.164
ENSAPLG00000009058	Q5R9E5	FA32A_PONAB Protein FAM32A OS=Pongo abelii GN=FAM32A PE=3 SV=1//5.00091e-43	353.59	364.094	326.101	492.889	429.858	436.01	237.682	240.482	214.622	321.842	304.253	277.82	428.25	397.571	427.329	301.262	262.087	301.334
ENSAPLG00000009059	Q86SG4	DPCA2_HUMAN Putative Dresden prostate carcinoma protein 2 OS=Homo sapiens GN=HMGN2P46 PE=5 SV=1//1.44108e-14	626.608	634.492	574.834	283.155	249.062	196.462	426.88	463.133	393.889	587.929	599.809	610.904	237.469	221.918	218.032	330.464	368.717	344.433
ENSAPLG00000009071	Q61656	DDX5_MOUSE Probable ATP-dependent RNA helicase DDX5 OS=Mus musculus GN=Ddx5 PE=1 SV=2//0	119.456	117.578	111.805	180.172	174.683	170.29	123.939	133.939	122.64	115.635	123.611	115.029	189.034	203.646	198.041	127.341	101.167	109.081
ENSAPLG00000009193	Q96NU1	SAM11_HUMAN Sterile alpha motif domain-containing protein 11 OS=Homo sapiens GN=SAMD11 PE=2 SV=3//5.64156e-31	19.2455	10.3075	11.0977	4.17963	6.05542	4.39658	10.2567	14.1716	13.9785	8.90559	12.1744	11.5208	5.98716	5.2044	3.26072	7.14382	15.3168	13.8879
ENSAPLG00000009197	Q9NQW6	ANLN_HUMAN Actin-binding protein anillin OS=Homo sapiens GN=ANLN PE=1 SV=2//0	13.5457	13.6084	13.0981	1.61586	1.20373	1.70879	7.51191	6.93436	5.62207	15.657	17.3931	13.1475	0.917332	0.69108	0.542665	3.6181	4.01263	1.75698
ENSAPLG00000009242	P13489	RINI_HUMAN Ribonuclease inhibitor OS=Homo sapiens GN=RNH1 PE=1 SV=2//1.06524e-151	88.0074	91.3582	92.0268	41.4105	41.8105	41.1047	62.268	58.3428	60.9028	68.8373	82.6307	73.3572	38.9895	35.3069	44.4534	55.7973	57.2528	53.4168
ENSAPLG00000009343	Q5ZLC5	ATPB_CHICK ATP synthase subunit beta, mitochondrial OS=Gallus gallus GN=ATP5B PE=1 SV=1//2.16946e-120	603.433	624.475	514.533	1200.96	1356.6	1762.06	617.209	546.007	748.341	673.978	622.669	787.307	2265.13	1976.12	1786.22	950.363	778.158	1085.99
ENSAPLG00000009441	Q8N8F6	YIPF7_HUMAN Protein YIPF7 OS=Homo sapiens GN=YIPF7 PE=1 SV=2//1.16768e-116	41.788	33.714	36.9764	83.2861	79.6071	79.0663	28.9009	29.1227	32.0825	44.7822	36.0234	47.76	87.731	110.642	66.2357	40.7369	51.824	57.8629
ENSAPLG00000009529	O95235	KI20A_HUMAN Kinesin-like protein KIF20A OS=Homo sapiens GN=KIF20A PE=1 SV=1//0	17.6148	18.3061	15.4442	1.40223	2.03003	2.07456	8.42878	7.4223	6.69267	17.3938	18.0993	17.478	1.4902	1.46118	0.740506	4.85418	5.00829	2.02435
ENSAPLG00000009565	Q7TQE7	K0895_MOUSE Uncharacterized protein KIAA0895 OS=Mus musculus GN=Kiaa0895 PE=2 SV=2//0	22.2629	18.5043	28.9851	8.93132	7.83242	6.33348	14.0284	17.0936	14.9036	21.6778	28.2122	23.9614	6.9637	6.16857	5.36191	12.1173	13.2591	15.1293
ENSAPLG00000009570	Q8N806	UBR7_HUMAN Putative E3 ubiquitin-protein ligase UBR7 OS=Homo sapiens GN=UBR7 PE=1 SV=2//5.37708e-145	90.1124	87.1586	87.6262	45.0944	42.8821	34.6671	61.2173	62.5043	52.3764	86.3464	93.5502	86.6926	42.3823	40.9562	43.7353	65.1908	56.6582	54.5292
ENSAPLG00000009599	Q5F468	S38A2_CHICK Sodium-coupled neutral amino acid transporter 2 OS=Gallus gallus GN=SLC38A2 PE=2 SV=2//0	29.2364	24.1965	26.0565	106.903	87.708	115.724	63.0851	67.0421	68.9428	34.3772	44.8808	31.9646	111.337	151.769	113.521	75.0082	62.7616	54.787
ENSAPLG00000009600	P97450	ATP5J_MOUSE ATP synthase-coupling factor 6, mitochondrial OS=Mus musculus GN=Atp5j PE=1 SV=1//2.55305e-08	105.439	106.692	100.874	391.941	313.66	383.148	152.308	145.824	167.834	106.902	104.794	104.698	335.873	377.608	290.534	155.368	228.711	183.349
ENSAPLG00000009602	Q9ET58	KLF2_RAT Krueppel-like factor 2 OS=Rattus norvegicus GN=Klf2 PE=2 SV=1//2.34543e-80	63.2322	52.9359	57.0914	246.648	247.871	167.733	103.353	77.8572	83.23	61.8271	53.4556	56.8492	170.405	200.782	142.218	96.1857	85.8224	97.7294
ENSAPLG00000009657	P49025	CTRO_MOUSE Citron Rho-interacting kinase OS=Mus musculus GN=Cit PE=1 SV=3//0	2.79779	2.99687	2.919	0.423788	0.418286	0.323204	1.55553	1.76552	1.58129	3.10835	3.96428	2.87563	0.279962	0.385481	0.278236	0.911949	1.23087	0.714526
ENSAPLG00000009667	Q9BW30	TPPP3_HUMAN Tubulin polymerization-promoting protein family member 3 OS=Homo sapiens GN=TPPP3 PE=1 SV=1//2.45386e-103	55.0472	44.2232	49.7468	721.395	823.114	384.901	257.799	150.674	242.644	78.8438	69.3434	99.4299	640.823	842.986	1029.53	329.628	177.879	307.986
ENSAPLG00000009685	P35520	CBS_HUMAN Cystathionine beta-synthase OS=Homo sapiens GN=CBS PE=1 SV=2//0	6.72851	10.1611	6.37419	14.4533	18.6623	13.8245	8.7133	9.00731	9.23797	11.4126	9.84967	12.4488	22.8003	24.0446	19.6242	13.1317	11.4923	10.0046
ENSAPLG00000009855	Q15058	KIF14_HUMAN Kinesin-like protein KIF14 OS=Homo sapiens GN=KIF14 PE=1 SV=1//0	2.93742	2.59835	3.08794	0.299393	0.264831	0.160781	1.29054	0.726218	0.607851	2.628	3.24981	3.16709	0.223845	0.161651	0.183351	0.557293	0.545939	0.407568
ENSAPLG00000009891	Q5RDE3	CEP70_PONAB Centrosomal protein of 70 kDa OS=Pongo abelii GN=CEP70 PE=2 SV=1//2.39498e-171	8.64448	9.56999	9.19576	5.56501	6.60408	4.05995	10.2168	14.7169	8.08916	9.16059	9.95498	9.53811	6.45019	5.49247	4.04935	9.6662	10.7588	10.6118
ENSAPLG00000009896	Q13202	DUS8_HUMAN Dual specificity protein phosphatase 8 OS=Homo sapiens GN=DUSP8 PE=2 SV=2//0	17.2167	10.9123	15.2484	41.1823	57.9111	59.0865	22.5235	15.1507	23.7352	16.14	16.7456	12.4371	77.0577	75.8419	50.9785	19.376	15.7499	27.8628
ENSAPLG00000009901	O94811	TPPP_HUMAN Tubulin polymerization-promoting protein OS=Homo sapiens GN=TPPP PE=1 SV=1//1.74151e-124	6.2899	10.8328	12.3847	32.4354	32.8693	21.3074	14.1097	10.8026	16.5924	19.1408	11.9445	22.6186	33.9536	45.0023	49.7176	20.2398	16.4618	11.7628
ENSAPLG00000009903	Q4R4P6	MTO1_MACFA Protein MTO1 homolog, mitochondrial OS=Macaca fascicularis GN=MTO1 PE=2 SV=1//0	15.4994	12.4403	9.30341	16.5464	22.2477	23.8427	11.6307	11.2198	12.516	11.8421	10.433	8.89641	17.1863	16.0657	13.8159	11.7056	7.83124	8.7436
ENSAPLG00000009913	P19367	HXK1_HUMAN Hexokinase-1 OS=Homo sapiens GN=HK1 PE=1 SV=3//2.59024e-157	65.6224	75.0867	79.8686	32.7285	35.744	39.4415	57.8006	56.3097	62.2295	58.9532	55.1175	60.9249	28.661	28.3758	26.1701	41.3398	54.0327	48.0342
ENSAPLG00000009916	O15075	DCLK1_HUMAN Serine/threonine-protein kinase DCLK1 OS=Homo sapiens GN=DCLK1 PE=1 SV=2//0	9.39785	12.5152	13.1138	3.89466	4.01426	4.37511	6.45742	8.6518	7.69424	9.9462	11.3216	8.13119	2.84628	2.36716	1.8658	5.70232	6.01625	4.03751
ENSAPLG00000009917	P07997	HEM1_CHICK 5-aminolevulinate synthase, nonspecific, mitochondrial OS=Gallus gallus GN=ALAS1 PE=2 SV=2//0	28.1451	29.4733	29.0953	45.4681	38.248	48.0481	21.3326	21.9226	24.0836	32.6833	36.3276	32.1198	45.7752	45.1316	40.6188	31.0643	23.8169	29.7145
ENSAPLG00000009924	P49454	CENPF_HUMAN Centromere protein F OS=Homo sapiens GN=CENPF PE=1 SV=2//1.51279e-07	5.13489	5.75303	5.19446	0.448995	0.639286	0.502633	3.25447	2.94225	2.40262	7.03987	7.90691	6.19418	0.336898	0.319475	0.157023	1.37497	1.56448	0.766964
ENSAPLG00000009948	P19140	ENOA_ANAPL Alpha-enolase OS=Anas platyrhynchos GN=ENO1 PE=2 SV=2//0	4739.12	5007.95	4112.77	520.439	542.668	550.451	1671.07	1630.28	1438.41	4930.06	4668.92	4645.67	393.15	448.619	493.041	1200.02	1302.28	1212.14
ENSAPLG00000009964	P09622	DLDH_HUMAN Dihydrolipoyl dehydrogenase, mitochondrial OS=Homo sapiens GN=DLD PE=1 SV=2//0	45.3407	48.6594	45.5458	73.3564	72.8987	77.5525	42.1075	40.2676	46.9249	54.4409	52.4255	49.6709	98.4873	75.9164	69.4743	46.3427	48.7122	58.3954
ENSAPLG00000009986	P31395	STMN1_CHICK Stathmin OS=Gallus gallus GN=STMN1 PE=1 SV=1//1.27239e-87	1096.45	1034.27	1169.7	115.286	104.804	78.5163	203.572	231.503	171.684	1030.29	1158.65	1014.11	99.7031	95.3347	102.921	191.884	188.316	143.608
ENSAPLG00000010003	P35467	S10A1_RAT Protein S100-A1 OS=Rattus norvegicus GN=S100a1 PE=1 SV=3//2.76355e-06	189.523	260.054	225.542	50.9453	48.4669	51.1409	114.248	162.917	86.0573	80.2793	119.686	117.282	33.2066	36.6175	70.7183	95.5874	82.2221	82.9932
ENSAPLG00000010026	Q3MHR2	DCK_BOVIN Deoxycytidine kinase OS=Bos taurus GN=DCK PE=2 SV=1//5.23555e-101	30.6366	36.9319	34.9959	5.40121	5.30982	7.2939	15.2056	17.1671	10.62	37.1598	41.1382	32.2844	4.02775	5.41513	4.97718	11.7744	10.5001	7.27687
ENSAPLG00000010063	B3TP03	CTR2_CHICK Low affinity cationic amino acid transporter 2 OS=Gallus gallus GN=SLC7A2 PE=2 SV=1//1.27266e-71	23.1205	29.7409	19.9962	36.7372	53.3684	39.5652	28.0217	21.8484	29.9796	27.9591	24.5782	26.7142	52.1895	40.7441	47.4895	17.9179	27.6529	30.3534
ENSAPLG00000010087	O73775	FBLN1_CHICK Fibulin-1 OS=Gallus gallus GN=FBLN1 PE=2 SV=2//0	18.2101	16.9247	20.083	8.75899	6.75921	9.26918	17.8083	19.37	16.8224	17.9715	17.6435	17.6098	8.97949	5.86859	8.68937	13.3391	12.8292	12.5495
ENSAPLG00000010168	O43315	AQP9_HUMAN Aquaporin-9 OS=Homo sapiens GN=AQP9 PE=1 SV=2//4.17039e-111	6.23062	9.91828	7.29617	1.84963	2.59135	2.0023	4.55723	4.26359	5.16575	9.26443	10.9183	10.3299	3.45956	0.984194	2.23262	5.25371	3.98867	4.04582
ENSAPLG00000010172	Q98953	S10A6_CHICK Protein S100-A6 OS=Gallus gallus GN=S100A6 PE=3 SV=1//6.71993e-58	44.8886	45.2404	39.8015	82.4029	85.8608	122.624	40.7577	40.7544	43.9344	35.1128	32.4183	38.6341	94.0276	79.0099	97.2228	39.8548	49.8995	41.7665
ENSAPLG00000010205	P13073	COX41_HUMAN Cytochrome c oxidase subunit 4 isoform 1, mitochondrial OS=Homo sapiens GN=COX4I1 PE=1 SV=1//6.8128e-56	657.85	652.188	586.895	1069.75	1388.64	1279.01	610.212	664.089	627.128	559.338	553.347	530.158	1210.9	1062.52	1179.22	765.136	715.697	854.811
ENSAPLG00000010252	P52292	IMA2_HUMAN Importin subunit alpha-2 OS=Homo sapiens GN=KPNA2 PE=1 SV=1//0	31.1458	33.5202	31.0438	3.93235	2.75036	3.75698	14.1175	14.276	10.1705	33.4088	39.5649	29.2605	1.11765	1.16583	1.53391	5.97438	6.42573	3.22055
ENSAPLG00000010270	P13863	CDK1_CHICK Cyclin-dependent kinase 1 OS=Gallus gallus GN=CDK1 PE=1 SV=1//0	43.7742	51.216	39.0481	4.0603	2.79775	4.06923	20.8086	21.1355	13.8818	52.5389	57.7187	48.5768	2.24706	2.18767	1.86101	9.14949	9.65766	5.55001
ENSAPLG00000010277	Q15034	HERC3_HUMAN Probable E3 ubiquitin-protein ligase HERC3 OS=Homo sapiens GN=HERC3 PE=1 SV=1//8.62149e-132	10.6408	9.54618	9.48746	14.1542	15.5601	17.7472	12.2326	9.79017	10.6224	9.03755	9.24266	11.1267	23.3443	19.6332	21.8522	11.5076	12.5649	11.7334
ENSAPLG00000010278	Q8N895	ZN366_HUMAN Zinc finger protein 366 OS=Homo sapiens GN=ZNF366 PE=1 SV=1//0	5.41699	3.77834	5.17152	13.6583	9.97588	11.8538	8.35001	8.31402	7.59494	4.91801	4.25344	5.37719	14.4221	16.2777	12.6847	9.63987	10.4034	7.02844
ENSAPLG00000010324	Q9UNY4	TTF2_HUMAN Transcription termination factor 2 OS=Homo sapiens GN=TTF2 PE=1 SV=2//1.73941e-14	7.00295	6.01247	7.41914	1.71391	2.82808	1.95845	4.41698	5.29203	5.52494	6.74094	8.07468	7.10642	2.35571	2.25461	1.83893	7.93618	4.59432	5.87334
ENSAPLG00000010339	Q9H8V3	ECT2_HUMAN Protein ECT2 OS=Homo sapiens GN=ECT2 PE=1 SV=4//0	6.29947	5.75758	5.54611	0.699951	0.615127	0.950599	3.76137	2.8738	2.8368	6.71556	7.42237	6.79896	0.342175	0.811198	0.257626	1.91613	1.87391	1.21649
ENSAPLG00000010383	Q29551	SCOT1_PIG Succinyl-CoA:3-ketoacid coenzyme A transferase 1, mitochondrial OS=Sus scrofa GN=OXCT1 PE=1 SV=2//0	58.2813	52.0888	56.1324	19.6334	22.6033	22.3817	51.2092	48.4673	63.664	42.0938	46.228	37.223	16.8239	12.4859	18.0777	53.6736	32.1216	30.9947
ENSAPLG00000010487	Q5ZLD3	KLH13_CHICK Kelch-like protein 13 OS=Gallus gallus GN=KLHL13 PE=2 SV=1//0	11.4869	11.7774	10.6079	15.8644	13.7187	16.3355	8.19675	6.28308	7.14089	9.81269	10.1549	11.0839	19.5594	11.6547	18.5381	6.72459	6.16814	6.46618
ENSAPLG00000010532	Q9JLJ5	ELOV1_MOUSE Elongation of very long chain fatty acids protein 1 OS=Mus musculus GN=Elovl1 PE=2 SV=1//1.69723e-123	33.0074	31.2743	28.2962	47.3389	46.7636	44.6915	30.7331	31.1384	35.2501	25.2865	25.8422	24.0822	42.6687	41.1621	49.8203	28.5468	30.4041	30.9685
ENSAPLG00000010540	A3KFX0	5NT1A_MOUSE Cytosolic 5&apos;-nucleotidase 1A OS=Mus musculus GN=Nt5c1a PE=2 SV=1//0	9.23599	11.4231	6.31416	33.8898	32.5995	55.4456	13.0546	13.5525	13.5735	10.6042	4.39928	10.0228	57.8772	55.409	46.3676	12.8259	13.6234	18.6078
ENSAPLG00000010590	Q6ZUK4	TMM26_HUMAN Transmembrane protein 26 OS=Homo sapiens GN=TMEM26 PE=1 SV=1//9.78131e-130	13.959	17.4284	18.1091	0.991502	1.06498	1.02862	2.66405	5.59739	4.35688	18.079	16.8267	16.3059	1.13097	0.842664	0.669048	2.19288	3.15896	1.829
ENSAPLG00000010637	P62205	PLK1_XENTR Serine/threonine-protein kinase PLK1 OS=Xenopus tropicalis GN=plk1 PE=2 SV=1//0	21.3482	21.376	18.2456	1.72513	1.73716	1.56599	7.7956	5.50465	5.42704	21.7163	22.9887	19.5785	0.632506	1.20959	0.810704	3.08169	2.7853	1.84429
ENSAPLG00000010676	P18254	IGF1_CHICK Insulin-like growth factor I OS=Gallus gallus GN=IGF1 PE=1 SV=1//6.88163e-107	7.54731	6.60741	6.73738	1.88832	1.159	1.90303	9.02721	7.7469	5.88383	7.76924	5.54529	7.08772	2.04404	1.85705	0.93615	5.09422	5.99302	3.80001
ENSAPLG00000010694	Q5RB83	SERB_PONAB Phosphoserine phosphatase OS=Pongo abelii GN=PSPH PE=2 SV=1//2.7647e-85	16.2869	25.6812	15.3334	179.558	181.454	163.926	15.7985	23.8131	18.2965	30.3098	18.9654	32.4945	92.8333	137.104	88.629	18.8086	18.2625	26.7693
ENSAPLG00000010761	Q4L180	FIL1L_HUMAN Filamin A-interacting protein 1-like OS=Homo sapiens GN=FILIP1L PE=1 SV=2//0	12.0656	19.7715	13.8945	59.3033	73.7527	58.5244	38.2177	29.7686	38.3399	18.8695	14.8021	14.625	68.3157	59.9043	55.4811	29.3488	35.3162	38.3225
ENSAPLG00000010876	P51955	NEK2_HUMAN Serine/threonine-protein kinase Nek2 OS=Homo sapiens GN=NEK2 PE=1 SV=1//7.05801e-149	5.50886	5.76037	5.21876	0.487563	0.392771	0.809302	4.04917	3.17133	1.98665	6.50272	6.29322	6.33399	0.357522	0.372936	0.281999	1.36865	1.63736	1.53306
ENSAPLG00000010888	Q6GM21	SLMO1_XENLA Protein slowmo homolog 1 OS=Xenopus laevis GN=slmo1 PE=2 SV=1//1.23189e-91	1.6909	1.81122	1.68617	3.80436	5.06344	5.42251	2.02013	2.19236	2.77519	2.42986	2.45128	2.31783	5.41763	7.16943	5.35745	3.54569	2.05099	2.49645
ENSAPLG00000011051	Q8N5I4	DHRSX_HUMAN Dehydrogenase/reductase SDR family member on chromosome X OS=Homo sapiens GN=DHRSX PE=2 SV=2//7.8838e-129	17.7425	15.6206	19.8014	8.5829	10.6746	8.12311	18.6844	23.8757	16.8185	15.193	18.068	17.056	10.8208	8.90696	11.0606	20.2122	19.2157	15.5297
ENSAPLG00000011090	Q3ZBK3	SPC25_BOVIN Kinetochore protein Spc25 OS=Bos taurus GN=SPC25 PE=2 SV=1//1.45914e-62	20.1383	21.2117	21.7275	2.49528	2.34517	2.93384	9.34569	7.4517	4.48561	26.2864	26.641	18.94	1.9314	1.37846	1.20269	4.45744	4.08245	3.66146
ENSAPLG00000011207	Q96HR9	REEP6_HUMAN Receptor expression-enhancing protein 6 OS=Homo sapiens GN=REEP6 PE=1 SV=1//7.69761e-48	11.2774	7.71772	4.15472	114.991	123.512	180.483	77.935	52.5906	60.8448	5.85214	8.62851	6.11907	185.008	156.169	111.129	95.6865	78.512	90.8043
ENSAPLG00000011380	Q8WYK2	JDP2_HUMAN Jun dimerization protein 2 OS=Homo sapiens GN=JDP2 PE=1 SV=1//2.79984e-78	19.2923	19.4375	23.3431	41.5373	52.242	40.2193	27.2294	19.6936	22.8049	22.0965	20.7057	23.216	37.8346	46.7072	48.049	21.3812	17.792	23.7549
ENSAPLG00000011392	Q9H3K2	GHITM_HUMAN Growth hormone-inducible transmembrane protein OS=Homo sapiens GN=GHITM PE=1 SV=2//1.4819e-164	83.8335	83.2788	78.6561	158.059	146.079	182.351	71.5862	63.8831	68.6666	90.7579	94.8909	78.7076	175.429	186.9	130.455	89.9432	69.7394	86.1285
ENSAPLG00000011405	Q9DDN6	NPY2R_CHICK Neuropeptide Y receptor type 2 OS=Gallus gallus GN=NPY2R PE=3 SV=1//0	1.78543	2.60792	4.30541	10.4832	12.3942	10.0149	4.93707	6.66416	4.12149	0.699737	1.29795	1.05683	8.996	8.46084	7.67729	4.08022	4.13033	3.79426
ENSAPLG00000011463	Q02379	NDUS5_BOVIN NADH dehydrogenase [ubiquinone] iron-sulfur protein 5 OS=Bos taurus GN=NDUFS5 PE=1 SV=2//3.01992e-06	212.834	217.123	187.661	400.713	422.131	522.305	215.835	191.667	279.926	219.786	225.127	252.961	719.103	522.192	448.675	342.611	294.619	385.961
ENSAPLG00000011509	B5FXE5	AIFM2_TAEGU Apoptosis-inducing factor 2 OS=Taeniopygia guttata GN=AIFM2 PE=2 SV=1//0	9.76222	8.1004	7.29431	2.42774	2.7449	3.18141	8.42691	9.03245	6.79897	6.5203	5.00888	8.2065	2.37363	3.12753	1.92149	10.7605	6.46956	6.29975
ENSAPLG00000011549	P78559	MAP1A_HUMAN Microtubule-associated protein 1A OS=Homo sapiens GN=MAP1A PE=1 SV=6//5.62227e-75	21.6554	24.6062	28.9809	4.62232	3.85849	2.98139	10.4037	10.4922	9.93716	25.2259	31.4409	29.1685	3.18491	3.50606	3.91713	11.9075	7.01142	6.1019
ENSAPLG00000011593	Q6P0N0	M18BP_HUMAN Mis18-binding protein 1 OS=Homo sapiens GN=MIS18BP1 PE=1 SV=1//4.78432e-26	15.8986	14.8539	15.7726	3.1191	2.51268	2.28213	7.01729	7.3335	6.37429	11.6772	12.8706	10.3518	1.72542	1.88352	1.56667	3.81229	3.73188	3.0971
ENSAPLG00000011686	O00330	ODPX_HUMAN Pyruvate dehydrogenase protein X component, mitochondrial OS=Homo sapiens GN=PDHX PE=1 SV=3//0	20.8478	23.0308	20.9871	44.1658	48.5561	55.3606	32.1841	25.6173	29.4203	25.2003	22.8749	20.9536	66.5308	48.5352	48.6329	32.6511	29.4692	33.3184
ENSAPLG00000011797	Q8NBM8	PCYXL_HUMAN Prenylcysteine oxidase-like OS=Homo sapiens GN=PCYOX1L PE=1 SV=2//0	14.716	16.2314	16.4256	8.46267	12.144	7.36069	19.1828	20.6055	16.0972	14.1854	12.7518	13.5189	8.93598	7.59508	8.06643	14.6508	14.9007	16.7576
ENSAPLG00000011940	Q4V9Y5	CRLD2_XENTR Cysteine-rich secretory protein LCCL domain-containing 2 OS=Xenopus tropicalis GN=crispld2 PE=2 SV=1//0	2.87748	2.58908	2.18076	16.0978	17.3482	16.5118	11.0255	7.29861	9.74217	2.85315	3.1703	4.80882	13.1769	18.6539	19.5495	12.2286	8.67622	8.018
ENSAPLG00000011947	P29332	CCNB2_CHICK G2/mitotic-specific cyclin-B2 OS=Gallus gallus GN=CCNB2 PE=2 SV=1//0	63.2693	58.0793	54.8074	25.4806	27.8478	20.6188	51.0986	51.2222	40.3694	45.3612	49.8209	43.7395	17.8126	17.4761	18.5694	31.4069	29.9496	27.497
ENSAPLG00000012019	O88569	ROA2_MOUSE Heterogeneous nuclear ribonucleoproteins A2/B1 OS=Mus musculus GN=Hnrnpa2b1 PE=1 SV=2//4.28146e-07	435.558	443.612	441.543	619.156	594.905	629.348	339.312	332.728	347.935	446.858	463.82	446.062	616.452	563.017	571.53	356.176	350.608	372.601
ENSAPLG00000012023	Q863B3	SND1_BOVIN Staphylococcal nuclease domain-containing protein 1 OS=Bos taurus GN=SND1 PE=1 SV=1//2.00419e-10	50.6117	44.54	44.8048	21.9996	24.9031	23.3347	54.7096	45.433	55.7755	41.3506	39.2123	41.4692	24.6152	21.4695	32.4688	59.7714	49.7761	52.9541
ENSAPLG00000012039	P67967	CSRP1_COTJA Cysteine and glycine-rich protein 1 OS=Coturnix coturnix japonica GN=CSRP1 PE=2 SV=2//2.3321e-68	60.2992	51.5145	49.8789	91.845	89.4028	92.3338	71.7094	48.5757	64.8624	49.8774	55.0144	55.062	111.713	90.8816	132.33	72.5468	68.2124	72.8855
ENSAPLG00000012043	Q148H0	APOO_BOVIN Apolipoprotein O OS=Bos taurus GN=APOO PE=2 SV=1//2.87649e-53	47.3212	54.3454	43.9309	68.6517	58.0258	77.7493	30.9118	37.5515	37.7678	58.1897	50.3875	48.5738	76.5134	71.6331	55.4574	37.2428	34.4219	39.6369
ENSAPLG00000012060	Q2QLF3	CAV2_PANTR Caveolin-2 OS=Pan troglodytes GN=CAV2 PE=3 SV=1//6.55104e-35	71.2028	62.0999	51.3255	124.428	120.215	120.746	88.1502	81.4425	78.7096	64.384	59.1769	75.2712	137.855	146.414	149.375	83.8021	73.7856	70.128
ENSAPLG00000012074	Q9I8K3	PITX3_XENLA Pituitary homeobox 3 OS=Xenopus laevis GN=pitx3 PE=2 SV=1//2.58707e-174	108.64	99.1972	108.914	28.5235	32.7429	29.5302	85.9049	87.2853	82.7917	88.5929	90.1556	90.3094	49.4505	36.4875	47.6218	104.157	96.3207	80.6755
ENSAPLG00000012083	Q4KLP8	SGOL1_XENLA Shugoshin-like 1 OS=Xenopus laevis GN=sgol1 PE=1 SV=1//2.38359e-58	3.5242	3.14581	3.89505	0.682303	0.390862	0.604026	2.22214	2.54557	2.39856	5.16985	5.39282	3.71818	0.667096	0.603075	0.263089	1.43938	1.41006	1.23574
ENSAPLG00000012125	Q9UII6	DUS13_HUMAN Dual specificity protein phosphatase 13 OS=Homo sapiens GN=DUSP13 PE=1 SV=3//1.51795e-86	5.56259	6.74242	11.9261	24.8945	20.7486	29.0158	7.57605	9.21564	8.21663	11.9904	9.62481	5.40104	22.3446	27.7475	16.6803	7.08192	8.43399	9.99203
ENSAPLG00000012131	Q566U4	KFA_DANRE Kynurenine formamidase OS=Danio rerio GN=afmid PE=2 SV=2//2.42866e-56	11.1767	13.6582	8.9477	18.8713	35.5115	30.4745	13.5785	18.0971	12.0618	11.1976	10.2104	7.8581	36.3294	32.823	32.3216	21.6526	13.9069	17.8105
ENSAPLG00000012152	P35475	IDUA_HUMAN Alpha-L-iduronidase OS=Homo sapiens GN=IDUA PE=1 SV=2//0	3.4416	3.53904	3.21689	6.01279	5.17587	8.1402	4.24985	3.05636	3.84314	3.42899	3.34333	2.93803	13.0084	11.2207	6.7581	4.13532	5.64023	4.46241
ENSAPLG00000012181	Q27Q52	WNT5A_RABIT Protein Wnt-5a OS=Oryctolagus cuniculus GN=WNT5A PE=2 SV=1//0	15.6631	15.6417	16.8476	36.1621	33.9561	26.552	21.9992	19.7245	19.3338	15.1813	12.2498	14.4301	27.7957	35.8752	36.6571	19.2692	18.8791	18.0785
ENSAPLG00000012192	P00020	CYC_ANAPL Cytochrome c OS=Anas platyrhynchos GN=CYC PE=1 SV=2//1.51484e-66	85.9732	90.4336	76.8574	423.858	456.343	570.785	169.378	139.697	190.778	88.4056	89.0605	90.523	645.516	483.539	452.557	230.051	206.198	270.733
ENSAPLG00000012201	O73884	PHOP1_CHICK Phosphoethanolamine/phosphocholine phosphatase OS=Gallus gallus GN=PHOSPHO1 PE=2 SV=1//0	8.87397	9.73447	9.11566	35.9672	39.2729	51.0433	17.2796	15.8029	21.7187	7.52834	7.88469	6.84537	45.8513	47.3214	37.813	27.485	17.5559	19.0946
ENSAPLG00000012206	Q8IZJ3	CPMD8_HUMAN C3 and PZP-like alpha-2-macroglobulin domain-containing protein 8 OS=Homo sapiens GN=CPAMD8 PE=1 SV=2//0	7.97524	6.54174	7.36809	16.0748	14.0208	12.1221	9.52463	8.86627	8.35394	6.18201	7.03828	6.21809	11.0979	15.3386	12.1842	7.90617	8.31374	6.01286
ENSAPLG00000012248	P08642	RASH_CHICK GTPase HRas OS=Gallus gallus GN=HRAS1 PE=1 SV=1//1.45716e-129	1053.7	988.05	985.512	486.193	547.129	420.42	618.062	830.009	687.304	1169.62	1012.48	1030.6	368.038	443.469	510.395	667.068	830.892	836.776
ENSAPLG00000012267	P60330	ESPL1_MOUSE Separin OS=Mus musculus GN=Espl1 PE=1 SV=1//1.35405e-160	3.15634	3.00962	2.03951	0.406918	0.455285	0.520652	0.993946	0.915552	0.910301	1.55998	2.54509	1.54432	0.16577	0.242084	0.235355	0.796127	0.718306	0.631213
ENSAPLG00000012275	Q5ZKN3	PHTF2_CHICK Putative homeodomain transcription factor 2 OS=Gallus gallus GN=PHTF2 PE=2 SV=1//0	47.329	55.8817	47.6523	97.7518	125.085	95.2324	63.7664	69.7328	73.0884	56.6027	85.3377	46.876	129.497	143.423	153.03	81.8183	63.5783	64.1859
ENSAPLG00000012333	Q2TBM7	MMP23_BOVIN Matrix metalloproteinase-23 OS=Bos taurus GN=MMP23 PE=2 SV=1//1.52898e-137	81.5883	102.586	91.4658	12.4557	9.8785	16.7084	22.8538	26.8044	20.1344	85.7216	87.933	76.8689	7.2927	8.2718	5.10995	13.2319	14.2175	11.2941
ENSAPLG00000012339	P02645	TNNI1_RABIT Troponin I, slow skeletal muscle OS=Oryctolagus cuniculus GN=TNNI1 PE=1 SV=1//1.07547e-63	2374.14	2439.2	2155.3	228.776	285.211	167.663	419.469	401.012	371.294	1818.5	1616.33	1950.92	104.363	48.8833	72.283	199.159	139.316	197.053
ENSAPLG00000012343	Q2TBW2	COQ7_BOVIN Ubiquinone biosynthesis protein COQ7 homolog OS=Bos taurus GN=COQ7 PE=2 SV=1//1.12252e-50	37.8405	41.7645	28.9505	61.3391	65.6935	52.0164	34.3583	26.9211	29.6175	40.5423	38.3035	36.6978	72.1579	61.6496	57.2585	38.5312	30.4492	41.0263
ENSAPLG00000012363	Q0P6D6	CCD15_HUMAN Coiled-coil domain-containing protein 15 OS=Homo sapiens GN=CCDC15 PE=2 SV=2//3.6318e-21	43.6006	30.5708	46.0843	19.3844	13.3043	12.5452	34.8705	39.6436	32.9424	41.1749	34.6586	38.3259	14.2314	12.6325	12.7902	30.8592	23.8625	23.025
ENSAPLG00000012386	Q5E9R2	PLCD_BOVIN 1-acyl-sn-glycerol-3-phosphate acyltransferase delta OS=Bos taurus GN=AGPAT4 PE=2 SV=1//0	9.21358	12.1467	9.66838	19.6931	18.1813	25.7463	11.4546	8.0831	11.7451	10.7449	11.3351	9.38318	16.8072	18.7409	18.8948	10.9587	7.21405	9.41046
ENSAPLG00000012470	O95718	ERR2_HUMAN Steroid hormone receptor ERR2 OS=Homo sapiens GN=ESRRB PE=1 SV=2//0	4.24994	3.59783	2.79232	5.35093	7.25275	4.17664	1.68046	2.25152	2.25971	3.10288	4.3243	2.97548	5.04482	5.32728	5.5266	1.82069	1.71141	1.79468
ENSAPLG00000012518	Q02241	KIF23_HUMAN Kinesin-like protein KIF23 OS=Homo sapiens GN=KIF23 PE=1 SV=3//4.59804e-56	14.3732	17.6659	17.8059	1.96931	2.29919	1.98973	10.8754	9.83552	6.73135	15.3585	18.1739	12.998	1.00457	1.1352	0.990453	2.18502	3.53897	2.41226
ENSAPLG00000012627	Q9BXF3	CECR2_HUMAN Cat eye syndrome critical region protein 2 OS=Homo sapiens GN=CECR2 PE=1 SV=2//3.26644e-10	7.77336	8.20185	6.65848	1.40583	2.46249	1.40012	3.04298	4.26817	3.83613	6.75581	8.10616	8.66287	2.07233	2.77929	2.50189	4.61419	3.50873	3.65602
ENSAPLG00000012632	E1C2I2	GWL_CHICK Serine/threonine-protein kinase greatwall OS=Gallus gallus GN=MASTL PE=3 SV=1//0	1.90681	1.70903	2.02759	0.470125	0.388434	0.48022	1.06	1.3137	1.17883	2.82401	3.25017	2.9983	0.14143	0.110645	0.292829	0.885952	0.784728	0.727744
ENSAPLG00000012658	P35610	SOAT1_HUMAN Sterol O-acyltransferase 1 OS=Homo sapiens GN=SOAT1 PE=1 SV=3//0	24.2474	25.5767	18.2163	48.9939	61.7469	44.7366	27.2443	24.8706	21.1329	22.5841	20.7464	20.1217	62.7813	72.247	124.196	31.9713	20.5445	23.6112
ENSAPLG00000012663	Q9NVF9	EKI2_HUMAN Ethanolamine kinase 2 OS=Homo sapiens GN=ETNK2 PE=2 SV=3//3.07816e-148	42.5066	41.9159	38.6694	3.23462	4.21131	2.92861	5.93768	9.04611	7.14207	42.3639	37.2056	38.5732	2.68336	3.69874	2.15432	6.2034	9.21681	6.80515
ENSAPLG00000012722	Q00547	HMMR_MOUSE Hyaluronan mediated motility receptor OS=Mus musculus GN=Hmmr PE=1 SV=4//8.55637e-137	14.4863	16.9515	16.2222	2.14943	1.66066	1.65872	9.10042	7.33058	4.80841	17.9016	20.9836	15.9406	1.25354	0.961459	0.872419	3.19489	2.96137	2.46627
ENSAPLG00000012741	P02642	TNNT2_CHICK Troponin T, cardiac muscle isoforms OS=Gallus gallus GN=TNNT2 PE=2 SV=2//1.87052e-42	533.072	534.964	612.516	1.86236	2.52678	2.03376	16.568	12.7993	11.8408	455.545	587.605	407.709	1.34168	1.69942	0.22677	11.006	3.74749	5.42439
ENSAPLG00000012801	Q5H8C1	FREM1_HUMAN FRAS1-related extracellular matrix protein 1 OS=Homo sapiens GN=FREM1 PE=1 SV=3//0	13.7195	15.5071	17.4918	3.94441	3.60905	4.03419	6.51396	7.95389	6.77389	15.7208	16.774	16.9664	3.27218	2.99337	1.64383	4.02634	5.02269	4.20935
ENSAPLG00000012803	Q9NS87	KIF15_HUMAN Kinesin-like protein KIF15 OS=Homo sapiens GN=KIF15 PE=1 SV=1//0	9.04979	10.7521	9.3178	1.08516	0.694865	0.640831	3.40505	3.36016	2.52095	10.9395	12.8096	10.0888	0.489682	0.76619	0.337961	2.1089	2.09167	1.46984
ENSAPLG00000012864	Q5XFX0	TAGL2_RAT Transgelin-2 OS=Rattus norvegicus GN=Tagln2 PE=1 SV=1//2.18687e-42	86.0227	88.6819	77.2532	149.948	195.555	195.973	76.7521	65.33	66.8965	72.7051	56.1096	66.6406	138.925	138.081	210.07	79.2435	68.2796	66.4875
ENSAPLG00000012870	A7MB89	FEM1C_BOVIN Protein fem-1 homolog C OS=Bos taurus GN=FEM1C PE=2 SV=1//0	36.5369	39.7348	33.9077	68.8878	74.4882	83.248	37.6242	26.8273	35.0953	47.5124	48.3924	54.661	91.1372	81.1915	91.8238	60.3153	45.2112	54.4072
ENSAPLG00000012990	Q6H1V1	BEST3_MOUSE Bestrophin-3 OS=Mus musculus GN=Best3 PE=2 SV=1//0	0.936508	1.50472	0.97591	12.9675	13.6948	21.633	1.40304	2.81973	3.25414	1.91774	0.499263	2.38827	20.6344	15.3997	12.2319	2.08769	1.93347	4.33465
ENSAPLG00000013047	O15228	GNPAT_HUMAN Dihydroxyacetone phosphate acyltransferase OS=Homo sapiens GN=GNPAT PE=1 SV=1//0	20.0599	20.1494	18.3222	35.9469	28.7503	55.114	12.303	15.4017	12.1399	19.2267	22.3299	21.1937	53.6815	30.7421	34.0958	15.2232	14.9376	18.0139
ENSAPLG00000013098	Q5RDN7	CBPQ_PONAB Carboxypeptidase Q OS=Pongo abelii GN=CPQ PE=2 SV=1//0	14.8642	14.422	12.0917	6.65646	5.16072	5.1922	12.3717	8.99223	8.82898	11.6088	9.71395	10.6368	4.15931	2.19484	2.43158	6.02841	5.48185	4.78403
ENSAPLG00000013106	Q96RG2	PASK_HUMAN PAS domain-containing serine/threonine-protein kinase OS=Homo sapiens GN=PASK PE=1 SV=3//1.69545e-90	3.77803	3.36396	3.44487	0.570529	0.494961	0.509932	2.03678	2.15441	1.83031	4.1906	3.27293	3.68989	0.793811	0.380448	0.533053	1.25436	1.31511	1.01564
ENSAPLG00000013121	Q15021	CND1_HUMAN Condensin complex subunit 1 OS=Homo sapiens GN=NCAPD2 PE=1 SV=3//0	18.0655	12.7409	16.3109	6.69786	6.74751	6.34	11.4629	11.8411	10.1359	15.4511	16.1981	13.9302	6.01356	6.31747	6.73508	11.2386	9.63504	9.09585
ENSAPLG00000013128	O60763	USO1_HUMAN General vesicular transport factor p115 OS=Homo sapiens GN=USO1 PE=1 SV=2//0	178.121	188.225	206.805	62.4339	62.4771	63.5284	105.68	98.9811	97.7486	188.702	246.124	194.824	53.7647	65.3803	49.5314	104.642	95.0039	94.9256
ENSAPLG00000013150	P28700	RXRA_MOUSE Retinoic acid receptor RXR-alpha OS=Mus musculus GN=Rxra PE=1 SV=1//0	26.8222	23.6903	19.9966	32.2976	36.3015	30.7976	24.1708	22.5711	25.5746	21.9769	19.2329	16.9245	35.6701	31.7286	38.3003	21.4263	23.0451	18.983
ENSAPLG00000013290	Q5ZLP8	IF2B3_CHICK Insulin-like growth factor 2 mRNA-binding protein 3 OS=Gallus gallus GN=IGF2BP3 PE=2 SV=1//0	43.4573	47.1722	50.7833	22.5192	19.6807	20.1036	32.3946	33.6129	32.7835	53.4543	43.3001	38.7172	20.7174	21.0174	19.7054	31.9358	30.9113	28.804
ENSAPLG00000013328	O75394	RM33_HUMAN 39S ribosomal protein L33, mitochondrial OS=Homo sapiens GN=MRPL33 PE=1 SV=1//1.8194e-09	185.547	134.221	190.044	203.781	268.793	289.468	86.4242	169.842	140.089	200.41	177.174	135.979	269.302	197.552	262.927	148.581	181.644	139.699
ENSAPLG00000013351	Q98ST6	PI15_CHICK Peptidase inhibitor 15 OS=Gallus gallus GN=PI15 PE=2 SV=1//5.92212e-180	16.6381	17.5779	15.8339	4.65974	7.20424	3.92593	15.107	10.8828	14.7562	20.907	20.3185	24.4862	4.55588	4.96831	2.77679	10.6662	8.75444	6.96181
ENSAPLG00000013375	Q5NVQ1	HIG1A_PONAB HIG1 domain family member 1A, mitochondrial OS=Pongo abelii GN=HIGD1A PE=3 SV=1//2.21247e-16	11.16	9.59472	9.87673	31.5224	32.6858	51.0213	14.5995	14.4696	18.8396	12.1333	13.1124	13.1464	82.6532	49.4754	71.5865	45.6192	18.7538	23.9597
ENSAPLG00000013381	P32876	AT5G1_BOVIN ATP synthase lipid-binding protein, mitochondrial OS=Bos taurus GN=ATP5G1 PE=1 SV=1//3.56412e-53	175.239	183.237	155.986	476.101	520.977	538.307	283.582	314.459	313.82	169.37	182.358	157.402	683.106	546.195	477.161	326.572	377.29	392.079
ENSAPLG00000013427	Q8AYS7	CENPI_CHICK Centromere protein I OS=Gallus gallus GN=CENPI PE=1 SV=1//0	4.35551	4.486	4.3642	0.272435	0.585248	0.38761	2.73787	1.94876	2.08955	4.60395	5.20955	4.86289	0.342466	0.357231	0.270123	1.19183	1.32711	0.704881
ENSAPLG00000013428	Q5RFH9	AT5F1_PONAB ATP synthase subunit b, mitochondrial OS=Pongo abelii GN=ATP5F1 PE=2 SV=1//3.2674e-98	134.861	145.891	121.577	294.554	302.075	319.227	221.453	210.573	233.951	151.88	149.114	142.778	416.654	333.125	312.612	219.618	225.636	261.018
ENSAPLG00000013493	Q8JZN5	ACAD9_MOUSE Acyl-CoA dehydrogenase family member 9, mitochondrial OS=Mus musculus GN=Acad9 PE=2 SV=2//0	74.3832	79.5705	66.2111	306.818	350.445	256.813	176.531	201.484	186.856	86.7465	76.9672	90.3076	357.115	322.971	350.886	276.671	213.618	214.796
ENSAPLG00000013537	Q60994	ADIPO_MOUSE Adiponectin OS=Mus musculus GN=Adipoq PE=1 SV=2//4.45118e-96	18.8477	16.5688	20.4411	91.2002	94.3258	106.77	45.0846	34.3931	45.6296	22.6016	21.8282	20.1712	68.8539	67.0178	48.0678	28.9765	24.3396	30.7502
ENSAPLG00000013570	Q5ZJU5	NUSAP_CHICK Nucleolar and spindle-associated protein 1 OS=Gallus gallus GN=NUSAP1 PE=2 SV=1//0	27.8217	25.8943	27.7794	2.99092	2.49866	2.75811	15.2607	14.9435	10.7054	33.197	34.6335	30.5022	2.72931	1.42349	1.30704	9.09129	7.55465	5.61759
ENSAPLG00000013619	Q9NSV4	DIAP3_HUMAN Protein diaphanous homolog 3 OS=Homo sapiens GN=DIAPH3 PE=1 SV=4//3.94241e-07	2.57558	2.98341	2.86552	0.306145	0.239151	0.323379	2.42014	1.44822	1.4142	2.96953	3.06013	2.92498	0.326533	0.454147	0.28975	1.10797	1.15033	0.784099
ENSAPLG00000013669	P14840	HXB4_CHICK Homeobox protein Hox-B4 OS=Gallus gallus GN=HOXB4 PE=2 SV=1//8.85274e-142	34.7644	33.5553	30.521	43.7857	42.2004	36.7327	30.8715	25.4448	23.0318	23.5147	29.1917	24.8742	33.0909	39.2244	41.2044	22.9516	23.3558	24.0525
ENSAPLG00000013675	Q7YRF1	AP3B1_CANFA AP-3 complex subunit beta-1 OS=Canis familiaris GN=AP3B1 PE=2 SV=1//0	25.6653	24.8285	27.6474	11.801	13.2864	11.3578	25.9429	26.2786	25.7635	28.6368	29.2953	25.6518	12.5111	14.5005	13.7744	25.58	24.1311	22.3533
ENSAPLG00000013683	Q8QFN3	TM121_CHICK Transmembrane protein 121 OS=Gallus gallus GN=TMEM121 PE=2 SV=1//8.4301e-143	18.7957	16.4631	15.8584	8.55153	10.5533	10.2684	23.9991	15.8093	26.0788	17.2328	14.0039	18.8034	8.00515	9.09252	9.4712	27.0233	23.971	18.0327
ENSAPLG00000013705	Q6UX71	PXDC2_HUMAN Plexin domain-containing protein 2 OS=Homo sapiens GN=PLXDC2 PE=1 SV=1//0	14.2801	11.6444	12.5531	34.0731	36.9192	32.7935	27.2169	22.5368	22.0074	14.5125	12.4595	14.4495	37.0542	41.2122	48.1966	28.801	22.9161	19.6682
ENSAPLG00000013759	Q9UEY8	ADDG_HUMAN Gamma-adducin OS=Homo sapiens GN=ADD3 PE=1 SV=1//2.97852e-39	124.918	102.737	82.4348	119.681	158.275	130.35	99.3764	69.5139	78.2182	111.985	106.525	109.119	167.965	138.186	118.487	80.7109	92.1006	88.96
ENSAPLG00000013789	O00410	IPO5_HUMAN Importin-5 OS=Homo sapiens GN=IPO5 PE=1 SV=4//0	80.5944	91.134	89.0068	34.3109	36.4443	38.5944	50.3398	60.7722	55.0045	88.0229	97.0223	79.1904	35.6278	41.9863	37.6418	59.73	51.8954	58.0422
ENSAPLG00000013807	Q13257	MD2L1_HUMAN Mitotic spindle assembly checkpoint protein MAD2A OS=Homo sapiens GN=MAD2L1 PE=1 SV=1//2.518e-78	18.2567	21.6976	20.7544	2.34293	2.08267	2.41387	10.2617	9.99439	8.59777	23.8616	24.1776	20.1893	1.18485	1.48312	0.934562	3.05135	4.75846	3.00775
ENSAPLG00000013843	P79145	CREM_CANFA cAMP-responsive element modulator OS=Canis familiaris GN=CREM PE=2 SV=2//4.97674e-149	7.61486	6.86358	6.64203	24.8542	21.8296	25.4264	9.78094	10.2098	11.0042	6.8392	7.13725	6.5	23.7518	27.9883	32.544	13.2138	12.0384	14.588
ENSAPLG00000013864	Q8K3X3	GMDS_CRIGR GDP-mannose 4,6 dehydratase OS=Cricetulus griseus GN=GMDS PE=2 SV=1//9.03649e-16	25.6637	21.9137	19.9862	12.3067	10.8484	11.9044	17.829	20.9156	15.8675	21.5895	25.156	21.606	11.1196	8.91561	8.05068	13.7752	14.2952	16.9943
ENSAPLG00000013884	Q8BXL9	IFFO1_MOUSE Intermediate filament family orphan 1 OS=Mus musculus GN=Iffo1 PE=2 SV=1//3.47907e-164	60.7093	57.4146	51.6534	9.77727	15.6108	13.5974	24.9794	25.7496	26.8549	51.4863	49.6463	53.2294	14.339	14.2835	10.3166	18.8143	25.3256	26.1897
ENSAPLG00000013978	Q96HE9	PRR11_HUMAN Proline-rich protein 11 OS=Homo sapiens GN=PRR11 PE=1 SV=1//8.34611e-27	7.64468	8.95293	5.89025	0.757786	0.915685	1.022	4.34981	3.06898	1.63467	6.95753	9.41885	6.08367	0.092612	0.676233	0.219146	2.90072	1.85969	1.81088
ENSAPLG00000013979	Q9DE67	LUM_COTJA Lumican OS=Coturnix coturnix japonica GN=LUM PE=2 SV=1//0	239.869	240.927	253.226	162.027	124.138	153.699	272.163	269.078	177.271	260.002	266.132	226.842	85.7136	88.5182	76.2026	140.643	169.271	106.496
ENSAPLG00000013981	Q8WZA2	RPGF4_HUMAN Rap guanine nucleotide exchange factor 4 OS=Homo sapiens GN=RAPGEF4 PE=1 SV=1//0	1.62032	1.71151	1.66291	9.05555	8.31143	3.0722	1.53251	1.35517	1.12283	1.56846	2.03955	1.90488	7.58598	8.40359	7.37859	1.79322	0.929234	1.59926
ENSAPLG00000014001	Q96RU8	TRIB1_HUMAN Tribbles homolog 1 OS=Homo sapiens GN=TRIB1 PE=1 SV=2//1.0954e-148	8.18221	6.0099	10.0767	32.6962	32.0857	30.5619	15.9198	8.85184	10.7268	8.9025	10.8012	7.73762	30.6931	34.4535	39.9581	15.8561	14.9284	19.3456
ENSAPLG00000014092	Q96MF7	NSE2_HUMAN E3 SUMO-protein ligase NSE2 OS=Homo sapiens GN=NSMCE2 PE=1 SV=2//5.96195e-37	23.0052	16.5155	19.0115	8.18764	9.77155	9.81543	20.6659	31.708	22.2412	14.5952	20.8754	17.7942	8.00515	10.4378	6.31414	14.626	18.0957	18.5362
ENSAPLG00000014111	Q1M199	EPM2A_CANFA Laforin OS=Canis familiaris GN=EPM2A PE=3 SV=1//8.16303e-154	11.7954	11.8107	9.47382	40.0334	30.9703	32.7311	11.5248	15.6752	12.2227	11.0545	8.08816	12.2437	34.7145	43.988	44.9311	17.7568	16.2513	21.8189
ENSAPLG00000014120	P97577	FEZ1_RAT Fasciculation and elongation protein zeta-1 OS=Rattus norvegicus GN=Fez1 PE=1 SV=1//6.04657e-97	25.1183	20.8708	25.5006	10.1806	10.3102	8.20792	13.002	19.1339	16.6626	20.4654	32.9557	26.324	9.1005	9.71533	7.65477	17.1469	23.9698	16.097
ENSAPLG00000014226	Q7Z7B0	FLIP1_HUMAN Filamin-A-interacting protein 1 OS=Homo sapiens GN=FILIP1 PE=1 SV=1//1.17855e-78	75.6702	78.186	87.7818	207.535	171.289	203.092	102.173	80.0572	102.821	98.361	93.0983	102.151	172.871	210.034	225.651	109.307	126.818	130.14
ENSAPLG00000014230	Q3TYG6	F179A_MOUSE Protein FAM179A OS=Mus musculus GN=Fam179a PE=2 SV=1//0	0.15934	0.648577	0.181139	1.15499	1.17696	2.35957	0.0868059	0.232609	0.170359	0.366359	0.0849458	0.414993	2.20058	2.23505	2.29527	0.151151	0.122406	0.119193
ENSAPLG00000014246	Q91YT0	NDUV1_MOUSE NADH dehydrogenase [ubiquinone] flavoprotein 1, mitochondrial OS=Mus musculus GN=Ndufv1 PE=1 SV=1//0	126.562	108.403	98.6853	248.281	298.564	360.93	145.593	128.948	202.786	129.168	126.643	137.169	507.955	376.663	388.317	220.931	195.823	251.544
ENSAPLG00000014263	E1C656	HACE1_CHICK E3 ubiquitin-protein ligase HACE1 OS=Gallus gallus GN=HACE1 PE=2 SV=1//5.18983e-178	18.7957	15.5697	16.2627	20.2617	21.6381	24.8376	13.3115	14.6339	11.0525	18.4567	18.4817	18.0852	27.6658	28.3835	25.1892	15.8091	13.2357	13.0055
ENSAPLG00000014278	P13597	ICAM1_MOUSE Intercellular adhesion molecule 1 OS=Mus musculus GN=Icam1 PE=1 SV=1//1.23534e-49	3.13854	2.28354	1.73908	6.27358	6.08828	6.98798	4.78538	3.83613	3.79878	1.78704	1.84156	3.59869	6.94082	7.8013	9.29415	3.93221	3.86678	4.54049
ENSAPLG00000014311	Q2KIG0	ETFD_BOVIN Electron transfer flavoprotein-ubiquinone oxidoreductase, mitochondrial OS=Bos taurus GN=ETFDH PE=2 SV=1//0	75.6253	69.0496	67.8797	116.446	118.902	123.481	67.2506	61.8891	74.9506	93.9709	84.0825	83.0499	162.462	138.108	110.648	64.7272	60.597	68.0809
ENSAPLG00000014333	Q0MQH5	NDUS6_PONPY NADH dehydrogenase [ubiquinone] iron-sulfur protein 6, mitochondrial OS=Pongo pygmaeus GN=NDUFS6 PE=2 SV=1//1.02513e-49	127.811	125.135	107.109	367.344	417.08	390.74	220.808	235.075	225.946	130.894	136.429	136.502	405.135	384.506	336.339	217.249	256.292	271.467
ENSAPLG00000014394	O95407	TNF6B_HUMAN Tumor necrosis factor receptor superfamily member 6B OS=Homo sapiens GN=TNFRSF6B PE=1 SV=1//5.24014e-86	2.00666	3.94066	3.0627	33.2556	26.1502	44.5389	9.10999	8.13718	5.86021	6.64833	6.5375	2.54054	17.1182	21.1316	23.4889	4.23008	3.74677	3.02299
ENSAPLG00000014441	Q9UMX0	UBQL1_HUMAN Ubiquilin-1 OS=Homo sapiens GN=UBQLN1 PE=1 SV=2//0	20.8062	23.5388	21.6484	35.6291	31.3273	36.9628	19.263	21.4897	20.6204	22.1723	24.9778	19.7246	33.8261	37.6662	30.7853	26.6116	16.1069	22.8432
ENSAPLG00000014462	Q9JKS4	LDB3_MOUSE LIM domain-binding protein 3 OS=Mus musculus GN=Ldb3 PE=1 SV=1//2.54709e-99	119.397	143.139	171.748	382.007	361.928	369.639	104.392	109.655	117.373	179.577	152.26	162.994	281.851	390.55	286.166	98.0801	130.562	137.456
ENSAPLG00000014494	Q9ULZ9	MMP17_HUMAN Matrix metalloproteinase-17 OS=Homo sapiens GN=MMP17 PE=1 SV=4//0	8.70172	8.58856	8.12572	14.267	18.4884	19.2713	11.7386	10.8883	11.0202	7.94933	7.51074	8.16145	26.5991	23.5634	17.3722	11.4384	7.46063	10.9263
ENSAPLG00000014505	Q76I89	NDC80_CHICK Kinetochore protein NDC80 homolog OS=Gallus gallus GN=NDC80 PE=1 SV=1//0	12.1231	12.4144	11.6225	1.21674	1.2585	1.08463	6.12018	6.63665	4.45012	14.0415	15.425	13.4716	0.96932	0.96515	0.625549	3.26603	3.30614	2.44853
ENSAPLG00000014567	Q96EM0	T3HPD_HUMAN Trans-L-3-hydroxyproline dehydratase OS=Homo sapiens GN=L3HYPDH PE=1 SV=2//8.54004e-108	9.16864	10.3121	8.68582	2.84016	2.13544	2.71075	7.35366	8.78369	4.35676	13.2853	19.5516	18.0753	3.05454	6.0828	5.42092	8.84241	11.739	15.2888
ENSAPLG00000014597	Q9Y3A2	UTP11_HUMAN Probable U3 small nucleolar RNA-associated protein 11 OS=Homo sapiens GN=UTP11L PE=1 SV=2//8.81004e-95	28.138	27.5193	23.4954	16.9502	13.9878	15.8691	24.7407	26.9921	24.1781	33.4826	40.4168	36.6903	17.5829	15.8112	17.3359	25.9534	27.5537	24.0227
ENSAPLG00000014609	Q96T88	UHRF1_HUMAN E3 ubiquitin-protein ligase UHRF1 OS=Homo sapiens GN=UHRF1 PE=1 SV=1//0	29.5835	32.8268	30.3208	3.23901	4.07302	4.75353	13.2376	10.9751	9.95991	35.8849	41.8453	33.4413	5.13643	3.54506	3.83817	8.58829	6.04074	5.64372
ENSAPLG00000014652	P29418	ATP5E_RAT ATP synthase subunit epsilon, mitochondrial OS=Rattus norvegicus GN=Atp5e PE=1 SV=2//5.09429e-14	2310.77	2489.01	2163.48	5843.44	6695.85	6451	2664.76	2853.14	2636.72	2015.15	1790.65	1616.42	6343.29	4869.14	4534.29	2250.28	2260.81	1961.97
ENSAPLG00000014886	B0VYY3	COX5A_OTOCR Cytochrome c oxidase subunit 5A, mitochondrial OS=Otolemur crassicaudatus GN=COX5A PE=2 SV=1//1.34218e-75	417.613	514.218	414.489	1038.38	1361.96	1157.81	657.589	664.197	727.336	480.125	424.329	472.325	1572.8	1316.18	1447.6	874.564	827.135	932.873
ENSAPLG00000014896	Q0PNE2	ELP6_HUMAN Elongator complex protein 6 OS=Homo sapiens GN=ELP6 PE=1 SV=1//8.54943e-67	24.1176	24.8805	23.1848	14.1423	14.3908	15.8557	23.9991	28.0135	20.1399	15.4744	16.3682	16.8043	7.92429	8.60331	6.31414	16.5466	15.5534	16.4766
ENSAPLG00000014937	Q92922	SMRC1_HUMAN SWI/SNF complex subunit SMARCC1 OS=Homo sapiens GN=SMARCC1 PE=1 SV=3//0	51.8377	65.0397	58.4946	37.8984	34.7064	32.9681	51.5657	47.8477	58.9161	59.4937	59.6402	48.3861	36.6146	33.0969	31.9218	51.9247	52.3593	39.1215
ENSAPLG00000014962	Q5ZJN2	RB11A_CHICK Ras-related protein Rab-11A OS=Gallus gallus GN=RAB11A PE=2 SV=1//1.1886e-129	54.6542	47.611	54.3412	68.4045	65.7396	66.6035	42.2112	40.7824	38.3027	52.5591	56.149	55.9649	71.2704	70.7108	61.6636	41.9269	44.4818	49.5077
ENSAPLG00000015023	Q9YHT2	DHSB_CHICK Succinate dehydrogenase [ubiquinone] iron-sulfur subunit, mitochondrial OS=Gallus gallus GN=SDHB PE=1 SV=1//7.46742e-121	124.876	142.141	123.276	221.868	269.876	267.739	146.766	130.199	155.764	130.031	138.11	132.725	369.982	292.627	295.33	162.079	153.286	183.796
ENSAPLG00000015035	Q9ESJ4	SPN90_MOUSE NCK-interacting protein with SH3 domain OS=Mus musculus GN=Nckipsd PE=2 SV=2//0	29.0693	22.8698	26.6832	10.2771	13.5168	7.58949	24.304	27.0169	29.4387	13.4595	16.0827	16.5565	7.58734	7.44385	9.41358	30.4014	23.4495	22.7918
ENSAPLG00000015078	O95433	AHSA1_HUMAN Activator of 90 kDa heat shock protein ATPase homolog 1 OS=Homo sapiens GN=AHSA1 PE=1 SV=1//6.73996e-109	91.4213	99.9811	91.3008	185.735	141.588	190.946	55.9435	50.4557	58.0281	74.4149	83.9987	85.5073	119.442	158.75	98.7067	57.3858	45.1219	55.8186
ENSAPLG00000015104	Q9GK13	MUTA_BOVIN Methylmalonyl-CoA mutase, mitochondrial OS=Bos taurus GN=MUT PE=2 SV=1//0	32.2907	27.3563	27.8491	47.7789	58.1427	46.058	34.8403	33.4412	38.9327	34.832	31.56	32.1745	75.7483	74.7612	73.7523	53.7439	43.9742	51.6428
ENSAPLG00000015152	Q02372	NDUB8_BOVIN NADH dehydrogenase [ubiquinone] 1 beta subcomplex subunit 8, mitochondrial OS=Bos taurus GN=NDUFB8 PE=1 SV=1//7.91147e-85	160.072	174.598	158.648	266.872	249.741	307.994	97.0806	92.9145	107.753	166.376	176.449	160.166	348.412	256.404	254.718	118.816	103.262	118.271
ENSAPLG00000015232	P08286	H110_CHICK Histone H1.10 OS=Gallus gallus PE=1 SV=3//1.601e-29	84.7071	41.8313	67.3378	23.6287	30.007	10.9429	47.5758	37.5537	53.3178	48.751	48.8029	45.1232	25.2719	31.2875	26.5779	47.9725	42.4914	53.9861
ENSAPLG00000015249	Q58CU4	ZDH16_BOVIN Probable palmitoyltransferase ZDHHC16 OS=Bos taurus GN=ZDHHC16 PE=2 SV=1//9.84812e-151	7.89886	8.07635	6.20741	12.1785	16.5752	19.7996	5.70498	4.6681	4.23855	7.54573	6.30051	8.08473	20.715	13.0159	10.2281	5.96029	6.03349	5.20369
ENSAPLG00000015253	O60895	RAMP2_HUMAN Receptor activity-modifying protein 2 OS=Homo sapiens GN=RAMP2 PE=1 SV=2//5.58888e-37	115.151	89.5579	76.7497	144.353	148.581	148.465	122.012	97.7697	72.1822	78.8564	78.8947	77.3675	150.166	147.016	174.648	110.873	99.1644	102.218
ENSAPLG00000015328	P83053	AMYP_STRCA Pancreatic alpha-amylase OS=Struthio camelus PE=1 SV=1//4.99373e-70	44.2414	40.6196	38.5274	9.4485	11.2458	11.8686	28.1939	28.8326	29.8691	34.1572	33.9378	39.0642	7.98955	13.0219	10.6343	29.7163	24.54	23.125
ENSAPLG00000015331	Q3ULD5	MCCB_MOUSE Methylcrotonoyl-CoA carboxylase beta chain, mitochondrial OS=Mus musculus GN=Mccc2 PE=2 SV=1//1.00299e-139	16.4578	15.4871	14.3769	7.14687	9.46768	7.27599	11.9639	11.835	13.841	12.7092	14.8053	16.135	8.52485	6.80291	4.85014	11.7212	9.305	11.314
ENSAPLG00000015352	Q14691	PSF1_HUMAN DNA replication complex GINS protein PSF1 OS=Homo sapiens GN=GINS1 PE=1 SV=1//6.45606e-57	26.7002	27.9538	25.437	2.38313	1.80687	1.74518	8.218	8.53327	7.25762	26.663	24.3938	26.8466	2.60414	1.14375	1.62161	4.43598	6.66326	3.66734
ENSAPLG00000015371	Q7YRK7	COX6C_TARSY Cytochrome c oxidase subunit 6C OS=Tarsius syrichta GN=COX6C PE=3 SV=1//2.32e-23	550.516	583.597	482.4	1312.09	1267.13	1379.47	624.034	583.295	587.442	535.399	489.803	463.761	1276.55	1105.63	1100.39	537.943	539.8	593.62
ENSAPLG00000015467	Q1H9T6	ZBT48_MOUSE Zinc finger and BTB domain-containing protein 48 OS=Mus musculus GN=Zbtb48 PE=1 SV=1//1.72191e-14	11.8135	13.7323	14.5539	8.66456	8.24908	7.80399	12.939	14.9837	10.3838	14.5783	15.1094	16.2692	4.23572	6.025	8.59918	15.0759	16.9906	16.198
ENSAPLG00000015469	P02713	ACHG_CHICK Acetylcholine receptor subunit gamma OS=Gallus gallus GN=CHRNG PE=3 SV=1//0	164.31	118.945	161.778	30.5842	28.4706	29.4727	58.8236	48.7115	61.1967	82.3695	91.9494	91.1378	41.4759	35.7549	27.91	72.036	58.5823	80.1818
ENSAPLG00000015508	Q0MQD2	NDUB3_PANTR NADH dehydrogenase [ubiquinone] 1 beta subcomplex subunit 3 OS=Pan troglodytes GN=NDUFB3 PE=3 SV=3//2.78755e-36	314.714	312.31	313.341	549.996	501.295	517.636	330.915	328.97	303.884	320.001	321.787	293.019	503.791	442.306	455.85	311.804	295.383	324.495
ENSAPLG00000015527	Q6SLE7	SARCO_RAT Sarcolipin OS=Rattus norvegicus GN=Sln PE=2 SV=1//7.91307e-10	849.02	874.159	842.865	3250.55	2468.64	3183.48	1147.46	994.502	1203.25	881.86	737.004	1140.71	3092.47	3419.92	3489.58	569.435	1239.24	1263.8
ENSAPLG00000015531	P13804	ETFA_HUMAN Electron transfer flavoprotein subunit alpha, mitochondrial OS=Homo sapiens GN=ETFA PE=1 SV=1//0	232.187	208.186	188.516	262.302	289.963	317.692	161.292	156.604	183.14	226.423	194.861	169.164	326.946	283.431	222.43	165.324	174.113	200.954
ENSAPLG00000015567	Q96MT1	RN145_HUMAN RING finger protein 145 OS=Homo sapiens GN=RNF145 PE=2 SV=2//0	19.2608	17.0596	18.7037	33.3112	30.0865	36.6138	18.8029	18.4941	16.8479	19.1667	21.5186	19.1399	32.21	39.5865	35.4676	21.0594	21.5287	24.3687
ENSAPLG00000015590	P58468	F207A_MOUSE Protein FAM207A OS=Mus musculus GN=Fam207a PE=1 SV=1//1.91256e-07	38.7075	40.8926	37.9278	12.9232	16.7986	10.3157	20.2669	21.5778	19.7294	46.7772	45.0169	46.9071	9.9794	12.1726	7.52221	19.4934	19.7328	22.6935
ENSAPLG00000015633	O75419	CDC45_HUMAN Cell division control protein 45 homolog OS=Homo sapiens GN=CDC45 PE=1 SV=1//0	6.51938	4.97116	5.75735	0.410746	0.386036	0.468733	1.90626	1.96595	1.42752	8.09819	9.08161	7.31458	0.401591	0.366541	0.356353	1.15301	1.53855	0.929896
ENSAPLG00000015661	P04818	TYSY_HUMAN Thymidylate synthase OS=Homo sapiens GN=TYMS PE=1 SV=3//1.73537e-148	41.9387	43.4849	35.3696	7.42643	7.211	6.45938	14.2798	15.6325	12.1325	43.4546	45.1023	40.0306	7.37708	6.66507	4.19224	8.36908	11.9097	9.92331
ENSAPLG00000015681	P83053	AMYP_STRCA Pancreatic alpha-amylase OS=Struthio camelus PE=1 SV=1//0	30.1937	42.5556	34.937	7.33307	10.8302	8.157	23.4845	30.3984	28.5614	38.4674	32.4756	37.9394	8.6633	11.0623	8.12922	24.3275	24.6789	25.8245
ENSAPLG00000015733	Q61576	FKB10_MOUSE Peptidyl-prolyl cis-trans isomerase FKBP10 OS=Mus musculus GN=Fkbp10 PE=1 SV=2//1.45821e-53	86.2014	106.084	90.2662	23.0467	29.4775	31.7953	57.43	51.2588	45.936	66.8603	61.4182	60.2582	18.6787	14.0718	12.1606	31.522	37.0271	31.4784
ENSAPLG00000015767	F6RQL9	MTAP_MACMU S-methyl-5&apos;-thioadenosine phosphorylase OS=Macaca mulatta GN=MTAP PE=3 SV=1//6.62068e-164	37.2347	47.4073	31.4719	18.9588	24.1472	19.432	45.2463	51.7728	38.5383	42.6935	44.6729	38.1081	30.995	22.5051	20.2532	38.811	52.9901	45.866
ENSAPLG00000015788	Q9Y6D9	MD1L1_HUMAN Mitotic spindle assembly checkpoint protein MAD1 OS=Homo sapiens GN=MAD1L1 PE=1 SV=2//1.08685e-165	13.8495	11.101	11.5582	6.78541	8.79292	6.14018	9.83757	13.2809	10.4087	11.948	10.3802	10.4285	8.13222	5.93797	5.92484	9.92033	11.4897	12.5095
ENSAPLG00000015806	P11833	TBB_PARLI Tubulin beta chain OS=Paracentrotus lividus PE=2 SV=1//0	179.083	193.062	189.577	122.796	95.3127	107.938	219.409	214.485	210.08	162.531	176.544	128.66	78.7765	66.5288	76.986	202.206	209.376	162.474
ENSAPLG00000015923	Q28GW8	MELK_XENTR Maternal embryonic leucine zipper kinase OS=Xenopus tropicalis GN=melk PE=2 SV=1//2.4439e-106	2.83123	3.52184	2.85518	0.25462	0.0911631	0.0704404	1.65851	1.49992	1.62743	4.92162	4.21972	2.47776	0.165964	0	0	1.21291	0.789304	0.341594
ENSAPLG00000016163	Q92621	NU205_HUMAN Nuclear pore complex protein Nup205 OS=Homo sapiens GN=NUP205 PE=1 SV=3//0	23.1327	21.2574	22.3574	12.6546	13.502	10.3165	23.2495	25.11	22.8542	21.2152	20.9692	19.3921	13.6879	12.3057	11.4611	21.6721	23.4298	23.1109
ENSAPLG00000016176	O93277	WDR1_CHICK WD repeat-containing protein 1 OS=Gallus gallus GN=WDR1 PE=2 SV=1//0	62.9166	68.4629	72.453	116.719	95.1549	129.41	67.9763	57.1637	65.4994	77.8189	68.6065	74.7121	93.8711	109.8	91.0214	67.6763	62.3333	71.3488
ENSAPLG00000016234	P52306	GDS1_HUMAN Rap1 GTPase-GDP dissociation stimulator 1 OS=Homo sapiens GN=RAP1GDS1 PE=1 SV=3//1.31098e-31	45.8993	40.3768	51.2549	23.9056	19.4656	19.8098	30.1589	35.1879	27.934	51.8325	54.306	45.551	17.3586	22.1265	16.0636	27.4478	31.553	25.9808
ENSAPLG00000016249	P67965	VEGFA_COTJA Vascular endothelial growth factor A OS=Coturnix coturnix japonica GN=VEGFA PE=2 SV=1//1.05095e-105	130.489	106.313	115.127	34.9094	31.9706	34.5642	56.7273	59.5288	57.6608	131.261	138.428	134.597	40.3588	35.8527	50.7256	66.1427	62.6517	54.9682
ENSAPLG00000016250	Q62425	NDUA4_MOUSE NADH dehydrogenase [ubiquinone] 1 alpha subcomplex subunit 4 OS=Mus musculus GN=Ndufa4 PE=1 SV=2//1.19202e-37	637.451	801.425	623.898	1388.33	1474.73	1603.24	1088.79	1047.56	1131.13	722.531	698.437	621.657	1541.84	1295.77	1329.79	854.862	996.878	967.535
ENSAPLG00000016281	Q8NFW9	MYRIP_HUMAN Rab effector MyRIP OS=Homo sapiens GN=MYRIP PE=1 SV=2//0	1.52811	1.50762	0.876201	2.95227	3.57245	2.97748	1.89866	2.09136	1.68394	1.32911	1.21483	1.48373	4.60373	2.85846	2.80989	1.90734	1.96938	1.69208
ENSAPLG00000016282	Q9HCM2	PLXA4_HUMAN Plexin-A4 OS=Homo sapiens GN=PLXNA4 PE=1 SV=4//0	2.64696	1.38067	1.26469	0.0855594	0.574374	0.337296	1.60922	1.17604	2.07124	3.85335	4.82645	5.22036	0.271871	0.479924	0.173202	0.829698	2.23233	1.44199
ENSAPLG00000016437	Q9N0A4	PGES2_MACFA Prostaglandin E synthase 2 OS=Macaca fascicularis GN=PTGES2 PE=1 SV=1//5.7376e-148	28.0865	29.5806	32.9349	55.942	48.7197	41.2114	31.4886	32.5403	24.1848	39.3458	33.3246	36.8909	63.4091	57.8242	43.3101	37.0811	31.6161	34.5495
ENSAPLG00000016438	Q15842	IRK8_HUMAN ATP-sensitive inward rectifier potassium channel 8 OS=Homo sapiens GN=KCNJ8 PE=1 SV=1//0	14.5496	11.6887	14.8383	38.0796	31.9358	34.524	20.7596	16.0519	19.1802	11.4675	14.0489	16.4335	32.5096	30.6748	32.5582	19.3649	14.4704	14.507
Novel01049	Q5R4Q7	LZTR1_PONAB Leucine-zipper-like transcriptional regulator 1 OS=Pongo abelii GN=LZTR1 PE=2 SV=1//1.35496e-07	14.4898	13.0471	13.5503	5.19232	4.08987	5.42977	8.79345	11.2152	8.29681	14.3988	15.3566	16.1688	6.36266	5.47197	4.12433	9.01029	8.44135	7.14007
Novel01240	Q6P0A1	F180B_HUMAN Protein FAM180B OS=Homo sapiens GN=FAM180B PE=2 SV=2//2.84116e-13	11.1918	15.5646	11.3153	5.50622	8.19079	6.47398	15.435	15.7676	13.0719	17.35	15.9608	12.1708	7.13527	8.35654	5.48478	14.4753	15.2175	11.4104
Novel02204	Q96IX5	USMG5_HUMAN Up-regulated during skeletal muscle growth protein 5 OS=Homo sapiens GN=USMG5 PE=1 SV=1//3.57104e-19	229.832	226.669	179.573	371.321	363.422	449.691	242.349	191.907	241.226	241.848	235.452	204.663	460.051	393.845	284.523	209.53	183.25	269.006
Novel02282	Q02376	NDUC1_BOVIN NADH dehydrogenase [ubiquinone] 1 subunit C1, mitochondrial OS=Bos taurus GN=NDUFC1 PE=1 SV=1//3.28023e-10	190.052	228.903	170.687	445.574	407.492	506.689	283.166	255.871	275.194	197.628	133.23	153.626	455.767	401.097	368.392	231.674	211.814	254.39
Novel02408	P24984	COX1_COTJA Cytochrome c oxidase subunit 1 OS=Coturnix coturnix japonica GN=MT-CO1 PE=3 SV=3//1.9674e-139	10240	10634.6	11222	21314.6	23110.2	20037.8	13354.5	11018.7	15643.8	11295.6	10025.7	10556.7	28055.5	25284.5	28473.4	15111.5	17381.3	19322
Novel02681	P14790	68MP_BOVIN 6.8 kDa mitochondrial proteolipid OS=Bos taurus GN=MP68 PE=1 SV=1//5.45057e-06	174.213	182.432	151.667	326.901	360.396	362.702	195.45	232.326	211.48	161.339	178.06	155.395	415.973	370.008	348.001	202.435	212.59	224.203
Novel03439	Q8NCW6	GLT11_HUMAN Polypeptide N-acetylgalactosaminyltransferase 11 OS=Homo sapiens GN=GALNT11 PE=2 SV=2//1.44303e-43	11.0306	6.14142	10.2136	13.8415	17.8532	12.3048	6.62045	6.19779	5.27486	6.26887	5.20501	7.57444	7.92729	9.68661	10.384	5.61614	4.78747	5.18626

## Sheet: fold change for 393 DEGs
geneID	ID	G21 vs G27	G5 vs G27	J21 vs J27	J5 vs J27	trend	description
ENSAPLG00000000580	Q8IVF2	2.77814	1.86567	3.22587	1.6458	up	AHNK2_HUMAN Protein AHNAK2 OS=Homo sapiens GN=AHNAK2 PE=1 SV=2//8.1195e-06
ENSAPLG00000000625	P35405	1.73764	1.66494	1.43407	1.68566	down	ADA2C_DIDVI Alpha-2C adrenergic receptor OS=Didelphis virginiana GN=ADRA2C PE=2 SV=2//3.75605e-39
ENSAPLG00000000755	Q95KD7	4.85146	2.48921	4.78932	2.25696	up	K1407_MACFA Coiled-coil domain-containing protein KIAA1407 homolog OS=Macaca fascicularis GN=QflA-14927 PE=2 SV=1//2.99511e-37
ENSAPLG00000000766	P30411	2.97347	2.01431	2.55649	1.94854	down	BKRB2_HUMAN B2 bradykinin receptor OS=Homo sapiens GN=BDKRB2 PE=1 SV=2//2.20185e-125
ENSAPLG00000000861	P07032	1.62544	2.70167	1.95433	1.97585	down	ACYP1_CHICK Acylphosphatase-1 OS=Gallus gallus GN=ACYP1 PE=1 SV=2//1.32869e-27
ENSAPLG00000000963	O15247	2.7173	1.73762	3.23764	1.76803	down	CLIC2_HUMAN Chloride intracellular channel protein 2 OS=Homo sapiens GN=CLIC2 PE=1 SV=3//1.16859e-77
ENSAPLG00000001046	Q6P7G9	8.63016	2.83925	4.04773	1.95142	down	GP146_XENLA Probable G-protein coupled receptor 146 OS=Xenopus laevis GN=gpr146 PE=2 SV=1//4.01926e-160
ENSAPLG00000001070	Q9UJU6	2.12628	1.58216	1.8632	1.83808	up	DBNL_HUMAN Drebrin-like protein OS=Homo sapiens GN=DBNL PE=1 SV=1//7.53617e-62
ENSAPLG00000001202	P04041	1.73662	1.50874	2.12619	1.65004	down	GPX1_RAT Glutathione peroxidase 1 OS=Rattus norvegicus GN=Gpx1 PE=1 SV=4//8.01501e-59
ENSAPLG00000001220	Q5ZHV8	1.34634	2.03844	1.50303	2.01602	down	RMI1_CHICK RecQ-mediated genome instability protein 1 OS=Gallus gallus GN=RMI1 PE=2 SV=1//0
ENSAPLG00000001262	Q9D915	1.35266	2.10668	1.72576	2.75459	down	CH004_MOUSE Uncharacterized protein C8orf4 homolog OS=Mus musculus PE=2 SV=1//8.47444e-55
ENSAPLG00000001318	O95810	1.2661	1.35066	1.75009	1.63859	down	SDPR_HUMAN Serum deprivation-response protein OS=Homo sapiens GN=SDPR PE=1 SV=3//1.07417e-81
ENSAPLG00000001346	Q9UKC9	3.23103	3.37787	4.20765	3.4095	up	FBXL2_HUMAN F-box/LRR-repeat protein 2 OS=Homo sapiens GN=FBXL2 PE=1 SV=3//0
ENSAPLG00000001467	Q9JMC3	7.84418	6.15115	4.23136	3.25897	down	DNJA4_MOUSE DnaJ homolog subfamily A member 4 OS=Mus musculus GN=Dnaja4 PE=2 SV=1//0
ENSAPLG00000001601	Q2ACH7	1.85088	1.74587	1.61507	1.60439	down	QIL1_MACFA Protein QIL1 OS=Macaca fascicularis GN=QIL1 PE=3 SV=1//6.35293e-07
ENSAPLG00000001895	O95210	3.28322	1.65176	3.05395	1.74159	up	STBD1_HUMAN Starch-binding domain-containing protein 1 OS=Homo sapiens GN=STBD1 PE=1 SV=1//5.15013e-47
ENSAPLG00000001969	P59055	2.57644	2.49597	1.89332	1.78465	down	CSRN3_MOUSE Cysteine/serine-rich nuclear protein 3 OS=Mus musculus GN=Csrnp3 PE=1 SV=2//3.48168e-89
ENSAPLG00000001974	P31800	2.5724	1.69825	2.83581	1.9134	down	QCR1_BOVIN Cytochrome b-c1 complex subunit 1, mitochondrial OS=Bos taurus GN=UQCRC1 PE=1 SV=2//0
ENSAPLG00000001978	P35431	1.57972	1.47031	1.86222	1.6759	down	CAV1_CHICK Caveolin-1 OS=Gallus gallus GN=CAV1 PE=2 SV=1//2.84667e-77
ENSAPLG00000002008	P23004	2.38302	2.03264	1.97705	1.86188	down	QCR2_BOVIN Cytochrome b-c1 complex subunit 2, mitochondrial OS=Bos taurus GN=UQCRC2 PE=1 SV=2//9.75007e-159
ENSAPLG00000002275	Q5ZLR5	2.55403	1.61386	2.76986	1.68528	down	UCRI_CHICK Cytochrome b-c1 complex subunit Rieske, mitochondrial OS=Gallus gallus GN=UQCRFS1 PE=1 SV=1//4.83781e-119
ENSAPLG00000002299	Q8QGW7	1.69618	1.82433	1.77779	3.15684	down	LITAF_CHICK Lipopolysaccharide-induced tumor necrosis factor-alpha factor homolog OS=Gallus gallus GN=LITAF PE=2 SV=1//5.81987e-53
ENSAPLG00000002340	Q96LR9	6.79639	5.05023	2.05198	2.53254	down	APLD1_HUMAN Apolipoprotein L domain-containing protein 1 OS=Homo sapiens GN=APOLD1 PE=2 SV=2//2.15456e-61
ENSAPLG00000002368	P11024	2.35312	1.52434	2.88969	1.79996	down	NNTM_BOVIN NAD(P) transhydrogenase, mitochondrial OS=Bos taurus GN=NNT PE=1 SV=3//0
ENSAPLG00000002403	Q05623	4.40965	3.34544	5.86888	3.73333	down	MYBPH_CHICK Myosin-binding protein H OS=Gallus gallus GN=MYBPH PE=1 SV=1//0
ENSAPLG00000002417	Q5TB30	16.936	5.4501	71.071	9.14499	up	DEP1A_HUMAN DEP domain-containing protein 1A OS=Homo sapiens GN=DEPDC1 PE=1 SV=2//0
ENSAPLG00000002443	P39963	9.75752	3.45793	20.851	3.34506	up	CCNB3_CHICK G2/mitotic-specific cyclin-B3 OS=Gallus gallus GN=CCNB3 PE=2 SV=1//1.22937e-07
ENSAPLG00000002457	Q9BXW9	9.65762	3.20138	15.2942	2.70484	up	FACD2_HUMAN Fanconi anemia group D2 protein OS=Homo sapiens GN=FANCD2 PE=1 SV=1//0
ENSAPLG00000002467	P58397	1.65248	2.43998	1.92485	1.43213	up	ATS12_HUMAN A disintegrin and metalloproteinase with thrombospondin motifs 12 OS=Homo sapiens GN=ADAMTS12 PE=1 SV=2//1.51817e-06
ENSAPLG00000002490	Q9Y2E4	2.0487	1.88893	2.16056	1.54431	up	DIP2C_HUMAN Disco-interacting protein 2 homolog C OS=Homo sapiens GN=DIP2C PE=2 SV=2//0
ENSAPLG00000002566	P53352	12.3453	3.06937	25.2312	3.61936	up	INCE_CHICK Inner centromere protein OS=Gallus gallus GN=INCENP PE=2 SV=1//0
ENSAPLG00000002692	Q5SQX6	5.38213	2.85316	7.64005	3.03967	up	CYFP2_MOUSE Cytoplasmic FMR1-interacting protein 2 OS=Mus musculus GN=Cyfip2 PE=1 SV=2//0
ENSAPLG00000002713	P78364	4.51536	1.66747	3.91932	1.70785	up	PHC1_HUMAN Polyhomeotic-like protein 1 OS=Homo sapiens GN=PHC1 PE=1 SV=3//3.64516e-69
ENSAPLG00000002768	Q8TBZ6	3.72184	1.77953	4.74894	1.57087	up	TM10A_HUMAN tRNA methyltransferase 10 homolog A OS=Homo sapiens GN=TRMT10A PE=1 SV=1//3.49494e-123
ENSAPLG00000002855	Q66PG4	1.51279	1.86084	1.62207	2.2217	down	LARG2_CHICK Glycosyltransferase-like protein LARGE2 OS=Gallus gallus GN=GYLTL1B PE=2 SV=1//0
ENSAPLG00000002951	Q99611	1.81613	2.21889	1.49381	1.5707	down	SPS2_HUMAN Selenide, water dikinase 2 OS=Homo sapiens GN=SEPHS2 PE=1 SV=3//4.63919e-83
ENSAPLG00000002956	P34943	2.10621	1.96268	1.81579	1.83068	down	NDUA9_BOVIN NADH dehydrogenase [ubiquinone] 1 alpha subcomplex subunit 9, mitochondrial OS=Bos taurus GN=NDUFA9 PE=1 SV=1//5.64393e-170
ENSAPLG00000003124	Q96HJ3	2.19004	2.00314	2.46447	1.84448	up	CCD34_HUMAN Coiled-coil domain-containing protein 34 OS=Homo sapiens GN=CCDC34 PE=2 SV=2//1.17447e-39
ENSAPLG00000003284	P26584	5.57444	2.13319	7.27046	1.77497	up	HMGB2_CHICK High mobility group protein B2 OS=Gallus gallus GN=HMGB2 PE=2 SV=2//2.9858e-108
ENSAPLG00000003435	Q99618	12.3922	4.58441	22.5639	3.06159	up	CDCA3_HUMAN Cell division cycle-associated protein 3 OS=Homo sapiens GN=CDCA3 PE=1 SV=1//1.04252e-06
ENSAPLG00000003442	Q96P44	4.97679	2.80054	7.55178	2.45701	up	COLA1_HUMAN Collagen alpha-1(XXI) chain OS=Homo sapiens GN=COL21A1 PE=2 SV=1//9.32567e-12
ENSAPLG00000003463	P22571	13.127	1.81706	13.5666	2.199	down	CNCG_BOVIN Retinal cone rhodopsin-sensitive cGMP 3&apos;,5&apos;-cyclic phosphodiesterase subunit gamma OS=Bos taurus GN=PDE6H PE=3 SV=1//4.23462e-08
ENSAPLG00000003470	P86346	20.3657	7.62333	35.4191	4.06812	up	BORE1_CHICK Borealin OS=Gallus gallus GN=CDCA8 PE=2 SV=1//1.77849e-84
ENSAPLG00000003476	Q3UIU2	3.15214	0.270586	3.43927	4.00781	down	NDUB6_MOUSE NADH dehydrogenase [ubiquinone] 1 beta subcomplex subunit 6 OS=Mus musculus GN=Ndufb6 PE=2 SV=3//2.96934e-25
ENSAPLG00000003534	Q9CXW2	1.84179	1.75611	1.59152	1.59773	down	RT22_MOUSE 28S ribosomal protein S22, mitochondrial OS=Mus musculus GN=Mrps22 PE=2 SV=1//4.242e-142
ENSAPLG00000003604	Q3T0B7	5.56931	1.71524	6.51211	1.46164	down	RS27L_BOVIN 40S ribosomal protein S27-like OS=Bos taurus GN=RPS27L PE=3 SV=3//1.08802e-28
ENSAPLG00000003660	Q7YQM2	1.71991	2.00865	2.23942	1.59682	up	AFF2_PANTR AF4/FMR2 family member 2 OS=Pan troglodytes GN=AFF2 PE=2 SV=1//4.69777e-63
ENSAPLG00000003673	Q90XB6	7.19874	3.88541	7.77716	3.9554	up	SULF1_COTCO Extracellular sulfatase Sulf-1 OS=Coturnix coturnix GN=SULF1 PE=1 SV=1//0
ENSAPLG00000003727	Q9Y6N5	1.93498	1.67545	1.97279	1.6823	up	SQRD_HUMAN Sulfide:quinone oxidoreductase, mitochondrial OS=Homo sapiens GN=SQRDL PE=1 SV=1//0
ENSAPLG00000003760	Q9DER5	4.59986	1.69908	5.92012	2.30805	up	TEN2_CHICK Teneurin-2 OS=Gallus gallus GN=TENM2 PE=1 SV=1//1.9106e-67
ENSAPLG00000003940	Q8WWR9	4.0038	2.91388	2.41379	1.53895	down	PDPFL_HUMAN Pancreatic progenitor cell differentiation and proliferation factor-like protein OS=Homo sapiens GN=C8orf22 PE=2 SV=1//1.45283e-10
ENSAPLG00000003998	O95848	2.09448	2.70458	2.88078	3.51958	up	NUD14_HUMAN Uridine diphosphate glucose pyrophosphatase OS=Homo sapiens GN=NUDT14 PE=1 SV=2//2.6677e-33
ENSAPLG00000004007	O43663	3.10549	1.93545	10.6948	3.07766	up	PRC1_HUMAN Protein regulator of cytokinesis 1 OS=Homo sapiens GN=PRC1 PE=1 SV=2//0
ENSAPLG00000004051	B2GU58	8.82513	3.43652	21.641	3.95543	up	KIF11_XENTR Kinesin-like protein KIF11 OS=Xenopus tropicalis GN=kif11 PE=2 SV=1//0
ENSAPLG00000004068	Q8CI51	4.05935	3.3302	2.85152	2.37881	down	PDLI5_MOUSE PDZ and LIM domain protein 5 OS=Mus musculus GN=Pdlim5 PE=1 SV=4//5.12283e-71
ENSAPLG00000004095	Q76MS9	6.67719	3.18771	5.13643	2.10438	down	MSTN1_CHICK Musculoskeletal embryonic nuclear protein 1 OS=Gallus gallus GN=MUSTN1 PE=3 SV=1//8.83736e-24
ENSAPLG00000004096	Q99LC3	1.92839	1.60479	1.51245	1.64319	down	NDUAA_MOUSE NADH dehydrogenase [ubiquinone] 1 alpha subcomplex subunit 10, mitochondrial OS=Mus musculus GN=Ndufa10 PE=1 SV=1//4.17254e-143
ENSAPLG00000004116	Q96C34	1.4966	1.77603	1.58723	1.55789	down	RUND1_HUMAN RUN domain-containing protein 1 OS=Homo sapiens GN=RUNDC1 PE=1 SV=3//0
ENSAPLG00000004225	Q0GNE0	2.27918	1.56135	2.51081	1.49201	down	CISY_IGUIG Citrate synthase, mitochondrial OS=Iguana iguana GN=CS PE=2 SV=1//5.26031e-73
ENSAPLG00000004271	O60566	11.7357	5.70495	19.4827	3.79737	up	BUB1B_HUMAN Mitotic checkpoint serine/threonine-protein kinase BUB1 beta OS=Homo sapiens GN=BUB1B PE=1 SV=3//9.27404e-113
ENSAPLG00000004312	Q8TBF4	1.52694	1.52814	1.32158	1.50859	down	ZCRB1_HUMAN Zinc finger CCHC-type and RNA-binding motif-containing protein 1 OS=Homo sapiens GN=ZCRB1 PE=1 SV=2//2.89521e-98
ENSAPLG00000004317	Q6P2K6	1.3282	1.51996	1.47203	1.52179	down	P4R3A_MOUSE Serine/threonine-protein phosphatase 4 regulatory subunit 3A OS=Mus musculus GN=Smek1 PE=1 SV=1//0
ENSAPLG00000004340	Q7L590	7.82084	2.82019	13.8038	3.15884	up	MCM10_HUMAN Protein MCM10 homolog OS=Homo sapiens GN=MCM10 PE=1 SV=2//0
ENSAPLG00000004363	Q9JJ74	3.20629	1.62122	5.10752	2.26328	up	RAMP1_RAT Receptor activity-modifying protein 1 OS=Rattus norvegicus GN=Ramp1 PE=2 SV=1//3.74072e-45
ENSAPLG00000004379	A4IIT5	3.8486	1.6325	3.4003	1.37441	up	OLM2A_XENTR Olfactomedin-like protein 2A OS=Xenopus tropicalis GN=olfml2a PE=2 SV=1//2.02145e-86
ENSAPLG00000004481	Q9UEY8	1.78266	1.81748	1.79027	2.06128	down	ADDG_HUMAN Gamma-adducin OS=Homo sapiens GN=ADD3 PE=1 SV=1//0
ENSAPLG00000004494	P20072	1.95918	1.706	1.96026	1.70391	up	ANXA7_BOVIN Annexin A7 OS=Bos taurus GN=ANXA7 PE=1 SV=2//0
ENSAPLG00000004499	O62827	2.49208	3.41942	2.95646	2.21605	down	ADML_BOVIN ADM OS=Bos taurus GN=ADM PE=2 SV=2//1.69138e-12
ENSAPLG00000004530	P17153	1.29997	1.48726	1.25374	1.63373	down	ANXA5_CHICK Annexin A5 OS=Gallus gallus GN=ANXA5 PE=1 SV=2//0
ENSAPLG00000004555	Q50DM8	2.14973	1.76574	2.29121	1.6541	down	GPR56_MACMU G-protein coupled receptor 56 OS=Macaca mulatta GN=GPR56 PE=2 SV=1//2.89555e-161
ENSAPLG00000004563	Q07969	9.14104	1.52738	8.91943	2.02332	down	CD36_RAT Platelet glycoprotein 4 OS=Rattus norvegicus GN=Cd36 PE=1 SV=3//0
ENSAPLG00000004565	P57679	1.89862	1.76701	1.83104	1.6801	up	EVC_HUMAN Ellis-van Creveld syndrome protein OS=Homo sapiens GN=EVC PE=1 SV=1//0
ENSAPLG00000004570	Q8NG31	12.0293	5.16238	11.0097	2.22256	up	CASC5_HUMAN Protein CASC5 OS=Homo sapiens GN=CASC5 PE=1 SV=3//5.60366e-57
ENSAPLG00000004615	P02605	2.16764	1.77067	1.53444	1.58327	down	MLE3_CHICK Myosin light chain 3, skeletal muscle isoform OS=Gallus gallus PE=1 SV=3//2.38729e-58
ENSAPLG00000004644	P16870	1.90201	2.03579	1.59946	1.43868	up	CBPE_HUMAN Carboxypeptidase E OS=Homo sapiens GN=CPE PE=1 SV=1//0
ENSAPLG00000004677	A5GFW1	6.66945	3.69877	10.3464	2.64005	up	AURKA_PIG Aurora kinase A OS=Sus scrofa GN=AURKA PE=3 SV=1//1.3489e-178
ENSAPLG00000004709	Q02241	7.99996	4.4199	18.3578	4.73755	up	KIF23_HUMAN Kinesin-like protein KIF23 OS=Homo sapiens GN=KIF23 PE=1 SV=3//4.64093e-162
ENSAPLG00000004780	Q5ZL72	1.54942	1.85974	1.2845	1.44015	down	CH60_CHICK 60 kDa heat shock protein, mitochondrial OS=Gallus gallus GN=HSPD1 PE=1 SV=1//0
ENSAPLG00000004785	Q9P1U1	2.62893	2.99083	3.09775	2.23263	down	ARP3B_HUMAN Actin-related protein 3B OS=Homo sapiens GN=ACTR3B PE=1 SV=1//0
ENSAPLG00000004829	Q9HDC5	3.26248	1.70106	3.37963	1.62583	down	JPH1_HUMAN Junctophilin-1 OS=Homo sapiens GN=JPH1 PE=1 SV=2//0
ENSAPLG00000004832	P79274	3.15556	2.91952	3.02232	3.12489	down	ACADL_PIG Long-chain specific acyl-CoA dehydrogenase, mitochondrial OS=Sus scrofa GN=ACADL PE=2 SV=1//1.58041e-164
ENSAPLG00000004860	P57788	1.92733	2.4355	2.40063	2.66685	down	MOT4_CHICK Monocarboxylate transporter 4 OS=Gallus gallus GN=SLC16A3 PE=2 SV=1//0
ENSAPLG00000004864	Q5SQX6	5.30776	2.42497	7.60762	3.01689	up	CYFP2_MOUSE Cytoplasmic FMR1-interacting protein 2 OS=Mus musculus GN=Cyfip2 PE=1 SV=2//0
ENSAPLG00000004910	Q8NA72	2.23542	1.76285	2.56288	1.82844	up	POC5_HUMAN Centrosomal protein POC5 OS=Homo sapiens GN=POC5 PE=1 SV=2//3.78625e-152
ENSAPLG00000004941	P49321	2.39333	1.47254	2.25098	1.53904	up	NASP_HUMAN Nuclear autoantigenic sperm protein OS=Homo sapiens GN=NASP PE=1 SV=2//2.89417e-54
ENSAPLG00000005103	Q6DJI4	1.80763	2.22062	1.73575	1.76285	down	RM41A_XENLA 39S ribosomal protein L41-A, mitochondrial OS=Xenopus laevis GN=mrpl41-a PE=2 SV=1//9.05498e-54
ENSAPLG00000005118	O94769	2.00278	1.71926	3.55255	2.07712	up	ECM2_HUMAN Extracellular matrix protein 2 OS=Homo sapiens GN=ECM2 PE=2 SV=1//0
ENSAPLG00000005183	P43449	4.40919	2.30303	9.25689	2.5468	up	CCNA2_CHICK Cyclin-A2 OS=Gallus gallus GN=CCNA2 PE=2 SV=1//0
ENSAPLG00000005198	Q99798	3.00653	1.39066	3.29855	1.472	down	ACON_HUMAN Aconitate hydratase, mitochondrial OS=Homo sapiens GN=ACO2 PE=1 SV=2//0
ENSAPLG00000005259	Q5F3Z5	1.31382	1.50656	1.38157	1.49567	down	DNJB6_CHICK DnaJ homolog subfamily B member 6 OS=Gallus gallus GN=DNAJB6 PE=2 SV=1//9.84852e-53
ENSAPLG00000005260	Q5R7F8	8.27257	4.25354	17.6089	3.88847	up	CKAP2_PONAB Cytoskeleton-associated protein 2 OS=Pongo abelii GN=CKAP2 PE=2 SV=1//1.94963e-10
ENSAPLG00000005339	P47826	1.95244	1.43698	1.54141	1.43254	up	RLA0_CHICK 60S acidic ribosomal protein P0 OS=Gallus gallus GN=RPLP0 PE=2 SV=1//4.91831e-86
ENSAPLG00000005370	Q4ZHG4	4.3969	2.50113	5.09553	2.09877	up	FNDC1_HUMAN Fibronectin type III domain-containing protein 1 OS=Homo sapiens GN=FNDC1 PE=1 SV=4//1.27524e-56
ENSAPLG00000005371	Q9DE65	1.90834	1.89799	2.49749	1.74008	up	MIME_COTJA Mimecan OS=Coturnix coturnix japonica GN=OGN PE=2 SV=1//1.54052e-142
ENSAPLG00000005504	P04066	2.20425	1.62879	2.26171	1.46348	up	FUCO_HUMAN Tissue alpha-L-fucosidase OS=Homo sapiens GN=FUCA1 PE=1 SV=4//1.58883e-161
ENSAPLG00000005519	A1L2I9	2.04997	2.05536	2.28893	2.08028	up	T214B_XENLA Transmembrane protein 214-B OS=Xenopus laevis GN=tmem214-b PE=2 SV=1//5.32818e-171
ENSAPLG00000005544	Q63HM2	1.50302	1.3785	1.54257	1.66366	down	PCX4_HUMAN Pecanex-like protein 4 OS=Homo sapiens GN=PCNXL4 PE=2 SV=4//0
ENSAPLG00000005608	Q61084	1.43481	1.43083	2.11327	2.14506	down	M3K3_MOUSE Mitogen-activated protein kinase kinase kinase 3 OS=Mus musculus GN=Map3k3 PE=1 SV=1//0
ENSAPLG00000005655	P35556	1.8842	1.71829	2.40352	1.42355	up	FBN2_HUMAN Fibrillin-2 OS=Homo sapiens GN=FBN2 PE=1 SV=3//1.01042e-08
ENSAPLG00000005673	P21572	1.62815	3.23645	1.37268	2.69677	down	MYOD1_COTJA Myoblast determination protein 1 homolog OS=Coturnix coturnix japonica GN=MYOD1 PE=2 SV=1//1.0566e-121
ENSAPLG00000005699	Q96NA8	4.01556	2.33406	4.69453	3.00699	up	TSNA1_HUMAN t-SNARE domain-containing protein 1 OS=Homo sapiens GN=TSNARE1 PE=2 SV=2//5.58489e-59
ENSAPLG00000005723	P20135	5.01242	3.62601	4.06137	1.9515	down	GSTT1_CHICK Glutathione S-transferase theta-1 OS=Gallus gallus GN=GSTT1 PE=1 SV=3//1.51985e-161
ENSAPLG00000005726	Q5ZMG0	1.35478	1.82238	1.50187	1.50731	down	DOPD_CHICK D-dopachrome decarboxylase OS=Gallus gallus GN=DDT PE=3 SV=1//1.51699e-68
ENSAPLG00000005794	Q5NVK2	2.30538	1.60362	2.18738	1.74259	down	WNT5B_PONAB Protein Wnt-5b OS=Pongo abelii GN=WNT5B PE=2 SV=1//0
ENSAPLG00000005833	Q13884	2.6896	1.91779	3.12811	1.71579	down	SNTB1_HUMAN Beta-1-syntrophin OS=Homo sapiens GN=SNTB1 PE=1 SV=3//0
ENSAPLG00000005847	Q9H0C1	9.4323	10.2771	10.4999	11.8473	up	ZMY12_HUMAN Zinc finger MYND domain-containing protein 12 OS=Homo sapiens GN=ZMYND12 PE=2 SV=3//4.35605e-112
ENSAPLG00000005857	Q8IZA3	5.90727	4.32261	4.40639	4.61257	down	H1FOO_HUMAN Histone H1oo OS=Homo sapiens GN=H1FOO PE=2 SV=1//1.1345e-16
ENSAPLG00000005934	Q8WWN8	1.3525	1.88933	1.30908	1.55684	down	ARAP3_HUMAN Arf-GAP with Rho-GAP domain, ANK repeat and PH domain-containing protein 3 OS=Homo sapiens GN=ARAP3 PE=1 SV=1//1.21137e-11
ENSAPLG00000005935	Q2KIT4	2.57271	1.95439	1.89478	1.7221	down	DNJB4_BOVIN DnaJ homolog subfamily B member 4 OS=Bos taurus GN=DNAJB4 PE=2 SV=1//0
ENSAPLG00000005936	Q5ZIS0	2.03396	1.47995	2.20379	1.55918	down	DHSD_CHICK Succinate dehydrogenase [ubiquinone] cytochrome b small subunit, mitochondrial OS=Gallus gallus GN=SDHD PE=1 SV=1//1.23735e-49
ENSAPLG00000006050	Q8IVF2	2.86951	2.23089	3.39063	1.7584	up	AHNK2_HUMAN Protein AHNAK2 OS=Homo sapiens GN=AHNAK2 PE=1 SV=2//5.56622e-73
ENSAPLG00000006069	Q9P0W5	1.93604	2.93085	1.85221	2.16592	down	SCHI1_HUMAN Schwannomin-interacting protein 1 OS=Homo sapiens GN=SCHIP1 PE=1 SV=1//3.56462e-96
ENSAPLG00000006079	Q86V15	1.81578	1.72924	1.59579	1.53258	up	CASZ1_HUMAN Zinc finger protein castor homolog 1 OS=Homo sapiens GN=CASZ1 PE=2 SV=4//1.67889e-19
ENSAPLG00000006086	P33981	3.98628	4.41238	11.6478	3.11986	up	TTK_HUMAN Dual specificity protein kinase TTK OS=Homo sapiens GN=TTK PE=1 SV=2//0
ENSAPLG00000006139	Q6RT24	15.1655	5.45799	36.8056	6.07688	up	CENPE_MOUSE Centromere-associated protein E OS=Mus musculus GN=Cenpe PE=1 SV=1//1.31615e-133
ENSAPLG00000006149	Q3SWW8	18.4026	3.76379	12.9352	2.26951	up	TSP4_BOVIN Thrombospondin-4 OS=Bos taurus GN=THBS4 PE=2 SV=1//0
ENSAPLG00000006166	Q1LZB9	2.48554	1.71239	3.52198	2.01804	down	FSTL3_BOVIN Follistatin-related protein 3 OS=Bos taurus GN=FSTL3 PE=2 SV=1//3.24906e-50
ENSAPLG00000006178	Q8SQ24	4.16597	1.71461	3.70771	2.08134	down	MYOZ1_BOVIN Myozenin-1 OS=Bos taurus GN=MYOZ1 PE=2 SV=1//8.63443e-95
ENSAPLG00000006217	Q92804	3.45951	2.93616	2.92035	2.4214	up	RBP56_HUMAN TATA-binding protein-associated factor 2N OS=Homo sapiens GN=TAF15 PE=1 SV=1//2.35125e-73
ENSAPLG00000006265	Q8NAU1	5.06708	2.27661	4.51241	1.54175	up	FNDC5_HUMAN Fibronectin type III domain-containing protein 5 OS=Homo sapiens GN=FNDC5 PE=2 SV=3//5.42946e-118
ENSAPLG00000006266	P05408	2.36734	3.33433	2.35536	2.84231	up	7B2_HUMAN Neuroendocrine protein 7B2 OS=Homo sapiens GN=SCG5 PE=1 SV=2//1.08976e-127
ENSAPLG00000006271	Q6GQU2	2.03142	2.32685	2.30809	1.92382	down	KLH23_MOUSE Kelch-like protein 23 OS=Mus musculus GN=Klhl23 PE=2 SV=1//0
ENSAPLG00000006280	E1C656	1.3929	1.63832	1.34769	1.92743	down	HACE1_CHICK E3 ubiquitin-protein ligase HACE1 OS=Gallus gallus GN=HACE1 PE=2 SV=1//0
ENSAPLG00000006311	Q15063	1.82374	2.06268	3.04269	2.38299	up	POSTN_HUMAN Periostin OS=Homo sapiens GN=POSTN PE=1 SV=2//0
ENSAPLG00000006313	Q8N5C6	1.42951	1.66193	1.26932	1.61981	down	SRBD1_HUMAN S1 RNA-binding domain-containing protein 1 OS=Homo sapiens GN=SRBD1 PE=1 SV=2//0
ENSAPLG00000006337	Q96BY6	2.22918	1.48567	3.12836	1.41894	up	DOC10_HUMAN Dedicator of cytokinesis protein 10 OS=Homo sapiens GN=DOCK10 PE=1 SV=3//0
ENSAPLG00000006379	O14920	1.45561	1.74287	1.24165	1.51342	down	IKKB_HUMAN Inhibitor of nuclear factor kappa-B kinase subunit beta OS=Homo sapiens GN=IKBKB PE=1 SV=1//0
ENSAPLG00000006390	O42130	15.4693	5.39719	25.726	4.01442	up	TOP2A_CHICK DNA topoisomerase 2-alpha OS=Gallus gallus GN=TOP2A PE=2 SV=2//0
ENSAPLG00000006395	Q5RF83	2.69124	2.0004	2.24217	1.38523	up	CIRBP_PONAB Cold-inducible RNA-binding protein OS=Pongo abelii GN=CIRBP PE=2 SV=1//4.38409e-44
ENSAPLG00000006405	Q8BMF3	6.38613	2.97273	2.59481	2.09386	down	MAON_MOUSE NADP-dependent malic enzyme, mitochondrial OS=Mus musculus GN=Me3 PE=1 SV=2//0
ENSAPLG00000006427	Q0IID7	2.85638	2.02927	2.01013	2.04243	down	DUS10_BOVIN Dual specificity protein phosphatase 10 OS=Bos taurus GN=DUSP10 PE=2 SV=1//0
ENSAPLG00000006539	Q5ZKA5	1.61319	1.76666	1.23141	1.49455	down	MTDC_CHICK Bifunctional methylenetetrahydrofolate dehydrogenase/cyclohydrolase, mitochondrial OS=Gallus gallus GN=MTHFD2 PE=2 SV=1//0
ENSAPLG00000006580	P27701	1.66736	1.45809	2.11026	1.49119	up	CD82_HUMAN CD82 antigen OS=Homo sapiens GN=CD82 PE=1 SV=1//2.35263e-81
ENSAPLG00000006640	Q810A5	9.61232	8.59281	7.567	10.1138	up	K895L_MOUSE Uncharacterized protein KIAA0895-like OS=Mus musculus GN=Kiaa0895l PE=2 SV=1//1.14305e-106
ENSAPLG00000006671	P39022	1.84003	1.8597	1.72635	1.73712	up	RAD52_CHICK DNA repair protein RAD52 homolog OS=Gallus gallus GN=RAD52 PE=2 SV=1//0
ENSAPLG00000006679	Q9CZX2	1.8167	1.81462	1.779	1.55191	up	CEP89_MOUSE Centrosomal protein of 89 kDa OS=Mus musculus GN=Cep89 PE=2 SV=1//0
ENSAPLG00000006691	Q5TCZ1	3.63124	2.23567	3.1918	1.53799	up	SPD2A_HUMAN SH3 and PX domain-containing protein 2A OS=Homo sapiens GN=SH3PXD2A PE=1 SV=1//2.09859e-06
ENSAPLG00000006717	P11009	52.0353	2.92142	36.2471	3.37113	down	KCRS_CHICK Creatine kinase S-type, mitochondrial OS=Gallus gallus GN=CKMT2 PE=1 SV=2//0
ENSAPLG00000006736	Q9BV79	1.74897	2.24919	1.77532	2.12503	down	MECR_HUMAN Trans-2-enoyl-CoA reductase, mitochondrial OS=Homo sapiens GN=MECR PE=1 SV=2//1.43481e-137
ENSAPLG00000006796	Q12797	2.49131	1.80291	1.83444	1.48658	down	ASPH_HUMAN Aspartyl/asparaginyl beta-hydroxylase OS=Homo sapiens GN=ASPH PE=1 SV=3//0
ENSAPLG00000006858	P18564	7.95041	3.87856	5.47244	2.77867	down	ITB6_HUMAN Integrin beta-6 OS=Homo sapiens GN=ITGB6 PE=1 SV=2//0
ENSAPLG00000006922	P13668	12.1775	1.93776	9.65365	1.74394	up	STMN1_RAT Stathmin OS=Rattus norvegicus GN=Stmn1 PE=1 SV=2//2.8021e-34
ENSAPLG00000006927	O60662	1.50344	1.47128	2.00456	1.40661	up	KBTBA_HUMAN Kelch repeat and BTB domain-containing protein 10 OS=Homo sapiens GN=KBTBD10 PE=1 SV=2//0
ENSAPLG00000006988	Q9H0H5	8.31562	4.82438	18.3273	4.69177	up	RGAP1_HUMAN Rac GTPase-activating protein 1 OS=Homo sapiens GN=RACGAP1 PE=1 SV=1//0
ENSAPLG00000007021	P56135	3.20525	2.11427	2.82783	1.66646	down	ATPK_MOUSE ATP synthase subunit f, mitochondrial OS=Mus musculus GN=Atp5j2 PE=1 SV=3//1.23937e-39
ENSAPLG00000007024	Q969V4	4.59681	2.71437	3.64034	3.34248	down	TEKT1_HUMAN Tektin-1 OS=Homo sapiens GN=TEKT1 PE=2 SV=1//1.67004e-164
ENSAPLG00000007028	Q9YHT1	2.55529	2.05685	2.62393	2.03713	down	DHSA_CHICK Succinate dehydrogenase [ubiquinone] flavoprotein subunit, mitochondrial OS=Gallus gallus GN=SDHA PE=1 SV=2//0
ENSAPLG00000007037	P99028	1.92401	1.7574	2.00048	1.45599	down	QCR6_MOUSE Cytochrome b-c1 complex subunit 6, mitochondrial OS=Mus musculus GN=Uqcrh PE=1 SV=2//1.49954e-33
ENSAPLG00000007097	B2B9A1	2.29906	1.99016	2.14699	1.52299	down	ATPO_RHIFE ATP synthase subunit O, mitochondrial OS=Rhinolophus ferrumequinum GN=ATP5O PE=3 SV=1//1.59625e-80
ENSAPLG00000007141	P32018	53.9542	2.93647	111.818	2.34156	up	COEA1_CHICK Collagen alpha-1(XIV) chain OS=Gallus gallus GN=COL14A1 PE=1 SV=2//0
ENSAPLG00000007236	P50533	12.1772	5.31651	24.3543	4.5307	up	SMC2_XENLA Structural maintenance of chromosomes protein 2 OS=Xenopus laevis GN=smc2 PE=1 SV=1//0
ENSAPLG00000007286	P24311	2.87992	2.1538	3.08333	1.76635	down	COX7B_HUMAN Cytochrome c oxidase subunit 7B, mitochondrial OS=Homo sapiens GN=COX7B PE=1 SV=2//2.63363e-19
ENSAPLG00000007295	Q9UL12	13.1031	2.0998	14.506	2.00001	up	SARDH_HUMAN Sarcosine dehydrogenase, mitochondrial OS=Homo sapiens GN=SARDH PE=1 SV=1//0
ENSAPLG00000007326	Q32PG1	2.00162	1.96623	2.00531	1.90994	up	AP3B1_BOVIN AP-3 complex subunit beta-1 OS=Bos taurus GN=AP3B1 PE=2 SV=1//5.11968e-67
ENSAPLG00000007332	Q9UBS5	2.14986	1.90637	1.98732	1.9238	up	GABR1_HUMAN Gamma-aminobutyric acid type B receptor subunit 1 OS=Homo sapiens GN=GABBR1 PE=1 SV=1//7.52494e-19
ENSAPLG00000007348	O76083	3.5195	1.67986	5.42395	2.04747	up	PDE9A_HUMAN High affinity cGMP-specific 3&apos;,5&apos;-cyclic phosphodiesterase 9A OS=Homo sapiens GN=PDE9A PE=1 SV=1//0
ENSAPLG00000007359	Q92040	4.17066	3.45443	2.51436	2.01841	down	ANX12_COLLI Annexin A1 isoform p37 OS=Columba livia GN=CP37 PE=1 SV=1//0
ENSAPLG00000007363	Q8CI12	2.04843	3.94922	1.97038	3.22059	down	SMTL2_MOUSE Smoothelin-like protein 2 OS=Mus musculus GN=Smtnl2 PE=1 SV=1//2.93242e-113
ENSAPLG00000007409	Q86TX2	1.47039	1.89388	2.40497	2.48123	down	ACOT1_HUMAN Acyl-coenzyme A thioesterase 1 OS=Homo sapiens GN=ACOT1 PE=1 SV=1//0
ENSAPLG00000007431	Q9CPY7	1.52417	1.99876	1.48911	1.9529	down	AMPL_MOUSE Cytosol aminopeptidase OS=Mus musculus GN=Lap3 PE=1 SV=3//0
ENSAPLG00000007447	P11707	8.97614	5.60035	10.8934	4.64668	up	CP3A6_RABIT Cytochrome P450 3A6 OS=Oryctolagus cuniculus GN=CYP3A6 PE=2 SV=2//1.72286e-97
ENSAPLG00000007537	P48306	1.76073	2.02257	1.70726	1.99641	down	NDUB4_CHICK NADH dehydrogenase [ubiquinone] 1 beta subcomplex subunit 4 OS=Gallus gallus GN=NDUFB4 PE=3 SV=2//8.70078e-47
ENSAPLG00000007599	Q5R6U1	1.8244	2.32901	1.52341	2.05031	down	DRS7B_PONAB Dehydrogenase/reductase SDR family member 7B OS=Pongo abelii GN=DHRS7B PE=2 SV=2//4.19859e-129
ENSAPLG00000007690	Q86VI3	9.77288	5.82684	16.3688	5.1677	up	IQGA3_HUMAN Ras GTPase-activating-like protein IQGAP3 OS=Homo sapiens GN=IQGAP3 PE=1 SV=2//0
ENSAPLG00000007715	Q5F3R2	1.6279	1.54231	1.53355	1.83703	up	KDM5B_CHICK Lysine-specific demethylase 5B OS=Gallus gallus GN=KDM5B PE=2 SV=1//6.51606e-77
ENSAPLG00000007749	P17813	1.34826	1.8364	1.75192	1.86606	down	EGLN_HUMAN Endoglin OS=Homo sapiens GN=ENG PE=1 SV=2//1.21595e-14
ENSAPLG00000007817	Q9UHQ1	1.61309	1.80082	1.68038	1.61932	up	NARF_HUMAN Nuclear prelamin A recognition factor OS=Homo sapiens GN=NARF PE=1 SV=1//0
ENSAPLG00000007896	Q6U1I9	4.07034	1.81692	3.67121	2.28525	down	SGK1_CHICK Serine/threonine-protein kinase Sgk1 OS=Gallus gallus GN=SGK1 PE=2 SV=1//0
ENSAPLG00000007924	Q6ZNL6	1.61158	1.53455	1.87224	2.06232	down	FGD5_HUMAN FYVE, RhoGEF and PH domain-containing protein 5 OS=Homo sapiens GN=FGD5 PE=1 SV=3//4.01594e-14
ENSAPLG00000007931	P49718	5.87791	2.32434	5.62951	1.95417	up	MCM5_MOUSE DNA replication licensing factor MCM5 OS=Mus musculus GN=Mcm5 PE=2 SV=1//0
ENSAPLG00000007963	O88204	1.45582	1.5389	1.88511	1.54903	down	LRP3_RAT Low-density lipoprotein receptor-related protein 3 OS=Rattus norvegicus GN=Lrp3 PE=1 SV=1//0
ENSAPLG00000007974	P51893	35.8468	1.50925	32.505	1.42522	up	SAHHA_XENLA Adenosylhomocysteinase A OS=Xenopus laevis GN=ahcy-a PE=2 SV=1//0
ENSAPLG00000008076	Q8K299	5.10145	1.67608	4.47781	1.62368	down	SCAR5_MOUSE Scavenger receptor class A member 5 OS=Mus musculus GN=Scara5 PE=1 SV=1//2.07802e-102
ENSAPLG00000008084	Q5ZJU0	1.88096	1.83647	2.39065	1.65547	up	MOT9_CHICK Monocarboxylate transporter 9 OS=Gallus gallus GN=SLC16A9 PE=2 SV=1//0
ENSAPLG00000008109	P11833	3.62457	1.63524	4.10274	1.85622	up	TBB_PARLI Tubulin beta chain OS=Paracentrotus lividus PE=2 SV=1//0
ENSAPLG00000008193	P56384	1.63634	1.8374	1.62816	1.91003	down	AT5G3_MOUSE ATP synthase lipid-binding protein, mitochondrial OS=Mus musculus GN=Atp5g3 PE=2 SV=1//7.4587e-56
ENSAPLG00000008273	P32018	11.7118	2.14432	15.4124	1.60636	up	COEA1_CHICK Collagen alpha-1(XIV) chain OS=Gallus gallus GN=COL14A1 PE=1 SV=2//0
ENSAPLG00000008313	Q32PH1	12.9232	2.70092	24.2717	2.72334	up	CDCA7_BOVIN Cell division cycle-associated protein 7 OS=Bos taurus GN=CDCA7 PE=2 SV=1//3.61366e-109
ENSAPLG00000008342	P97584	7.29615	2.32073	11.4788	3.05705	up	PTGR1_RAT Prostaglandin reductase 1 OS=Rattus norvegicus GN=Ptgr1 PE=2 SV=3//3.08392e-138
ENSAPLG00000008357	Q0IHF8	5.61945	1.53582	5.93163	1.67012	down	PDPFB_XENLA Pancreatic progenitor cell differentiation and proliferation factor B OS=Xenopus laevis GN=ppdpf-b PE=3 SV=1//4.23362e-26
ENSAPLG00000008417	Q9YI37	2.72041	2.12205	2.98096	2.25459	down	SUCB1_COLLI Succinyl-CoA ligase [ADP-forming] subunit beta, mitochondrial (Fragment) OS=Columba livia GN=SUCLA2 PE=1 SV=1//0
ENSAPLG00000008430	O15061	4.18555	2.13623	3.61695	2.39383	down	SYNEM_HUMAN Synemin OS=Homo sapiens GN=SYNM PE=1 SV=2//2.85562e-17
ENSAPLG00000008432	P09860	30.4448	6.62639	59.976	6.4001	up	TNNC1_CHICK Troponin C, slow skeletal and cardiac muscles OS=Gallus gallus GN=TNNC1 PE=1 SV=1//6.33083e-58
ENSAPLG00000008450	P35486	1.77156	1.45223	1.69966	1.54011	down	ODPA_MOUSE Pyruvate dehydrogenase E1 component subunit alpha, somatic form, mitochondrial OS=Mus musculus GN=Pdha1 PE=1 SV=1//2.46955e-176
ENSAPLG00000008510	Q06HQ7	2.55853	3.65515	3.09025	6.51986	down	PLB1_MONDO Phospholipase B1, membrane-associated OS=Monodelphis domestica GN=PLB1 PE=2 SV=1//1.18399e-09
ENSAPLG00000008567	Q9UI17	20.4942	2.74494	27.365	1.52193	up	M2GD_HUMAN Dimethylglycine dehydrogenase, mitochondrial OS=Homo sapiens GN=DMGDH PE=1 SV=2//0
ENSAPLG00000008578	P49453	1.64907	2.12353	2.00149	2.16199	up	CENPC_SHEEP Centromere protein C 1 (Fragment) OS=Ovis aries GN=CENPC1 PE=2 SV=1//1.4494e-55
ENSAPLG00000008590	Q08481	1.41831	1.54985	1.58621	1.95703	down	PECA1_MOUSE Platelet endothelial cell adhesion molecule OS=Mus musculus GN=Pecam1 PE=1 SV=1//3.56879e-100
ENSAPLG00000008807	Q5RE87	14.5535	5.46723	8.35387	7.46482	down	S38A4_PONAB Sodium-coupled neutral amino acid transporter 4 OS=Pongo abelii GN=SLC38A4 PE=2 SV=1//0
ENSAPLG00000008952	Q04205	1.61504	1.45733	2.05639	1.52578	down	TENS_CHICK Tensin OS=Gallus gallus GN=TNS PE=1 SV=2//6.28045e-06
ENSAPLG00000008986	P21265	1.97892	2.38135	2.76134	3.34479	up	PUR8_CHICK Adenylosuccinate lyase OS=Gallus gallus GN=ADSL PE=2 SV=2//0
ENSAPLG00000008992	A4IFN5	1.6866	2.23149	1.58813	3.08762	down	FITM2_BOVIN Fat storage-inducing transmembrane protein 2 OS=Bos taurus GN=FITM2 PE=2 SV=1//3.03172e-71
ENSAPLG00000009007	Q5R546	1.78856	1.90476	1.43346	1.61395	down	ATPA_PONAB ATP synthase subunit alpha, mitochondrial OS=Pongo abelii GN=ATP5A1 PE=2 SV=1//0
ENSAPLG00000009021	Q2HZ96	6.71669	2.54181	6.29293	2.08178	down	AT1B4_CHICK Protein ATP1B4 OS=Gallus gallus GN=ATP1B4 PE=1 SV=1//0
ENSAPLG00000009058	Q5R9E5	1.30176	1.96129	1.38636	1.44926	down	FA32A_PONAB Protein FAM32A OS=Pongo abelii GN=FAM32A PE=3 SV=1//5.00091e-43
ENSAPLG00000009059	Q86SG4	2.51954	1.76196	2.65514	1.54057	up	DPCA2_HUMAN Putative Dresden prostate carcinoma protein 2 OS=Homo sapiens GN=HMGN2P46 PE=5 SV=1//1.44108e-14
ENSAPLG00000009071	Q61656	1.50541	1.38008	1.66741	1.74983	down	DDX5_MOUSE Probable ATP-dependent RNA helicase DDX5 OS=Mus musculus GN=Ddx5 PE=1 SV=2//0
ENSAPLG00000009193	Q96NU1	2.77827	2.62492	2.25575	2.51507	up	SAM11_HUMAN Sterile alpha motif domain-containing protein 11 OS=Homo sapiens GN=SAMD11 PE=2 SV=3//5.64156e-31
ENSAPLG00000009197	Q9NQW6	8.88885	4.43168	21.4765	4.36419	up	ANLN_HUMAN Actin-binding protein anillin OS=Homo sapiens GN=ANLN PE=1 SV=2//0
ENSAPLG00000009242	P13489	2.18291	1.45998	1.89327	1.40183	up	RINI_HUMAN Ribonuclease inhibitor OS=Homo sapiens GN=RNH1 PE=1 SV=2//1.06524e-151
ENSAPLG00000009343	Q5ZLC5	2.47906	2.25974	2.89232	2.14156	down	ATPB_CHICK ATP synthase subunit beta, mitochondrial OS=Gallus gallus GN=ATP5B PE=1 SV=1//2.16946e-120
ENSAPLG00000009441	Q8N8F6	2.15116	2.68528	2.05816	1.75909	down	YIPF7_HUMAN Protein YIPF7 OS=Homo sapiens GN=YIPF7 PE=1 SV=2//1.16768e-116
ENSAPLG00000009529	O95235	9.32755	4.09379	14.348	3.21972	up	KI20A_HUMAN Kinesin-like protein KIF20A OS=Homo sapiens GN=KIF20A PE=1 SV=1//0
ENSAPLG00000009565	Q7TQE7	3.01994	1.99269	3.99322	2.19019	up	K0895_MOUSE Uncharacterized protein KIAA0895 OS=Mus musculus GN=Kiaa0895 PE=2 SV=2//0
ENSAPLG00000009570	Q8N806	2.1599	1.43585	2.09791	1.388	up	UBR7_HUMAN Putative E3 ubiquitin-protein ligase UBR7 OS=Homo sapiens GN=UBR7 PE=1 SV=2//5.37708e-145
ENSAPLG00000009599	Q5F468	3.9041	1.55893	3.38625	1.95593	down	S38A2_CHICK Sodium-coupled neutral amino acid transporter 2 OS=Gallus gallus GN=SLC38A2 PE=2 SV=2//0
ENSAPLG00000009600	P97450	3.47837	2.33654	3.17331	1.76941	down	ATP5J_MOUSE ATP synthase-coupling factor 6, mitochondrial OS=Mus musculus GN=Atp5j PE=1 SV=1//2.55305e-08
ENSAPLG00000009602	Q9ET58	3.82231	2.50435	2.98262	1.83531	down	KLF2_RAT Krueppel-like factor 2 OS=Rattus norvegicus GN=Klf2 PE=2 SV=1//2.34543e-80
ENSAPLG00000009657	P49025	7.47776	4.20701	10.542	3.02787	up	CTRO_MOUSE Citron Rho-interacting kinase OS=Mus musculus GN=Cit PE=1 SV=3//0
ENSAPLG00000009667	Q9BW30	12.9476	2.96323	10.1501	3.08199	down	TPPP3_HUMAN Tubulin polymerization-promoting protein family member 3 OS=Homo sapiens GN=TPPP3 PE=1 SV=1//2.45386e-103
ENSAPLG00000009685	P35520	2.01773	1.74119	1.97173	1.91949	down	CBS_HUMAN Cystathionine beta-synthase OS=Homo sapiens GN=CBS PE=1 SV=2//0
ENSAPLG00000009855	Q15058	11.8947	3.62012	15.9004	2.6559	up	KIF14_HUMAN Kinesin-like protein KIF14 OS=Homo sapiens GN=KIF14 PE=1 SV=1//0
ENSAPLG00000009891	Q5RDE3	1.68896	2.0348	1.79175	1.94077	up	CEP70_PONAB Centrosomal protein of 70 kDa OS=Pongo abelii GN=CEP70 PE=2 SV=1//2.39498e-171
ENSAPLG00000009896	Q13202	3.6466	2.57582	4.49836	3.23674	down	DUS8_HUMAN Dual specificity protein phosphatase 8 OS=Homo sapiens GN=DUSP8 PE=2 SV=2//0
ENSAPLG00000009901	O94811	2.93526	2.0868	2.39598	2.65501	down	TPPP_HUMAN Tubulin polymerization-promoting protein OS=Homo sapiens GN=TPPP PE=1 SV=1//1.74151e-124
ENSAPLG00000009903	Q4R4P6	1.68183	1.77108	1.50997	1.66433	down	MTO1_MACFA Protein MTO1 homolog, mitochondrial OS=Macaca fascicularis GN=MTO1 PE=2 SV=1//0
ENSAPLG00000009913	P19367	2.04401	1.63408	2.10314	1.72349	up	HXK1_HUMAN Hexokinase-1 OS=Homo sapiens GN=HK1 PE=1 SV=3//2.59024e-157
ENSAPLG00000009916	O15075	2.85142	1.85635	4.15285	2.22567	up	DCLK1_HUMAN Serine/threonine-protein kinase DCLK1 OS=Homo sapiens GN=DCLK1 PE=1 SV=2//0
ENSAPLG00000009917	P07997	1.51953	1.95674	1.30055	1.55476	down	HEM1_CHICK 5-aminolevulinate synthase, nonspecific, mitochondrial OS=Gallus gallus GN=ALAS1 PE=2 SV=2//0
ENSAPLG00000009924	P49454	10.1089	5.40528	25.991	4.55672	up	CENPF_HUMAN Centromere protein F OS=Homo sapiens GN=CENPF PE=1 SV=2//1.51279e-07
ENSAPLG00000009948	P19140	8.58962	2.93746	10.6717	2.78275	up	ENOA_ANAPL Alpha-enolase OS=Anas platyrhynchos GN=ENO1 PE=2 SV=2//0
ENSAPLG00000009964	P09622	1.60383	1.73092	1.55795	1.5893	down	DLDH_HUMAN Dihydrolipoyl dehydrogenase, mitochondrial OS=Homo sapiens GN=DLD PE=1 SV=2//0
ENSAPLG00000009986	P31395	11.0528	2.03197	10.7499	1.75799	up	STMN1_CHICK Stathmin OS=Gallus gallus GN=STMN1 PE=1 SV=1//1.27239e-87
ENSAPLG00000010003	P35467	4.48426	2.41258	2.25731	1.85569	up	S10A1_RAT Protein S100-A1 OS=Rattus norvegicus GN=S100a1 PE=1 SV=3//2.76355e-06
ENSAPLG00000010026	Q3MHR2	5.69647	2.38783	7.66864	2.04932	up	DCK_BOVIN Deoxycytidine kinase OS=Bos taurus GN=DCK PE=2 SV=1//5.23555e-101
ENSAPLG00000010063	B3TP03	1.77978	1.62394	1.77187	1.84952	down	CTR2_CHICK Low affinity cationic amino acid transporter 2 OS=Gallus gallus GN=SLC7A2 PE=2 SV=1//1.27266e-71
ENSAPLG00000010087	O73775	2.22765	2.17855	2.26128	1.64494	up	FBLN1_CHICK Fibulin-1 OS=Gallus gallus GN=FBLN1 PE=2 SV=2//0
ENSAPLG00000010168	O43315	3.63869	2.17072	4.57023	1.99033	up	AQP9_HUMAN Aquaporin-9 OS=Homo sapiens GN=AQP9 PE=1 SV=2//4.17039e-111
ENSAPLG00000010172	Q98953	2.2388	2.31882	2.54566	2.05489	down	S10A6_CHICK Protein S100-A6 OS=Gallus gallus GN=S100A6 PE=3 SV=1//6.71993e-58
ENSAPLG00000010205	P13073	1.97023	1.96557	2.10163	1.47824	down	COX41_HUMAN Cytochrome c oxidase subunit 4 isoform 1, mitochondrial OS=Homo sapiens GN=COX4I1 PE=1 SV=1//6.8128e-56
ENSAPLG00000010252	P52292	9.16788	3.69397	26.7812	4.09198	up	IMA2_HUMAN Importin subunit alpha-2 OS=Homo sapiens GN=KPNA2 PE=1 SV=1//0
ENSAPLG00000010270	P13863	12.2664	5.10886	25.2289	3.86883	up	CDK1_CHICK Cyclin-dependent kinase 1 OS=Gallus gallus GN=CDK1 PE=1 SV=1//0
ENSAPLG00000010277	Q15034	1.59941	1.45386	2.20457	1.81059	down	HERC3_HUMAN Probable E3 ubiquitin-protein ligase HERC3 OS=Homo sapiens GN=HERC3 PE=1 SV=1//8.62149e-132
ENSAPLG00000010278	Q8N895	2.47013	1.46288	2.98203	1.60258	down	ZN366_HUMAN Zinc finger protein 366 OS=Homo sapiens GN=ZNF366 PE=1 SV=1//0
ENSAPLG00000010324	Q9UNY4	3.14357	2.34353	3.39917	2.85364	up	TTF2_HUMAN Transcription termination factor 2 OS=Homo sapiens GN=TTF2 PE=1 SV=2//1.73941e-14
ENSAPLG00000010339	Q9H8V3	7.76949	4.18064	14.8383	3.54822	up	ECT2_HUMAN Protein ECT2 OS=Homo sapiens GN=ECT2 PE=1 SV=4//0
ENSAPLG00000010383	Q29551	2.5767	2.52777	2.64933	2.46458	up	SCOT1_PIG Succinyl-CoA:3-ketoacid coenzyme A transferase 1, mitochondrial OS=Sus scrofa GN=OXCT1 PE=1 SV=2//0
ENSAPLG00000010487	Q5ZLD3	1.35564	2.12382	1.60225	2.56999	down	KLH13_CHICK Kelch-like protein 13 OS=Gallus gallus GN=KLHL13 PE=2 SV=1//0
ENSAPLG00000010532	Q9JLJ5	1.49921	1.42907	1.77702	1.48634	down	ELOV1_MOUSE Elongation of very long chain fatty acids protein 1 OS=Mus musculus GN=Elovl1 PE=2 SV=1//1.69723e-123
ENSAPLG00000010540	A3KFX0	4.52059	3.03467	6.37946	3.54337	down	5NT1A_MOUSE Cytosolic 5&apos;-nucleotidase 1A OS=Mus musculus GN=Nt5c1a PE=2 SV=1//0
ENSAPLG00000010590	Q6ZUK4	16.0438	4.09009	19.3787	2.71725	up	TMM26_HUMAN Transmembrane protein 26 OS=Homo sapiens GN=TMEM26 PE=1 SV=1//9.78131e-130
ENSAPLG00000010637	P62205	12.1253	3.72439	24.2324	2.90685	up	PLK1_XENTR Serine/threonine-protein kinase PLK1 OS=Xenopus tropicalis GN=plk1 PE=2 SV=1//0
ENSAPLG00000010676	P18254	4.22032	4.57703	4.21774	3.07763	up	IGF1_CHICK Insulin-like growth factor I OS=Gallus gallus GN=IGF1 PE=1 SV=1//6.88163e-107
ENSAPLG00000010694	Q5RB83	9.16098	9.06502	3.8959	4.99005	down	SERB_PONAB Phosphoserine phosphatase OS=Pongo abelii GN=PSPH PE=2 SV=1//2.7647e-85
ENSAPLG00000010761	Q4L180	4.18923	1.80182	3.8036	1.78372	down	FIL1L_HUMAN Filamin A-interacting protein 1-like OS=Homo sapiens GN=FILIP1L PE=1 SV=2//0
ENSAPLG00000010876	P51955	9.7583	5.44919	18.8946	4.48322	up	NEK2_HUMAN Serine/threonine-protein kinase Nek2 OS=Homo sapiens GN=NEK2 PE=1 SV=1//7.05801e-149
ENSAPLG00000010888	Q6GM21	2.75434	2.04507	2.49265	2.21725	down	SLMO1_XENLA Protein slowmo homolog 1 OS=Xenopus laevis GN=slmo1 PE=2 SV=1//1.23189e-91
ENSAPLG00000011051	Q8N5I4	1.94169	2.16864	1.63429	1.78501	up	DHRSX_HUMAN Dehydrogenase/reductase SDR family member on chromosome X OS=Homo sapiens GN=DHRSX PE=2 SV=2//7.8838e-129
ENSAPLG00000011090	Q3ZBK3	8.1136	2.73761	15.9261	2.70387	up	SPC25_BOVIN Kinetochore protein Spc25 OS=Bos taurus GN=SPC25 PE=2 SV=1//1.45914e-62
ENSAPLG00000011207	Q96HR9	18.0989	2.1894	21.9569	1.70679	down	REEP6_HUMAN Receptor expression-enhancing protein 6 OS=Homo sapiens GN=REEP6 PE=1 SV=1//7.69761e-48
ENSAPLG00000011380	Q8WYK2	2.15873	1.92174	2.0084	2.10702	down	JDP2_HUMAN Jun dimerization protein 2 OS=Homo sapiens GN=JDP2 PE=1 SV=1//2.79984e-78
ENSAPLG00000011392	Q9H3K2	1.97946	2.38316	1.86409	2.00472	down	GHITM_HUMAN Growth hormone-inducible transmembrane protein OS=Homo sapiens GN=GHITM PE=1 SV=2//1.4819e-164
ENSAPLG00000011405	Q9DDN6	3.78126	2.09202	8.22849	2.09367	down	NPY2R_CHICK Neuropeptide Y receptor type 2 OS=Gallus gallus GN=NPY2R PE=3 SV=1//0
ENSAPLG00000011463	Q02379	2.17797	1.95679	2.4216	1.65167	down	NDUS5_BOVIN NADH dehydrogenase [ubiquinone] iron-sulfur protein 5 OS=Bos taurus GN=NDUFS5 PE=1 SV=2//3.01992e-06
ENSAPLG00000011509	B5FXE5	3.01135	2.90378	2.65884	3.16999	up	AIFM2_TAEGU Apoptosis-inducing factor 2 OS=Taeniopygia guttata GN=AIFM2 PE=2 SV=1//0
ENSAPLG00000011549	P78559	6.56441	2.68998	8.09149	2.35866	up	MAP1A_HUMAN Microtubule-associated protein 1A OS=Homo sapiens GN=MAP1A PE=1 SV=6//5.62227e-75
ENSAPLG00000011593	Q6P0N0	5.87891	2.61882	6.74309	2.05604	up	M18BP_HUMAN Mis18-binding protein 1 OS=Homo sapiens GN=MIS18BP1 PE=1 SV=1//4.78432e-26
ENSAPLG00000011686	O00330	2.28291	1.69777	2.37146	1.71523	down	ODPX_HUMAN Pyruvate dehydrogenase protein X component, mitochondrial OS=Homo sapiens GN=PDHX PE=1 SV=3//0
ENSAPLG00000011797	Q8NBM8	1.69387	1.99824	1.64472	1.88268	up	PCYXL_HUMAN Prenylcysteine oxidase-like OS=Homo sapiens GN=PCYOX1L PE=1 SV=2//0
ENSAPLG00000011940	Q4V9Y5	6.53272	1.77999	4.74325	1.77646	down	CRLD2_XENTR Cysteine-rich secretory protein LCCL domain-containing 2 OS=Xenopus tropicalis GN=crispld2 PE=2 SV=1//0
ENSAPLG00000011947	P29332	2.38218	1.92962	2.5794	1.64977	up	CCNB2_CHICK G2/mitotic-specific cyclin-B2 OS=Gallus gallus GN=CCNB2 PE=2 SV=1//0
ENSAPLG00000012019	O88569	1.39577	1.80731	1.29059	1.62222	down	ROA2_MOUSE Heterogeneous nuclear ribonucleoproteins A2/B1 OS=Mus musculus GN=Hnrnpa2b1 PE=1 SV=2//4.28146e-07
ENSAPLG00000012023	Q863B3	1.99262	2.21987	1.55349	2.06867	up	SND1_BOVIN Staphylococcal nuclease domain-containing protein 1 OS=Bos taurus GN=SND1 PE=1 SV=1//2.00419e-10
ENSAPLG00000012039	P67967	1.69199	1.47764	2.09388	1.56767	down	CSRP1_COTJA Cysteine and glycine-rich protein 1 OS=Coturnix coturnix japonica GN=CSRP1 PE=2 SV=2//2.3321e-68
ENSAPLG00000012043	Q148H0	1.40406	1.92436	1.29559	1.8293	down	APOO_BOVIN Apolipoprotein O OS=Bos taurus GN=APOO PE=2 SV=1//2.87649e-53
ENSAPLG00000012060	Q2QLF3	1.97905	1.47155	2.18096	1.90432	down	CAV2_PANTR Caveolin-2 OS=Pan troglodytes GN=CAV2 PE=3 SV=1//6.55104e-35
ENSAPLG00000012074	Q9I8K3	3.48858	2.81929	2.01451	2.10508	up	PITX3_XENLA Pituitary homeobox 3 OS=Xenopus laevis GN=pitx3 PE=2 SV=1//2.58707e-174
ENSAPLG00000012083	Q4KLP8	6.29925	4.27278	9.31405	2.66438	up	SGOL1_XENLA Shugoshin-like 1 OS=Xenopus laevis GN=sgol1 PE=1 SV=1//2.38359e-58
ENSAPLG00000012125	Q9UII6	3.08112	2.98536	2.47157	2.61771	down	DUS13_HUMAN Dual specificity protein phosphatase 13 OS=Homo sapiens GN=DUSP13 PE=1 SV=3//1.51795e-86
ENSAPLG00000012131	Q566U4	2.51187	1.94015	3.46729	1.90133	down	KFA_DANRE Kynurenine formamidase OS=Danio rerio GN=afmid PE=2 SV=2//2.42866e-56
ENSAPLG00000012152	P35475	1.89545	1.73363	3.19115	2.17637	down	IDUA_HUMAN Alpha-L-iduronidase OS=Homo sapiens GN=IDUA PE=1 SV=2//0
ENSAPLG00000012181	Q27Q52	2.00759	1.58327	2.39668	1.78435	down	WNT5A_RABIT Protein Wnt-5a OS=Oryctolagus cuniculus GN=WNT5A PE=2 SV=1//0
ENSAPLG00000012192	P00020	5.72914	2.90283	5.90177	2.23713	down	CYC_ANAPL Cytochrome c OS=Anas platyrhynchos GN=CYC PE=1 SV=2//1.51484e-66
ENSAPLG00000012201	O73884	4.55501	2.30439	5.88477	2.04232	down	PHOP1_CHICK Phosphoethanolamine/phosphocholine phosphatase OS=Gallus gallus GN=PHOSPHO1 PE=2 SV=1//0
ENSAPLG00000012206	Q8IZJ3	1.92906	1.57854	1.98682	1.7371	down	CPMD8_HUMAN C3 and PZP-like alpha-2-macroglobulin domain-containing protein 8 OS=Homo sapiens GN=CPAMD8 PE=1 SV=2//0
ENSAPLG00000012248	P08642	2.08239	1.46888	2.43036	1.76619	up	RASH_CHICK GTPase HRas OS=Gallus gallus GN=HRAS1 PE=1 SV=1//1.45716e-129
ENSAPLG00000012267	P60330	5.93371	2.03911	8.78312	3.33584	up	ESPL1_MOUSE Separin OS=Mus musculus GN=Espl1 PE=1 SV=1//1.35405e-160
ENSAPLG00000012275	Q5ZKN3	2.10833	1.53963	2.2559	2.03238	down	PHTF2_CHICK Putative homeodomain transcription factor 2 OS=Gallus gallus GN=PHTF2 PE=2 SV=1//0
ENSAPLG00000012333	Q2TBM7	7.05998	1.7876	12.1175	1.87398	up	MMP23_BOVIN Matrix metalloproteinase-23 OS=Bos taurus GN=MMP23 PE=2 SV=1//1.52898e-137
ENSAPLG00000012339	P02645	10.2232	1.74837	23.8805	2.37453	up	TNNI1_RABIT Troponin I, slow skeletal muscle OS=Oryctolagus cuniculus GN=TNNI1 PE=1 SV=1//1.07547e-63
ENSAPLG00000012343	Q2TBW2	1.64938	1.9698	1.65363	1.73686	down	COQ7_BOVIN Ubiquinone biosynthesis protein COQ7 homolog OS=Bos taurus GN=COQ7 PE=2 SV=1//1.12252e-50
ENSAPLG00000012363	Q0P6D6	2.65853	2.37558	2.87888	1.96063	up	CCD15_HUMAN Coiled-coil domain-containing protein 15 OS=Homo sapiens GN=CCDC15 PE=2 SV=2//3.6318e-21
ENSAPLG00000012386	Q5E9R2	2.05038	2.03373	1.73037	1.97377	down	PLCD_BOVIN 1-acyl-sn-glycerol-3-phosphate acyltransferase delta OS=Bos taurus GN=AGPAT4 PE=2 SV=1//0
ENSAPLG00000012470	O95718	1.57708	2.71013	1.52833	2.98468	down	ERR2_HUMAN Steroid hormone receptor ERR2 OS=Homo sapiens GN=ESRRB PE=1 SV=2//0
ENSAPLG00000012518	Q02241	7.96471	4.38499	14.8649	2.59926	up	KIF23_HUMAN Kinesin-like protein KIF23 OS=Homo sapiens GN=KIF23 PE=1 SV=3//4.59804e-56
ENSAPLG00000012627	Q9BXF3	4.29609	2.11586	3.19913	1.60182	up	CECR2_HUMAN Cat eye syndrome critical region protein 2 OS=Homo sapiens GN=CECR2 PE=1 SV=2//3.26644e-10
ENSAPLG00000012632	E1C2I2	4.21536	2.65356	16.6497	4.40155	up	GWL_CHICK Serine/threonine-protein kinase greatwall OS=Gallus gallus GN=MASTL PE=3 SV=1//0
ENSAPLG00000012658	P35610	2.28507	2.12263	4.08534	3.40515	down	SOAT1_HUMAN Sterol O-acyltransferase 1 OS=Homo sapiens GN=SOAT1 PE=1 SV=3//0
ENSAPLG00000012663	Q9NVF9	11.8648	2.13271	13.8399	2.60359	up	EKI2_HUMAN Ethanolamine kinase 2 OS=Homo sapiens GN=ETNK2 PE=2 SV=3//3.07816e-148
ENSAPLG00000012722	Q00547	8.71487	3.88373	17.7578	2.79279	up	HMMR_MOUSE Hyaluronan mediated motility receptor OS=Mus musculus GN=Hmmr PE=1 SV=4//8.55637e-137
ENSAPLG00000012741	P02642	261.65	6.41582	443.977	6.17464	up	TNNT2_CHICK Troponin T, cardiac muscle isoforms OS=Gallus gallus GN=TNNT2 PE=2 SV=2//1.87052e-42
ENSAPLG00000012801	Q5H8C1	4.03174	1.83314	6.2535	1.67629	up	FREM1_HUMAN FRAS1-related extracellular matrix protein 1 OS=Homo sapiens GN=FREM1 PE=1 SV=3//0
ENSAPLG00000012803	Q9NS87	12.0287	3.83589	21.2305	3.55772	up	KIF15_HUMAN Kinesin-like protein KIF15 OS=Homo sapiens GN=KIF15 PE=1 SV=1//0
ENSAPLG00000012864	Q5XFX0	2.14907	2.59106	2.49201	2.27595	down	TAGL2_RAT Transgelin-2 OS=Rattus norvegicus GN=Tagln2 PE=1 SV=1//2.18687e-42
ENSAPLG00000012870	A7MB89	2.05687	2.27656	1.7544	1.65164	down	FEM1C_BOVIN Protein fem-1 homolog C OS=Bos taurus GN=FEM1C PE=2 SV=1//0
ENSAPLG00000012990	Q6H1V1	14.1332	6.45925	10.0444	5.77634	down	BEST3_MOUSE Bestrophin-3 OS=Mus musculus GN=Best3 PE=2 SV=1//0
ENSAPLG00000013047	O15228	2.04695	3.00697	1.88875	2.4602	down	GNPAT_HUMAN Dihydroxyacetone phosphate acyltransferase OS=Homo sapiens GN=GNPAT PE=1 SV=1//0
ENSAPLG00000013098	Q5RDN7	2.43266	1.77507	3.63767	1.85463	up	CBPQ_PONAB Carboxypeptidase Q OS=Pongo abelii GN=CPQ PE=2 SV=1//0
ENSAPLG00000013106	Q96RG2	6.72002	3.82215	6.53274	2.09986	up	PASK_HUMAN PAS domain-containing serine/threonine-protein kinase OS=Homo sapiens GN=PASK PE=1 SV=3//1.69545e-90
ENSAPLG00000013121	Q15021	2.38143	1.69013	2.3906	1.57187	up	CND1_HUMAN Condensin complex subunit 1 OS=Homo sapiens GN=NCAPD2 PE=1 SV=3//0
ENSAPLG00000013128	O60763	3.04156	1.60481	3.73288	1.74637	up	USO1_HUMAN General vesicular transport factor p115 OS=Homo sapiens GN=USO1 PE=1 SV=2//0
ENSAPLG00000013150	P28700	1.4097	1.37447	1.81819	1.66575	down	RXRA_MOUSE Retinoic acid receptor RXR-alpha OS=Mus musculus GN=Rxra PE=1 SV=1//0
ENSAPLG00000013290	Q5ZLP8	2.26974	1.58564	2.20494	1.49171	up	IF2B3_CHICK Insulin-like growth factor 2 mRNA-binding protein 3 OS=Gallus gallus GN=IGF2BP3 PE=2 SV=1//0
ENSAPLG00000013328	O75394	1.49475	1.92262	1.42102	1.55297	down	RM33_HUMAN 39S ribosomal protein L33, mitochondrial OS=Homo sapiens GN=MRPL33 PE=1 SV=1//1.8194e-09
ENSAPLG00000013351	Q98ST6	3.16974	2.58051	5.34198	2.14474	up	PI15_CHICK Peptidase inhibitor 15 OS=Gallus gallus GN=PI15 PE=2 SV=1//5.92212e-180
ENSAPLG00000013375	Q5NVQ1	3.76181	2.4052	5.30617	2.30623	down	HIG1A_PONAB HIG1 domain family member 1A, mitochondrial OS=Pongo abelii GN=HIGD1A PE=3 SV=1//2.21247e-16
ENSAPLG00000013381	P32876	2.98445	1.68379	3.35173	1.55707	down	AT5G1_BOVIN ATP synthase lipid-binding protein, mitochondrial OS=Bos taurus GN=ATP5G1 PE=1 SV=1//3.56412e-53
ENSAPLG00000013427	Q8AYS7	10.6045	5.44144	15.1331	3.32414	up	CENPI_CHICK Centromere protein I OS=Gallus gallus GN=CENPI PE=1 SV=1//0
ENSAPLG00000013428	Q5RFH9	2.27639	1.37521	2.394	1.50422	down	AT5F1_PONAB ATP synthase subunit b, mitochondrial OS=Pongo abelii GN=ATP5F1 PE=2 SV=1//3.2674e-98
ENSAPLG00000013493	Q8JZN5	4.15178	1.6182	4.0586	1.4622	down	ACAD9_MOUSE Acyl-CoA dehydrogenase family member 9, mitochondrial OS=Mus musculus GN=Acad9 PE=2 SV=2//0
ENSAPLG00000013537	Q60994	5.23287	2.33636	2.84731	2.18803	down	ADIPO_MOUSE Adiponectin OS=Mus musculus GN=Adipoq PE=1 SV=2//4.45118e-96
ENSAPLG00000013570	Q5ZJU5	9.88099	4.96013	18.0102	4.0777	up	NUSAP_CHICK Nucleolar and spindle-associated protein 1 OS=Gallus gallus GN=NUSAP1 PE=2 SV=1//0
ENSAPLG00000013619	Q9NSV4	9.6981	6.08117	8.36547	2.84223	up	DIAP3_HUMAN Protein diaphanous homolog 3 OS=Homo sapiens GN=DIAPH3 PE=1 SV=4//3.94241e-07
ENSAPLG00000013669	P14840	1.24158	1.54659	1.46325	1.61341	down	HXB4_CHICK Homeobox protein Hox-B4 OS=Gallus gallus GN=HOXB4 PE=2 SV=1//8.85274e-142
ENSAPLG00000013675	Q7YRF1	2.14407	2.13978	2.04932	1.76689	up	AP3B1_CANFA AP-3 complex subunit beta-1 OS=Canis familiaris GN=AP3B1 PE=2 SV=1//0
ENSAPLG00000013683	Q8QFN3	1.74026	2.24311	1.88341	2.59804	up	TM121_CHICK Transmembrane protein 121 OS=Gallus gallus GN=TMEM121 PE=2 SV=1//8.4301e-143
ENSAPLG00000013705	Q6UX71	2.6973	1.44627	3.05307	1.77156	down	PXDC2_HUMAN Plexin domain-containing protein 2 OS=Homo sapiens GN=PLXDC2 PE=1 SV=1//0
ENSAPLG00000013759	Q9UEY8	1.31673	1.65234	1.2961	1.62217	down	ADDG_HUMAN Gamma-adducin OS=Homo sapiens GN=ADD3 PE=1 SV=1//2.97852e-39
ENSAPLG00000013789	O00410	2.38442	1.51913	2.2926	1.47209	up	IPO5_HUMAN Importin-5 OS=Homo sapiens GN=IPO5 PE=1 SV=4//0
ENSAPLG00000013807	Q13257	8.87623	4.21873	18.9391	3.00276	up	MD2L1_HUMAN Mitotic spindle assembly checkpoint protein MAD2A OS=Homo sapiens GN=MAD2L1 PE=1 SV=1//2.518e-78
ENSAPLG00000013843	P79145	3.41423	2.32651	4.11615	2.11555	down	CREM_CANFA cAMP-responsive element modulator OS=Canis familiaris GN=CREM PE=2 SV=2//4.97674e-149
ENSAPLG00000013864	Q8K3X3	1.92711	1.5577	2.43366	1.60453	up	GMDS_CRIGR GDP-mannose 4,6 dehydratase OS=Cricetulus griseus GN=GMDS PE=2 SV=1//9.03649e-16
ENSAPLG00000013884	Q8BXL9	4.35488	1.99007	3.96419	1.80614	up	IFFO1_MOUSE Intermediate filament family orphan 1 OS=Mus musculus GN=Iffo1 PE=2 SV=1//3.47907e-164
ENSAPLG00000013978	Q96HE9	8.34284	3.35877	22.733	6.65116	up	PRR11_HUMAN Proline-rich protein 11 OS=Homo sapiens GN=PRR11 PE=1 SV=1//8.34611e-27
ENSAPLG00000013979	Q9DE67	1.66875	1.63349	3.00668	1.66275	up	LUM_COTJA Lumican OS=Coturnix coturnix japonica GN=LUM PE=2 SV=1//0
ENSAPLG00000013981	Q8WZA2	4.09214	5.09639	4.23882	5.40715	down	RPGF4_HUMAN Rap guanine nucleotide exchange factor 4 OS=Homo sapiens GN=RAPGEF4 PE=1 SV=1//0
ENSAPLG00000014001	Q96RU8	3.92865	2.68586	3.83016	2.09664	down	TRIB1_HUMAN Tribbles homolog 1 OS=Homo sapiens GN=TRIB1 PE=1 SV=2//1.0954e-148
ENSAPLG00000014092	Q96MF7	2.1074	2.68645	2.15149	2.07043	up	NSE2_HUMAN E3 SUMO-protein ligase NSE2 OS=Homo sapiens GN=NSMCE2 PE=1 SV=2//5.96195e-37
ENSAPLG00000014111	Q1M199	3.13588	2.63135	3.93909	2.21458	down	EPM2A_CANFA Laforin OS=Canis familiaris GN=EPM2A PE=3 SV=1//8.16303e-154
ENSAPLG00000014120	P97577	2.49105	1.70038	3.01259	2.16141	up	FEZ1_RAT Fasciculation and elongation protein zeta-1 OS=Rattus norvegicus GN=Fez1 PE=1 SV=1//6.04657e-97
ENSAPLG00000014226	Q7Z7B0	2.40821	2.04144	2.07267	1.66152	down	FLIP1_HUMAN Filamin-A-interacting protein 1 OS=Homo sapiens GN=FILIP1 PE=1 SV=1//1.17855e-78
ENSAPLG00000014230	Q3TYG6	4.74344	9.57895	7.76972	17.1379	down	F179A_MOUSE Protein FAM179A OS=Mus musculus GN=Fam179a PE=2 SV=1//0
ENSAPLG00000014246	Q91YT0	2.72074	1.90179	3.23918	1.90474	down	NDUV1_MOUSE NADH dehydrogenase [ubiquinone] flavoprotein 1, mitochondrial OS=Mus musculus GN=Ndufv1 PE=1 SV=1//0
ENSAPLG00000014263	E1C656	1.31819	1.7113	1.47643	1.93193	down	HACE1_CHICK E3 ubiquitin-protein ligase HACE1 OS=Gallus gallus GN=HACE1 PE=2 SV=1//5.18983e-178
ENSAPLG00000014278	P13597	2.70205	1.55792	3.32576	1.94792	down	ICAM1_MOUSE Intercellular adhesion molecule 1 OS=Mus musculus GN=Icam1 PE=1 SV=1//1.23534e-49
ENSAPLG00000014311	Q2KIG0	1.68818	1.75819	1.57492	2.1262	down	ETFD_BOVIN Electron transfer flavoprotein-ubiquinone oxidoreductase, mitochondrial OS=Bos taurus GN=ETFDH PE=2 SV=1//0
ENSAPLG00000014333	Q0MQH5	3.26384	1.72354	2.78829	1.51137	down	NDUS6_PONPY NADH dehydrogenase [ubiquinone] iron-sulfur protein 6, mitochondrial OS=Pongo pygmaeus GN=NDUFS6 PE=2 SV=1//1.02513e-49
ENSAPLG00000014394	O95407	11.5366	4.49833	3.9258	5.61268	down	TNF6B_HUMAN Tumor necrosis factor receptor superfamily member 6B OS=Homo sapiens GN=TNFRSF6B PE=1 SV=1//5.24014e-86
ENSAPLG00000014441	Q9UMX0	1.57469	1.69324	1.52939	1.56002	down	UBQL1_HUMAN Ubiquilin-1 OS=Homo sapiens GN=UBQLN1 PE=1 SV=2//0
ENSAPLG00000014462	Q9JKS4	2.56416	3.36002	1.93716	2.61834	down	LDB3_MOUSE LIM domain-binding protein 3 OS=Mus musculus GN=Ldb3 PE=1 SV=1//2.54709e-99
ENSAPLG00000014494	Q9ULZ9	2.04701	1.54625	2.85903	2.26434	down	MMP17_HUMAN Matrix metalloproteinase-17 OS=Homo sapiens GN=MMP17 PE=1 SV=4//0
ENSAPLG00000014505	Q76I89	10.1577	4.83359	16.7726	3.52369	up	NDC80_CHICK Kinetochore protein NDC80 homolog OS=Gallus gallus GN=NDC80 PE=1 SV=1//0
ENSAPLG00000014567	Q96EM0	3.66449	2.6663	3.49714	2.46391	up	T3HPD_HUMAN Trans-L-3-hydroxyproline dehydratase OS=Homo sapiens GN=L3HYPDH PE=1 SV=2//8.54004e-108
ENSAPLG00000014597	Q9Y3A2	1.69104	1.62178	2.17997	1.52828	up	UTP11_HUMAN Probable U3 small nucleolar RNA-associated protein 11 OS=Homo sapiens GN=UTP11L PE=1 SV=2//8.81004e-95
ENSAPLG00000014609	Q96T88	7.6856	2.83224	8.87975	1.61927	up	UHRF1_HUMAN E3 ubiquitin-protein ligase UHRF1 OS=Homo sapiens GN=UHRF1 PE=1 SV=1//0
ENSAPLG00000014652	P29418	2.72721	2.32878	2.90411	2.43265	down	ATP5E_RAT ATP synthase subunit epsilon, mitochondrial OS=Rattus norvegicus GN=Atp5e PE=1 SV=2//5.09429e-14
ENSAPLG00000014886	B0VYY3	2.64287	1.73643	3.1498	1.64603	down	COX5A_OTOCR Cytochrome c oxidase subunit 5A, mitochondrial OS=Otolemur crassicaudatus GN=COX5A PE=2 SV=1//1.34218e-75
ENSAPLG00000014896	Q0PNE2	1.62615	1.62547	2.12974	2.12666	up	ELP6_HUMAN Elongator complex protein 6 OS=Homo sapiens GN=ELP6 PE=1 SV=1//8.54943e-67
ENSAPLG00000014937	Q92922	1.66115	1.49972	1.64828	1.41101	up	SMRC1_HUMAN SWI/SNF complex subunit SMARCC1 OS=Homo sapiens GN=SMARCC1 PE=1 SV=3//0
ENSAPLG00000014962	Q5ZJN2	1.28186	1.65502	1.23666	1.49831	down	RB11A_CHICK Ras-related protein Rab-11A OS=Gallus gallus GN=RAB11A PE=2 SV=1//1.1886e-129
ENSAPLG00000015023	Q9YHT2	1.94593	1.7551	2.38967	1.9191	down	DHSB_CHICK Succinate dehydrogenase [ubiquinone] iron-sulfur subunit, mitochondrial OS=Gallus gallus GN=SDHB PE=1 SV=1//7.46742e-121
ENSAPLG00000015035	Q9ESJ4	2.50521	2.57331	1.88583	3.13534	up	SPN90_MOUSE NCK-interacting protein with SH3 domain OS=Mus musculus GN=Nckipsd PE=2 SV=2//0
ENSAPLG00000015078	O95433	1.83326	3.15196	1.54517	2.38052	down	AHSA1_HUMAN Activator of 90 kDa heat shock protein ATPase homolog 1 OS=Homo sapiens GN=AHSA1 PE=1 SV=1//6.73996e-109
ENSAPLG00000015104	Q9GK13	1.73699	1.41753	2.27523	1.50148	down	MUTA_BOVIN Methylmalonyl-CoA mutase, mitochondrial OS=Bos taurus GN=MUT PE=2 SV=1//0
ENSAPLG00000015152	Q02372	1.67156	2.76948	1.70885	2.52544	down	NDUB8_BOVIN NADH dehydrogenase [ubiquinone] 1 beta subcomplex subunit 8, mitochondrial OS=Bos taurus GN=NDUFB8 PE=1 SV=1//7.91147e-85
ENSAPLG00000015232	P08286	3.00218	2.14386	1.71616	1.73749	up	H110_CHICK Histone H1.10 OS=Gallus gallus PE=1 SV=3//1.601e-29
ENSAPLG00000015249	Q58CU4	2.1888	3.32292	2.00442	2.55613	down	ZDH16_BOVIN Probable palmitoyltransferase ZDHHC16 OS=Bos taurus GN=ZDHHC16 PE=2 SV=1//9.84812e-151
ENSAPLG00000015253	O60895	1.56826	1.51183	2.00677	1.51104	down	RAMP2_HUMAN Receptor activity-modifying protein 2 OS=Homo sapiens GN=RAMP2 PE=1 SV=2//5.58888e-37
ENSAPLG00000015328	P83053	3.78923	2.66854	3.38621	2.44524	up	AMYP_STRCA Pancreatic alpha-amylase OS=Struthio camelus PE=1 SV=1//4.99373e-70
ENSAPLG00000015331	Q3ULD5	1.93891	1.57552	2.16323	1.60275	up	MCCB_MOUSE Methylcrotonoyl-CoA carboxylase beta chain, mitochondrial OS=Mus musculus GN=Mccc2 PE=2 SV=1//1.00299e-139
ENSAPLG00000015352	Q14691	13.4943	4.04518	14.5085	2.75009	up	PSF1_HUMAN DNA replication complex GINS protein PSF1 OS=Homo sapiens GN=GINS1 PE=1 SV=1//6.45606e-57
ENSAPLG00000015371	Q7YRK7	2.44891	2.20568	2.33893	2.08368	down	COX6C_TARSY Cytochrome c oxidase subunit 6C OS=Tarsius syrichta GN=COX6C PE=3 SV=1//2.32e-23
ENSAPLG00000015467	Q1H9T6	1.62231	1.54977	2.43675	2.55911	up	ZBT48_MOUSE Zinc finger and BTB domain-containing protein 48 OS=Mus musculus GN=Zbtb48 PE=1 SV=1//1.72191e-14
ENSAPLG00000015469	P02713	5.02706	1.90598	2.52477	2.00493	up	ACHG_CHICK Acetylcholine receptor subunit gamma OS=Gallus gallus GN=CHRNG PE=3 SV=1//0
ENSAPLG00000015508	Q0MQD2	1.66842	1.62791	1.49972	1.50475	down	NDUB3_PANTR NADH dehydrogenase [ubiquinone] 1 beta subcomplex subunit 3 OS=Pan troglodytes GN=NDUFB3 PE=3 SV=3//2.78755e-36
ENSAPLG00000015527	Q6SLE7	3.46941	2.66131	3.62445	3.25534	down	SARCO_RAT Sarcolipin OS=Rattus norvegicus GN=Sln PE=2 SV=1//7.91307e-10
ENSAPLG00000015531	P13804	1.38332	1.73631	1.41047	1.54112	down	ETFA_HUMAN Electron transfer flavoprotein subunit alpha, mitochondrial OS=Homo sapiens GN=ETFA PE=1 SV=1//0
ENSAPLG00000015567	Q96MT1	1.81759	1.8471	1.79296	1.60199	down	RN145_HUMAN RING finger protein 145 OS=Homo sapiens GN=RNF145 PE=2 SV=2//0
ENSAPLG00000015590	P58468	2.93544	1.53791	4.67414	2.08665	up	F207A_MOUSE Protein FAM207A OS=Mus musculus GN=Fam207a PE=1 SV=1//1.91256e-07
ENSAPLG00000015633	O75419	13.6292	4.1878	21.7827	3.22054	up	CDC45_HUMAN Cell division control protein 45 homolog OS=Homo sapiens GN=CDC45 PE=1 SV=1//0
ENSAPLG00000015661	P04818	5.72566	1.99295	7.05192	1.65633	up	TYSY_HUMAN Thymidylate synthase OS=Homo sapiens GN=TYMS PE=1 SV=3//1.73537e-148
ENSAPLG00000015681	P83053	4.09139	3.13236	3.90893	2.68646	up	AMYP_STRCA Pancreatic alpha-amylase OS=Struthio camelus PE=1 SV=1//0
ENSAPLG00000015733	Q61576	3.35096	1.8338	4.19801	2.22724	up	FKB10_MOUSE Peptidyl-prolyl cis-trans isomerase FKBP10 OS=Mus musculus GN=Fkbp10 PE=1 SV=2//1.45821e-53
ENSAPLG00000015767	F6RQL9	1.85669	2.1676	1.70127	1.86659	up	MTAP_MACMU S-methyl-5&apos;-thioadenosine phosphorylase OS=Macaca mulatta GN=MTAP PE=3 SV=1//6.62068e-164
ENSAPLG00000015788	Q9Y6D9	1.681	1.54371	1.63824	1.6964	up	MD1L1_HUMAN Mitotic spindle assembly checkpoint protein MAD1 OS=Homo sapiens GN=MAD1L1 PE=1 SV=2//1.08685e-165
ENSAPLG00000015806	P11833	1.72282	1.9751	2.10416	2.58244	up	TBB_PARLI Tubulin beta chain OS=Paracentrotus lividus PE=2 SV=1//0
ENSAPLG00000015923	Q28GW8	22.1233	11.4983	70.0099	14.1224	up	MELK_XENTR Maternal embryonic leucine zipper kinase OS=Xenopus tropicalis GN=melk PE=2 SV=1//2.4439e-106
ENSAPLG00000016163	Q92621	1.83005	1.9525	1.64403	1.82121	up	NU205_HUMAN Nuclear pore complex protein Nup205 OS=Homo sapiens GN=NUP205 PE=1 SV=3//0
ENSAPLG00000016176	O93277	1.67434	1.79021	1.33262	1.46352	down	WDR1_CHICK WD repeat-containing protein 1 OS=Gallus gallus GN=WDR1 PE=2 SV=1//0
ENSAPLG00000016234	P52306	2.17677	1.4764	2.73075	1.52986	up	GDS1_HUMAN Rap1 GTPase-GDP dissociation stimulator 1 OS=Homo sapiens GN=RAP1GDS1 PE=1 SV=3//1.31098e-31
ENSAPLG00000016249	P67965	3.46919	1.71441	3.18493	1.44767	up	VEGFA_COTJA Vascular endothelial growth factor A OS=Coturnix coturnix japonica GN=VEGFA PE=2 SV=1//1.05095e-105
ENSAPLG00000016250	Q62425	2.16519	1.3669	2.04022	1.47818	down	NDUA4_MOUSE NADH dehydrogenase [ubiquinone] 1 alpha subcomplex subunit 4 OS=Mus musculus GN=Ndufa4 PE=1 SV=2//1.19202e-37
ENSAPLG00000016281	Q8NFW9	2.42903	1.6747	2.55038	1.84458	down	MYRIP_HUMAN Rab effector MyRIP OS=Homo sapiens GN=MYRIP PE=1 SV=2//0
ENSAPLG00000016282	Q9HCM2	5.30702	4.86998	15.0273	4.86923	up	PLXA4_HUMAN Plexin-A4 OS=Homo sapiens GN=PLXNA4 PE=1 SV=4//0
ENSAPLG00000016437	Q9N0A4	1.61004	1.65363	1.50184	1.59369	down	PGES2_MACFA Prostaglandin E synthase 2 OS=Macaca fascicularis GN=PTGES2 PE=1 SV=1//5.7376e-148
ENSAPLG00000016438	Q15842	2.54499	1.86705	2.28231	1.98052	down	IRK8_HUMAN ATP-sensitive inward rectifier potassium channel 8 OS=Homo sapiens GN=KCNJ8 PE=1 SV=1//0
Novel01049	Q5R4Q7	2.79277	1.92398	2.87764	1.54093	up	LZTR1_PONAB Leucine-zipper-like transcriptional regulator 1 OS=Pongo abelii GN=LZTR1 PE=2 SV=1//1.35496e-07
Novel01240	Q6P0A1	1.88745	2.19496	2.1682	1.95947	up	F180B_HUMAN Protein FAM180B OS=Homo sapiens GN=FAM180B PE=2 SV=2//2.84116e-13
Novel02204	Q96IX5	1.8621	1.75346	1.66933	1.72022	down	USMG5_HUMAN Up-regulated during skeletal muscle growth protein 5 OS=Homo sapiens GN=USMG5 PE=1 SV=1//3.57104e-19
Novel02282	Q02376	2.30607	1.66999	2.52899	1.75569	down	NDUC1_BOVIN NADH dehydrogenase [ubiquinone] 1 subunit C1, mitochondrial OS=Bos taurus GN=NDUFC1 PE=1 SV=1//3.28023e-10
Novel02408	P24984	2.00839	1.61088	2.56646	1.57896	down	COX1_COTJA Cytochrome c oxidase subunit 1 OS=Coturnix coturnix japonica GN=MT-CO1 PE=3 SV=3//1.9674e-139
Novel02681	P14790	2.06566	1.64253	2.29183	1.77399	down	68MP_BOVIN 6.8 kDa mitochondrial proteolipid OS=Bos taurus GN=MP68 PE=1 SV=1//5.45057e-06
Novel03439	Q8NCW6	1.60666	2.43184	1.46984	1.7959	down	GLT11_HUMAN Polypeptide N-acetylgalactosaminyltransferase 11 OS=Homo sapiens GN=GALNT11 PE=2 SV=2//1.44303e-43
Note: Up: ‘up-regulated’, higher expression levels at embrypnic-day 21 and post-hatching day 5 compared to empryonic-day 27; Down:‘down-regulated’, lower expression levels at embryonic-day 21 and post-hatching day 5 compared to empryonic-day 27; ,totally there are 204 genes (down-regulated) versus 189 genes (up-regulated);
