# Supplementary material for: Deep RNA sequencing of pectoralis muscle transcriptomes during late-term embryonic to neonatal development in indigenous Chinese duck breeds
Source: PLoS One. 2017 Aug 3;12(8):e0180403. doi: 10.1371/journal.pone.0180403 (PMC5542427; doi:10.1371/journal.pone.0180403)
Supplement: S5 Table — Sheets 1–4: Lists of DEGs within Gaoyou and Jinding ducks at E21 vs. E27 and E27 vs. 5 dph; sheet 5: DEGs within Gaoyou and Jinding ducks; sheet 6: top 20 GO terms; sheet 7: top 20 pathways. (XLSX) [file pone.0180403.s005.xlsx]

## Sheet: JD21PLvsJD27PL.DEG
Gene_id	readcount_JD21PL	readcount_JD27PL	log2FoldChange	pval	padj	Blast swiss prot
ENSAPLG00000005351	376.818	533.787	-0.5024	0.010036	0.030354	sp|A0AUZ9|KAL1L_HUMAN KAT8 regulatory NSL complex subunit 1-like protein OS=Homo sapiens GN=KANSL1L PE=1 SV=2//2.05812e-179
ENSAPLG00000009091	297.67	56.3291	2.4018	7.46e-09	8.4e-08	sp|A0AVK6|E2F8_HUMAN Transcription factor E2F8 OS=Homo sapiens GN=E2F8 PE=1 SV=1//0
ENSAPLG00000014371	417.343	1233.16	-1.5631	2.48e-19	8.91e-18	sp|A0FGR8|ESYT2_HUMAN Extended synaptotagmin-2 OS=Homo sapiens GN=ESYT2 PE=1 SV=1//0
ENSAPLG00000016395	467.956	283.261	0.72424	0.0010767	0.0044045	sp|A0JM08|C170B_XENTR Centrosomal protein of 170 kDa protein B OS=Xenopus tropicalis GN=cep170b PE=2 SV=1//6.16609e-59
Novel02395	44.6965	14.3495	1.6392	0.00031972	0.0015056	sp|A0JMA9|KATL2_XENTR Katanin p60 ATPase-containing subunit A-like 2 OS=Xenopus tropicalis GN=katnal2 PE=2 SV=1//8.87924e-59
ENSAPLG00000008324	419.536	241.616	0.79608	5.86e-05	0.00032944	sp|A0JMQ0|BOP1_DANRE Ribosome biogenesis protein bop1 OS=Danio rerio GN=bop1 PE=2 SV=1//0
ENSAPLG00000009660	81.2915	181.564	-1.1593	4.58e-06	3.27e-05	sp|A0JNC4|ELOV7_BOVIN Elongation of very long chain fatty acids protein 7 OS=Bos taurus GN=ELOVL7 PE=2 SV=1//5.10364e-154
ENSAPLG00000010417	15.5477	2.45245	2.6644	0.0019754	0.0074735	sp|A0JNJ1|STAC_BOVIN SH3 and cysteine-rich domain-containing protein OS=Bos taurus GN=STAC PE=2 SV=1//7.08293e-07
ENSAPLG00000002966	824.747	211.151	1.9657	6.29e-25	3.27e-23	sp|A0JP70|WDR90_XENTR WD repeat-containing protein 90 OS=Xenopus tropicalis GN=wdr90 PE=2 SV=1//0
ENSAPLG00000013528	98.4292	170.185	-0.78995	0.001026	0.0042307	sp|A0JP75|EFC4A_XENTR EF-hand calcium-binding domain-containing protein 4A OS=Xenopus tropicalis GN=efcab4a PE=2 SV=1//1.22747e-69
ENSAPLG00000004075	236.778	78.3001	1.5965	5.48e-11	8.43e-10	sp|A0JPE1|FA69B_XENTR Protein FAM69B OS=Xenopus tropicalis GN=fam69b PE=2 SV=1//0
ENSAPLG00000002161	49.037	8.31457	2.5602	0.010605	0.031851	sp|A0JPP5|CG062_RAT Uncharacterized protein C7orf62 homolog OS=Rattus norvegicus PE=2 SV=1//6.53402e-11
ENSAPLG00000016237	533.831	858.12	-0.6848	0.00037234	0.0017224	sp|A0JPQ7|CS047_RAT Uncharacterized protein C19orf47 homolog OS=Rattus norvegicus PE=2 SV=1//2.46838e-64
ENSAPLG00000013945	1144.08	734.235	0.63987	0.00015508	0.00078688	sp|A0PJZ3|GXLT2_HUMAN Glucoside xylosyltransferase 2 OS=Homo sapiens GN=GXYLT2 PE=2 SV=2//0
Novel03321	26.5579	50.3448	-0.9227	0.013805	0.039974	sp|A1A5S1|PRP6_RAT Pre-mRNA-processing factor 6 OS=Rattus norvegicus GN=Prpf6 PE=2 SV=1//1.09182e-16
ENSAPLG00000001661	20.0629	3.17801	2.6583	0.00060329	0.0026472	sp|A1A5S3|GPR18_RAT N-arachidonyl glycine receptor OS=Rattus norvegicus GN=Gpr18 PE=2 SV=1//9.83725e-175
ENSAPLG00000008517	276.361	71.4598	1.9513	5.66e-08	5.56e-07	sp|A1DZY4|RSLBL_DANRE Ras-like protein family member 11A-like OS=Danio rerio GN=zgc:110179 PE=2 SV=1//1.40385e-127
ENSAPLG00000009476	139.341	28.6958	2.2797	5.23e-14	1.12e-12	sp|A1L020|MEX3A_HUMAN RNA-binding protein MEX3A OS=Homo sapiens GN=MEX3A PE=1 SV=1//0
ENSAPLG00000011614	41.8	78.7803	-0.91433	0.0036268	0.012634	sp|A1L167|U2QL1_HUMAN Ubiquitin-conjugating enzyme E2Q-like protein 1 OS=Homo sapiens GN=UBE2QL1 PE=2 SV=2//1.59398e-114
ENSAPLG00000005505	948.562	160.487	2.5633	1.26e-40	1.74e-38	sp|A1L1W4|RD10A_DANRE Retinol dehydrogenase 10-A OS=Danio rerio GN=rdh10a PE=2 SV=1//1.15764e-125
ENSAPLG00000005519	184.31	90.0003	1.0341	2.07e-05	0.00012902	sp|A1L2I9|T214B_XENLA Transmembrane protein 214-B OS=Xenopus laevis GN=tmem214-b PE=2 SV=1//5.32818e-171
ENSAPLG00000010666	1250.79	1718.38	-0.45821	0.0064662	0.02079	sp|A1L2K1|METRL_XENLA Meteorin-like protein OS=Xenopus laevis GN=metrnl PE=2 SV=1//1.26122e-133
ENSAPLG00000005153	41.3589	94.1078	-1.1861	0.0048566	0.016289	sp|A1L2R7|T120A_XENLA Transmembrane protein 120A OS=Xenopus laevis GN=tmem120a PE=2 SV=1//5.49084e-156
ENSAPLG00000001509	70.3171	22.6283	1.6357	5.09e-06	3.61e-05	sp|A1L3F4|MEX3B_XENLA RNA-binding protein MEX3B OS=Xenopus laevis GN=mex3b PE=2 SV=1//4.30346e-19
ENSAPLG00000004959	61.8653	162.901	-1.3968	0.003678	0.012789	sp|A1L3M3|YLAT2_XENLA Y+L amino acid transporter 2 OS=Xenopus laevis GN=slc7a6 PE=2 SV=1//0
ENSAPLG00000004759	1112.85	2401.56	-1.1097	4.04e-12	7.09e-11	sp|A1L4K1|FSD2_HUMAN Fibronectin type III and SPRY domain-containing protein 2 OS=Homo sapiens GN=FSD2 PE=2 SV=1//0
ENSAPLG00000003738	796.851	319.631	1.3179	4.82e-13	9.25e-12	sp|A1X283|SPD2B_HUMAN SH3 and PX domain-containing protein 2B OS=Homo sapiens GN=SH3PXD2B PE=1 SV=3//0
ENSAPLG00000003884	4702.91	2791.92	0.7523	0.00018728	0.00093499	sp|A1XQU3|RL14_PIG 60S ribosomal protein L14 OS=Sus scrofa GN=RPL14 PE=2 SV=1//4.77401e-40
ENSAPLG00000010963	73.0696	21.4868	1.7658	2.27e-06	1.7e-05	sp|A1YEX3|ZBT25_GORGO Zinc finger and BTB domain-containing protein 25 OS=Gorilla gorilla gorilla GN=ZBTB25 PE=3 SV=1//0
ENSAPLG00000002743	189.297	125.07	0.59792	0.0090044	0.027642	sp|A1YGA4|MEOX1_PANPA Homeobox protein MOX-1 OS=Pan paniscus GN=MEOX1 PE=3 SV=1//4.87914e-61
ENSAPLG00000002725	16.3706	0.755006	4.4385	0.0013742	0.0054388	sp|A1Z651|POL_XMRV6 Gag-Pol polyprotein OS=Xenotropic MuLV-related virus (isolate VP62) GN=gag-pol PE=1 SV=1//3.64474e-44
ENSAPLG00000014312	1505.25	781.873	0.94499	1.12e-06	8.86e-06	sp|A2A2Y4|FRMD3_HUMAN FERM domain-containing protein 3 OS=Homo sapiens GN=FRMD3 PE=2 SV=1//0
ENSAPLG00000012389	409.716	219.43	0.90086	8.16e-06	5.55e-05	sp|A2A3V1|AK17B_MOUSE A-kinase anchor protein 17B OS=Mus musculus GN=Akap17b PE=1 SV=2//2.7692e-16
ENSAPLG00000015980	64.1385	21.6416	1.5674	0.0011425	0.0046305	sp|A2A690|TANC2_MOUSE Protein TANC2 OS=Mus musculus GN=Tanc2 PE=1 SV=1//5.02556e-10
ENSAPLG00000011722	41.9827	75.4929	-0.84655	0.011371	0.033868	sp|A2A863|ITB4_MOUSE Integrin beta-4 OS=Mus musculus GN=Itgb4 PE=2 SV=1//0
Novel03416	135.166	366.006	-1.4371	0.0062075	0.020098	sp|A2AAJ9|OBSCN_MOUSE Obscurin OS=Mus musculus GN=Obscn PE=2 SV=2//2.75699e-06
Novel02247	65.1141	18.612	1.8067	6.95e-06	4.8e-05	sp|A2AAJ9|OBSCN_MOUSE Obscurin OS=Mus musculus GN=Obscn PE=2 SV=2//5.21246e-07
ENSAPLG00000002984	17012.6	59269.4	-1.8007	6.2e-26	3.47e-24	sp|A2AAJ9|OBSCN_MOUSE Obscurin OS=Mus musculus GN=Obscn PE=2 SV=2//9.09434e-06
ENSAPLG00000003784	8302.17	552.418	3.9097	1.34e-10	1.93e-09	sp|A2ABU4|MYOM3_MOUSE Myomesin-3 OS=Mus musculus GN=Myom3 PE=2 SV=1//7.01383e-10
ENSAPLG00000003225	1139.79	1523.32	-0.41845	0.011447	0.034043	sp|A2AJ88|PLPL7_MOUSE Patatin-like phospholipase domain-containing protein 7 OS=Mus musculus GN=Pnpla7 PE=1 SV=1//0
ENSAPLG00000014290	244.746	166.126	0.55901	0.0099827	0.030208	sp|A2AKB4|FRPD1_MOUSE FERM and PDZ domain-containing protein 1 OS=Mus musculus GN=Frmpd1 PE=1 SV=1//3.9958e-37
ENSAPLG00000005901	159.008	95.2558	0.73922	0.0037841	0.013094	sp|A2ALU4|SHRM2_MOUSE Protein Shroom2 OS=Mus musculus GN=Shroom2 PE=1 SV=1//1.23806e-18
ENSAPLG00000008995	8.06486	26.6739	-1.7257	0.0023386	0.0086566	sp|A2AP18|PLCH2_MOUSE 1-phosphatidylinositol 4,5-bisphosphate phosphodiesterase eta-2 OS=Mus musculus GN=Plch2 PE=1 SV=2//0
ENSAPLG00000013580	29.0001	2.67258	3.4398	4.58e-07	3.88e-06	sp|A2AQ14|MS18B_MOUSE Protein Mis18-beta OS=Mus musculus GN=Oip5 PE=2 SV=1//5.1842e-09
ENSAPLG00000007810	2418.5	1716.85	0.49434	0.0053118	0.0176	sp|A2AQ25|SKT_MOUSE Sickle tail protein OS=Mus musculus GN=Skt PE=1 SV=1//2.85976e-40
ENSAPLG00000012831	168.689	343.976	-1.0279	9.31e-07	7.49e-06	sp|A2AQH4|BCORL_MOUSE BCL-6 corepressor-like protein 1 OS=Mus musculus GN=Bcorl1 PE=2 SV=1//0
Novel03429	2.04043	12.9784	-2.6692	0.0077384	0.024223	sp|A2AQW0|M3K15_MOUSE Mitogen-activated protein kinase kinase kinase 15 OS=Mus musculus GN=Map3k15 PE=3 SV=1//4.30504e-41
ENSAPLG00000003528	337.953	214.458	0.65613	0.0015626	0.0061	sp|A2AWA9|RBGP1_MOUSE Rab GTPase-activating protein 1 OS=Mus musculus GN=Rabgap1 PE=2 SV=1//3.59206e-145
ENSAPLG00000005036	1931.57	1203.64	0.68237	4.78e-05	0.00027488	sp|A2BD05|NEK6_PIG Serine/threonine-protein kinase Nek6 OS=Sus scrofa GN=NEK6 PE=3 SV=1//1.00064e-110
ENSAPLG00000016369	46.5026	17.063	1.4464	0.00074137	0.0031795	sp|A2RU49|AGPD1_HUMAN Hydroxylysine kinase OS=Homo sapiens GN=AGPHD1 PE=1 SV=2//1.16031e-136
ENSAPLG00000007970	226.65	17.4494	3.6992	7.94e-35	8.08e-33	sp|A2T767|PTTG1_PANTR Securin OS=Pan troglodytes GN=PTTG1 PE=3 SV=1//7.65546e-34
ENSAPLG00000010954	562.341	1159.84	-1.0444	2.23e-09	2.7e-08	sp|A2T7S4|ZHX1_PONPY Zinc fingers and homeoboxes protein 1 OS=Pongo pygmaeus GN=ZHX1 PE=3 SV=1//0
Novel02979	181.024	347.419	-0.9405	1.07e-05	7.07e-05	sp|A2T929|RXRAA_DANRE Retinoic acid receptor RXR-alpha-A OS=Danio rerio GN=rxraa PE=2 SV=2//4.74268e-29
ENSAPLG00000005749	33.1849	12.3519	1.4258	0.0050001	0.016705	sp|A2TGX5|CLM8_RAT CMRF35-like molecule 8 OS=Rattus norvegicus GN=Cd300a PE=2 SV=1//1.18873e-16
ENSAPLG00000009681	3568.88	11546.3	-1.6939	2.44e-19	8.78e-18	sp|A2VDA9|MURC_XENLA Muscle-related coiled-coil protein OS=Xenopus laevis GN=murc PE=2 SV=1//2.07135e-134
ENSAPLG00000014737	96.7199	31.2071	1.6319	0.00054403	0.0024124	sp|A2VDH3|LRC38_MOUSE Leucine-rich repeat-containing protein 38 OS=Mus musculus GN=Lrrc38 PE=2 SV=2//2.67159e-131
ENSAPLG00000002621	1500.8	922.022	0.70286	2.84e-05	0.00017212	sp|A2VDJ0|T131L_HUMAN Transmembrane protein 131-like OS=Homo sapiens GN=KIAA0922 PE=1 SV=2//1.654e-60
ENSAPLG00000004114	177.622	99.3994	0.8375	0.00061491	0.002691	sp|A2VDP6|NXPE3_BOVIN NXPE family member 3 OS=Bos taurus GN=NXPE3 PE=2 SV=1//0
ENSAPLG00000001243	310.937	137.824	1.1738	4.32e-08	4.32e-07	sp|A2VDQ5|NEUL_BOVIN Neurolysin, mitochondrial OS=Bos taurus GN=NLN PE=2 SV=1//0
ENSAPLG00000007180	10.2744	1.39737	2.8783	0.013532	0.039322	sp|A2VDQ7|ZN420_BOVIN Zinc finger protein 420 OS=Bos taurus GN=ZNF420 PE=2 SV=1//9.27892e-16
ENSAPLG00000005712	354.888	1067.55	-1.5889	5.36e-05	0.00030392	sp|A2VDT1|TP4A3_BOVIN Protein tyrosine phosphatase type IVA 3 OS=Bos taurus GN=PTP4A3 PE=2 SV=1//1.31914e-88
ENSAPLG00000001658	78.1671	16.3565	2.2567	7.01e-09	7.92e-08	sp|A2VDU1|SPY4_BOVIN Protein sprouty homolog 4 OS=Bos taurus GN=SPRY4 PE=2 SV=1//9.34161e-123
ENSAPLG00000002702	1892.63	1378.93	0.45684	0.0049122	0.016455	sp|A2VDU3|M3K7_BOVIN Mitogen-activated protein kinase kinase kinase 7 OS=Bos taurus GN=MAP3K7 PE=2 SV=1//3.36338e-96
ENSAPLG00000011538	198.469	73.1669	1.4397	1.95e-08	2.07e-07	sp|A2VDW6|NECA3_BOVIN N-terminal EF-hand calcium-binding protein 3 OS=Bos taurus GN=NECAB3 PE=2 SV=1//4.08382e-15
ENSAPLG00000009935	1.15624	10.6154	-3.1986	0.0041022	0.014036	sp|A2VE13|MAL2_BOVIN Protein MAL2 OS=Bos taurus GN=MAL2 PE=1 SV=1//2.07695e-10
ENSAPLG00000005791	659.554	1115.2	-0.75774	1.37e-05	8.92e-05	sp|A2VE78|FBXL5_BOVIN F-box/LRR-repeat protein 5 OS=Bos taurus GN=FBXL5 PE=2 SV=1//0
ENSAPLG00000010395	2276.15	530.289	2.1017	2.37e-34	2.31e-32	sp|A2VE99|SEP11_BOVIN Septin-11 OS=Bos taurus GN=SEPT11 PE=2 SV=1//0
ENSAPLG00000013161	25.8481	9.83096	1.3947	0.012707	0.037238	sp|A3FEM2|FEV_DANRE Protein FEV OS=Danio rerio GN=fev PE=2 SV=1//4.0546e-91
ENSAPLG00000008411	340.296	223.066	0.60932	0.0045746	0.015441	sp|A3KFU9|PTHD2_MOUSE Patched domain-containing protein 2 OS=Mus musculus GN=Ptchd2 PE=2 SV=1//0
ENSAPLG00000010540	89.2738	631.819	-2.8232	1.89e-41	2.71e-39	sp|A3KFX0|5NT1A_MOUSE Cytosolic 5&apos;-nucleotidase 1A OS=Mus musculus GN=Nt5c1a PE=2 SV=1//0
Novel03248	85.7574	175.132	-1.0301	9.18e-05	0.00049395	sp|A3KG59|P20D2_MOUSE Peptidase M20 domain-containing protein 2 OS=Mus musculus GN=Pm20d2 PE=2 SV=1//2.35021e-19
ENSAPLG00000010477	21.9425	64.4211	-1.5538	0.0089498	0.027498	sp|A3KP48|F162B_DANRE Protein FAM162B OS=Danio rerio GN=fam162b PE=2 SV=1//7.88669e-29
Novel00284	1900.14	1314.6	0.53148	0.0017172	0.0066301	sp|A4D0T7|YG055_HUMAN Putative transmembrane protein LOC401397 OS=Homo sapiens PE=5 SV=1//7.55425e-07
ENSAPLG00000007572	94.8812	49.0389	0.9522	0.0018653	0.0071029	sp|A4D126|ISPD_HUMAN Isoprenoid synthase domain-containing protein OS=Homo sapiens GN=ISPD PE=1 SV=2//2.00788e-97
ENSAPLG00000006290	225.722	529.405	-1.2298	1.4e-05	9.07e-05	sp|A4D1E9|GTPBA_HUMAN GTP-binding protein 10 OS=Homo sapiens GN=GTPBP10 PE=1 SV=1//1.86484e-146
ENSAPLG00000006220	437.126	648.089	-0.56814	0.0029753	0.010635	sp|A4D997|ER6L2_HUMAN DNA excision repair protein ERCC-6-like 2 OS=Homo sapiens GN=ERCC6L2 PE=1 SV=3//1.29152e-128
ENSAPLG00000012519	8.08754	23.7761	-1.5557	0.0090516	0.02778	sp|A4FUY1|HECAM_BOVIN Hepatocyte cell adhesion molecule OS=Bos taurus GN=HEPACAM PE=2 SV=1//3.4948e-143
ENSAPLG00000005558	1280.15	884.891	0.53274	0.001435	0.0056595	sp|A4FUZ6|HSDL2_BOVIN Hydroxysteroid dehydrogenase-like protein 2 OS=Bos taurus GN=HSDL2 PE=2 SV=1//4.18343e-44
ENSAPLG00000004003	889.456	524.472	0.76206	1.12e-05	7.4e-05	sp|A4FV08|GNPI1_BOVIN Glucosamine-6-phosphate isomerase 1 OS=Bos taurus GN=GNPDA1 PE=2 SV=1//0
ENSAPLG00000007497	29.8734	90.3464	-1.5966	8.87e-07	7.17e-06	sp|A4FV48|FADS2_BOVIN Fatty acid desaturase 2 OS=Bos taurus GN=FADS2 PE=2 SV=1//0
ENSAPLG00000008722	146.418	232.717	-0.66848	0.0027561	0.0099502	sp|A4FV57|AEBP2_BOVIN Zinc finger protein AEBP2 OS=Bos taurus GN=AEBP2 PE=2 SV=2//0
ENSAPLG00000005242	236.656	19.802	3.5791	2.35e-21	9.83e-20	sp|A4GXA9|EME2_HUMAN Probable crossover junction endonuclease EME2 OS=Homo sapiens GN=EME2 PE=1 SV=2//3.10408e-16
ENSAPLG00000008992	113.538	200.414	-0.81981	0.00083721	0.0035417	sp|A4IFN5|FITM2_BOVIN Fat storage-inducing transmembrane protein 2 OS=Bos taurus GN=FITM2 PE=2 SV=1//3.03172e-71
ENSAPLG00000004458	67.1126	7.66705	3.1298	1.15e-09	1.45e-08	sp|A4IGD2|NAT8L_DANRE N-acetylaspartate synthetase OS=Danio rerio GN=nat8l PE=2 SV=1//2.29636e-117
Novel03031	257.827	456.551	-0.82437	1.77e-05	0.00011155	sp|A4IH75|ATGA1_XENTR Autophagy-related protein 101 OS=Xenopus tropicalis GN=atg101 PE=2 SV=1//7.0416e-62
ENSAPLG00000010260	276.403	107.396	1.3638	1.33e-09	1.66e-08	sp|A4IHF8|DPCD_XENTR Protein DPCD OS=Xenopus tropicalis GN=dpcd PE=2 SV=1//3.04536e-81
ENSAPLG00000014626	145.906	321.476	-1.1397	4.15e-08	4.16e-07	sp|A4IHW3|S35A4_XENTR Probable UDP-sugar transporter protein SLC35A4 OS=Xenopus tropicalis GN=slc35a4 PE=2 SV=1//6.34085e-105
ENSAPLG00000008456	132.56	57.4683	1.2058	1.62e-05	0.00010334	sp|A4IHZ3|F155B_XENTR Transmembrane protein FAM155B OS=Xenopus tropicalis GN=fam155b PE=2 SV=1//1.25737e-45
ENSAPLG00000003349	200.832	127.324	0.65748	0.0052599	0.01746	sp|A4II15|TMA16_XENTR Translation machinery-associated protein 16 OS=Xenopus tropicalis GN=tma16 PE=2 SV=1//8.86743e-64
ENSAPLG00000004379	4501.26	1478.63	1.6061	1.84e-22	8.24e-21	sp|A4IIT5|OLM2A_XENTR Olfactomedin-like protein 2A OS=Xenopus tropicalis GN=olfml2a PE=2 SV=1//2.02145e-86
ENSAPLG00000012300	117.913	42.5314	1.4711	7.44e-07	6.11e-06	sp|A4IJ05|SYT17_XENTR Synaptotagmin-17 OS=Xenopus tropicalis GN=syt17 PE=2 SV=1//0
ENSAPLG00000008637	23.9046	2.88946	3.0484	2.6e-05	0.00015874	sp|A4QMS7|CE049_HUMAN Uncharacterized protein C5orf49 OS=Homo sapiens GN=C5orf49 PE=2 SV=1//1.18296e-44
Novel00746	38.5621	5.59149	2.7859	5.52e-07	4.62e-06	sp|A5D7A0|EFHD2_BOVIN EF-hand domain-containing protein D2 OS=Bos taurus GN=EFHD2 PE=2 SV=1//6.54038e-21
ENSAPLG00000016038	1209.22	1666.2	-0.46248	0.0075453	0.023703	sp|A5D7H2|STRN3_BOVIN Striatin-3 OS=Bos taurus GN=STRN3 PE=2 SV=1//0
ENSAPLG00000012086	523.965	717.612	-0.45373	0.011845	0.035031	sp|A5D7H5|CASC3_BOVIN Protein CASC3 OS=Bos taurus GN=CASC3 PE=2 SV=1//0
ENSAPLG00000009944	498.322	343.824	0.53541	0.0043315	0.014731	sp|A5D7I4|EXT1_BOVIN Exostosin-1 OS=Bos taurus GN=EXT1 PE=2 SV=1//0
ENSAPLG00000013795	828.568	301.357	1.4591	6.2e-11	9.44e-10	sp|A5D7J3|CP088_BOVIN Protein C16orf88 homolog OS=Bos taurus GN=TSG118 PE=2 SV=2//2.85661e-31
ENSAPLG00000001655	223.606	79.6862	1.4886	4.92e-10	6.56e-09	sp|A5D7Q3|SEP12_BOVIN Septin-12 OS=Bos taurus GN=SEPT12 PE=2 SV=1//5.60084e-158
ENSAPLG00000014094	322.052	465.067	-0.53014	0.0058291	0.019037	sp|A5D9D4|MSTO1_BOVIN Protein misato homolog 1 OS=Bos taurus GN=MSTO1 PE=2 SV=2//6.94254e-172
ENSAPLG00000004677	136.987	14.8402	3.2065	3.77e-21	1.54e-19	sp|A5GFW1|AURKA_PIG Aurora kinase A OS=Sus scrofa GN=AURKA PE=3 SV=1//1.3489e-178
ENSAPLG00000004370	729.338	58.299	3.645	2.32e-36	2.59e-34	sp|A5GFW5|CASS4_PIG Cas scaffolding protein family member 4 OS=Sus scrofa GN=CASS4 PE=3 SV=1//2.68113e-33
ENSAPLG00000014841	19.5764	4.8544	2.0118	0.0036185	0.012616	sp|A5LFX5|KCNU1_MACFA Potassium channel subfamily U member 1 OS=Macaca fascicularis GN=KCNU1 PE=2 SV=1//0
ENSAPLG00000016096	2856.4	14693.8	-2.3629	9.74e-40	1.3e-37	sp|A5PJR4|PURA1_BOVIN Adenylosuccinate synthetase isozyme 1 OS=Bos taurus GN=ADSSL1 PE=2 SV=1//0
ENSAPLG00000014016	434.623	255.287	0.76765	9.61e-05	0.00051421	sp|A5PJZ5|NUP93_BOVIN Nuclear pore complex protein Nup93 OS=Bos taurus GN=NUP93 PE=2 SV=1//0
ENSAPLG00000000654	15.8905	44.3277	-1.48	0.013568	0.039401	sp|A5PLL1|AN34B_HUMAN Ankyrin repeat domain-containing protein 34B OS=Homo sapiens GN=ANKRD34B PE=2 SV=3//0
ENSAPLG00000012085	202.248	376.255	-0.89558	8.64e-06	5.85e-05	sp|A5PLL7|TM189_HUMAN Transmembrane protein 189 OS=Homo sapiens GN=TMEM189 PE=2 SV=3//1.71219e-119
Novel01892	383.969	225.881	0.76543	0.00021089	0.0010396	sp|A6H5Z3|EXC6B_MOUSE Exocyst complex component 6B OS=Mus musculus GN=Exoc6b PE=2 SV=1//1.41943e-14
ENSAPLG00000005796	50.6741	1.39737	5.1805	8.51e-15	1.94e-13	sp|A6H730|PPAP_BOVIN Prostatic acid phosphatase OS=Bos taurus GN=ACPP PE=2 SV=1//1.24225e-134
ENSAPLG00000006774	596.178	943.388	-0.66211	0.00015376	0.0007813	sp|A6H7H7|FBX3_BOVIN F-box only protein 3 OS=Bos taurus GN=FBXO3 PE=2 SV=1//0
ENSAPLG00000011269	221.36	346.04	-0.64455	0.0011295	0.0045897	sp|A6H7I3|ANGE2_BOVIN Protein angel homolog 2 OS=Bos taurus GN=ANGEL2 PE=2 SV=1//0
ENSAPLG00000011144	364.598	537.066	-0.55879	0.0032421	0.011468	sp|A6H8Y1|BDP1_HUMAN Transcription factor TFIIIB component B&apos;&apos; homolog OS=Homo sapiens GN=BDP1 PE=1 SV=3//9.68633e-145
ENSAPLG00000009942	0.736496	43.4799	-5.8835	5.52e-05	0.00031273	sp|A6NCF5|KLH33_HUMAN Kelch-like protein 33 OS=Homo sapiens GN=KLHL33 PE=2 SV=2//1.77152e-109
ENSAPLG00000016329	79.6348	11.362	2.8092	0.00050447	0.0022672	sp|A6NCL7|AN33B_HUMAN Ankyrin repeat domain-containing protein 33B OS=Homo sapiens GN=ANKRD33B PE=4 SV=1//4.73173e-120
ENSAPLG00000015081	11.0403	1.79855	2.6179	0.012466	0.036638	sp|A6NDD5|SYN1L_HUMAN Synapse differentiation-inducing gene protein 1-like OS=Homo sapiens GN=SYNDIG1L PE=2 SV=1//1.13167e-45
ENSAPLG00000002229	639.06	400.049	0.67578	0.016745	0.047153	sp|A6NDP7|MADL2_HUMAN Myeloid-associated differentiation marker-like protein 2 OS=Homo sapiens GN=MYADML2 PE=2 SV=3//5.86219e-144
ENSAPLG00000014369	75.1009	395.345	-2.3962	3.95e-27	2.43e-25	sp|A6NHZ5|LR14B_HUMAN Leucine-rich repeat-containing protein 14B OS=Homo sapiens GN=LRRC14B PE=3 SV=3//0
ENSAPLG00000016036	161.938	95.2065	0.76631	0.0020466	0.0077085	sp|A6NI28|RHG42_HUMAN Rho GTPase-activating protein 42 OS=Homo sapiens GN=ARHGAP42 PE=1 SV=3//0
Novel02853	271.325	149.361	0.86122	9.76e-05	0.00052114	sp|A6NI28|RHG42_HUMAN Rho GTPase-activating protein 42 OS=Homo sapiens GN=ARHGAP42 PE=1 SV=3//6.5501e-60
ENSAPLG00000007109	43.1767	1.69745	4.6688	5.67e-12	9.78e-11	sp|A6NI61|TMM8C_HUMAN Transmembrane protein 8C OS=Homo sapiens GN=TMEM8C PE=3 SV=1//1.01141e-61
ENSAPLG00000004685	106.236	20.8898	2.3464	5.08e-12	8.81e-11	sp|A6NI79|CCD69_HUMAN Coiled-coil domain-containing protein 69 OS=Homo sapiens GN=CCDC69 PE=2 SV=1//2.14449e-16
Novel01264	416.133	183.155	1.184	1.02e-08	1.13e-07	sp|A6NLC5|CC070_HUMAN UPF0524 protein C3orf70 OS=Homo sapiens GN=C3orf70 PE=2 SV=1//5.30675e-82
ENSAPLG00000011628	1.64611	70.5487	-5.4215	3.64e-13	7.14e-12	sp|A6NM36|LRC30_HUMAN Leucine-rich repeat-containing protein 30 OS=Homo sapiens GN=LRRC30 PE=2 SV=1//4.90495e-121
ENSAPLG00000016190	66.14	194.289	-1.5546	3.66e-05	0.00021629	sp|A6NMZ7|CO6A6_HUMAN Collagen alpha-6(VI) chain OS=Homo sapiens GN=COL6A6 PE=1 SV=2//6.74865e-65
ENSAPLG00000010075	35.1929	9.04013	1.9609	0.00021624	0.0010631	sp|A6NNW6|ENO4_HUMAN Enolase-like protein ENO4 OS=Homo sapiens GN=ENO4 PE=2 SV=2//2.49538e-157
ENSAPLG00000009119	1322.49	122.147	3.4366	2.16e-26	1.28e-24	sp|A6QL63|BTBDB_HUMAN Ankyrin repeat and BTB/POZ domain-containing protein BTBD11 OS=Homo sapiens GN=BTBD11 PE=2 SV=3//2.44923e-26
ENSAPLG00000006481	288.248	170.023	0.76158	0.00050462	0.0022673	sp|A6QLI8|T2EA_BOVIN General transcription factor IIE subunit 1 OS=Bos taurus GN=GTF2E1 PE=2 SV=1//0
ENSAPLG00000006891	180.537	59.6407	1.5979	2.3e-09	2.79e-08	sp|A6QLY2|GPX7_BOVIN Glutathione peroxidase 7 OS=Bos taurus GN=GPX7 PE=2 SV=1//3.03097e-99
ENSAPLG00000005021	100.851	163.898	-0.70057	0.0063455	0.020478	sp|A6QLY4|ISOC1_BOVIN Isochorismatase domain-containing protein 1 OS=Bos taurus GN=ISOC1 PE=2 SV=1//1.87111e-122
ENSAPLG00000003618	22.1548	5.80838	1.9314	0.0033784	0.011866	sp|A6QNL6|NKAI2_BOVIN Sodium/potassium-transporting ATPase subunit beta-1-interacting protein 2 OS=Bos taurus GN=NKAIN2 PE=2 SV=1//1.61075e-123
ENSAPLG00000008900	319.539	641.188	-1.0048	0.0080967	0.025182	sp|A6QNS3|ABR_BOVIN Active breakpoint cluster region-related protein OS=Bos taurus GN=ABR PE=2 SV=1//0
ENSAPLG00000005035	143.264	364.43	-1.347	1.06e-10	1.55e-09	sp|A6QP11|SNP47_BOVIN Synaptosomal-associated protein 47 OS=Bos taurus GN=SNAP47 PE=1 SV=1//3.09311e-135
ENSAPLG00000014301	638.357	1272.19	-0.99487	7.74e-09	8.7e-08	sp|A6QP15|HOT_BOVIN Hydroxyacid-oxoacid transhydrogenase, mitochondrial OS=Bos taurus GN=ADHFE1 PE=2 SV=1//0
ENSAPLG00000013825	1116.31	169.621	2.7184	2.34e-46	4.14e-44	sp|A6QP24|F212B_BOVIN Protein FAM212B OS=Bos taurus GN=FAM212B PE=2 SV=1//2.92044e-71
ENSAPLG00000005280	69.4983	240.945	-1.7937	3.78e-05	0.00022307	sp|A6QP75|AL2CL_BOVIN ALS2 C-terminal-like protein OS=Bos taurus GN=ALS2CL PE=2 SV=1//0
ENSAPLG00000002460	48.6843	6.82248	2.8351	1.68e-08	1.8e-07	sp|A6QPD8|U730_BOVIN UPF0730 protein OS=Bos taurus PE=3 SV=1//3.9036e-26
ENSAPLG00000007824	55.288	23.2737	1.2483	0.0017811	0.0068285	sp|A6QQ71|FKBP6_BOVIN Peptidyl-prolyl cis-trans isomerase FKBP6 OS=Bos taurus GN=FKBP6 PE=2 SV=1//1.05995e-71
ENSAPLG00000007281	117.298	181.012	-0.62591	0.0079403	0.024756	sp|A6QQJ8|ZC12A_BOVIN Ribonuclease ZC3H12A OS=Bos taurus GN=ZC3H12A PE=2 SV=1//0
ENSAPLG00000008772	15.0985	1.76273	3.0985	0.0010222	0.0042178	sp|A6QQY4|HORM2_BOVIN HORMA domain-containing protein 2 OS=Bos taurus GN=HORMAD2 PE=2 SV=1//4.43514e-122
ENSAPLG00000009795	323.33	196.007	0.7221	0.00030279	0.0014356	sp|A6QQZ7|MPP7_BOVIN MAGUK p55 subfamily member 7 OS=Bos taurus GN=MPP7 PE=2 SV=1//0
ENSAPLG00000009136	182.624	94.4208	0.9517	0.00010386	0.00055058	sp|A6X8Z5|RHG31_MOUSE Rho GTPase-activating protein 31 OS=Mus musculus GN=Arhgap31 PE=1 SV=1//1.99742e-12
ENSAPLG00000009089	2155.48	1069.37	1.0112	1.01e-09	1.28e-08	sp|A6X8Z5|RHG31_MOUSE Rho GTPase-activating protein 31 OS=Mus musculus GN=Arhgap31 PE=1 SV=1//4.40922e-38
ENSAPLG00000013797	865.285	452.649	0.93478	1.6e-07	1.46e-06	sp|A7E2Z2|EZH1_BOVIN Histone-lysine N-methyltransferase EZH1 OS=Bos taurus GN=EZH1 PE=2 SV=2//0
ENSAPLG00000009900	1488.05	2171.69	-0.54539	0.0010408	0.0042803	sp|A7E300|RHG07_BOVIN Rho GTPase-activating protein 7 OS=Bos taurus GN=DLC1 PE=2 SV=1//0
ENSAPLG00000007171	877.542	615.143	0.51255	0.002481	0.0091067	sp|A7E3S5|WDR4_BOVIN tRNA (guanine-N(7)-)-methyltransferase subunit WDR4 OS=Bos taurus GN=WDR4 PE=2 SV=1//3.63329e-142
ENSAPLG00000014830	219.713	57.7706	1.9272	7.03e-14	1.49e-12	sp|A7ISW1|QPCT_BOIIR Glutaminyl-peptide cyclotransferase OS=Boiga irregularis GN=QPCT PE=2 SV=1//4.60999e-139
ENSAPLG00000003865	629.921	90.0572	2.8063	1.8e-40	2.48e-38	sp|A7KAX9|RHG32_HUMAN Rho GTPase-activating protein 32 OS=Homo sapiens GN=ARHGAP32 PE=1 SV=1//0
ENSAPLG00000012870	820.699	1608.89	-0.97114	6.92e-09	7.84e-08	sp|A7MB89|FEM1C_BOVIN Protein fem-1 homolog C OS=Bos taurus GN=FEM1C PE=2 SV=1//0
ENSAPLG00000012532	467.851	142.67	1.7134	1.87e-16	5.12e-15	sp|A7MBJ4|PTPRF_BOVIN Receptor-type tyrosine-protein phosphatase F OS=Bos taurus GN=PTPRF PE=2 SV=1//1.43833e-08
ENSAPLG00000004221	317.321	104.11	1.6078	1.26e-12	2.33e-11	sp|A7MBJ4|PTPRF_BOVIN Receptor-type tyrosine-protein phosphatase F OS=Bos taurus GN=PTPRF PE=2 SV=1//1.79019e-21
ENSAPLG00000005612	17.8314	41.3592	-1.2138	0.0069957	0.022199	sp|A7MC64|RTN1_XENTR Reticulon-1 OS=Xenopus tropicalis GN=rtn1 PE=2 SV=2//4.65891e-46
ENSAPLG00000009737	852.04	1704.73	-1.0006	3.14e-09	3.71e-08	sp|A7Y521|CSN4_PIG COP9 signalosome complex subunit 4 OS=Sus scrofa GN=COPS4 PE=2 SV=1//0
ENSAPLG00000007627	495.653	308.008	0.68636	0.00036481	0.001691	sp|A7YWC4|ATAD3_BOVIN ATPase family AAA domain-containing protein 3 OS=Bos taurus GN=ATAD3 PE=2 SV=1//0
ENSAPLG00000004575	843.334	1884.62	-1.1601	1.14e-11	1.89e-10	sp|A7YWH9|RHDF1_BOVIN Inactive rhomboid protein 1 OS=Bos taurus GN=RHBDF1 PE=2 SV=1//3.51805e-144
ENSAPLG00000002388	417.898	1139.46	-1.4471	2.34e-13	4.7e-12	sp|A7Z033|T11L2_BOVIN T-complex protein 11-like protein 2 OS=Bos taurus GN=TCP11L2 PE=2 SV=1//0
ENSAPLG00000013481	1685.64	1153.93	0.54674	0.00096042	0.003998	sp|A7Z035|EPN4_BOVIN Clathrin interactor 1 OS=Bos taurus GN=CLINT1 PE=2 SV=1//0
ENSAPLG00000010796	360.217	541.004	-0.58677	0.0099646	0.030164	sp|A7Z050|VIP1_BOVIN Inositol hexakisphosphate and diphosphoinositol-pentakisphosphate kinase 1 OS=Bos taurus GN=PPIP5K1 PE=2 SV=1//0
ENSAPLG00000010472	590.555	416.627	0.50332	0.0082269	0.025534	sp|A8C754|THADA_CHICK Thyroid adenoma-associated protein homolog OS=Gallus gallus GN=THADA PE=2 SV=1//0
ENSAPLG00000008056	693.089	1040.39	-0.58601	0.00092423	0.0038652	sp|A8CG34|P121C_HUMAN Nuclear envelope pore membrane protein POM 121C OS=Homo sapiens GN=POM121C PE=1 SV=2//5.27471e-16
ENSAPLG00000010553	2393.87	684.535	1.8061	6.47e-26	3.6e-24	sp|A8E0R9|GRIP2_XENLA Glutamate receptor-interacting protein 2 OS=Xenopus laevis GN=grip2 PE=2 SV=2//7.33687e-07
ENSAPLG00000003984	129.251	67.5077	0.93705	0.000592	0.0026021	sp|A8MPP1|D11L8_HUMAN Putative ATP-dependent RNA helicase DDX11-like protein 8 OS=Homo sapiens GN=DDX11L8 PE=1 SV=1//0
ENSAPLG00000014967	1387.88	331.22	2.067	4.74e-09	5.47e-08	sp|A8MQ27|NEU1B_HUMAN E3 ubiquitin-protein ligase NEURL1B OS=Homo sapiens GN=NEURL1B PE=1 SV=1//0
ENSAPLG00000015422	76.8728	22.6883	1.7605	0.00022511	0.0011001	sp|A8WGA3|LFN1L_DANRE Leucine-rich repeat and fibronectin type III domain-containing protein 1-like protein OS=Danio rerio GN=lrfn1l PE=2 SV=1//0
ENSAPLG00000000660	69.2076	9.4234	2.8766	3.65e-11	5.72e-10	sp|A9UL59|TM211_XENTR Transmembrane protein 211 OS=Xenopus tropicalis GN=tmem211 PE=2 SV=1//5.0369e-13
ENSAPLG00000011275	55.6325	126.308	-1.183	0.0061202	0.019847	sp|B0BLT0|ZN593_XENTR Zinc finger protein 593 OS=Xenopus tropicalis GN=znf593 PE=2 SV=1//1.68229e-27
ENSAPLG00000009578	4819.16	2884.77	0.74032	5.16e-06	3.65e-05	sp|B0BM39|TSN9_XENTR Tetraspanin-9 OS=Xenopus tropicalis GN=tspan9 PE=2 SV=1//5.75759e-106
ENSAPLG00000013016	45.5174	117.669	-1.3702	2.48e-06	1.86e-05	sp|B0JZD0|CTL5_XENTR Choline transporter-like protein 5 OS=Xenopus tropicalis GN=slc44a5 PE=2 SV=1//0
ENSAPLG00000014886	2245.45	7891.65	-1.8133	1.31e-28	8.76e-27	sp|B0VYY3|COX5A_OTOCR Cytochrome c oxidase subunit 5A, mitochondrial OS=Otolemur crassicaudatus GN=COX5A PE=2 SV=1//1.34218e-75
ENSAPLG00000009303	74.6567	4.87545	3.9367	2.33e-10	3.26e-09	sp|B1AJZ9|FHAD1_HUMAN Forkhead-associated domain-containing protein 1 OS=Homo sapiens GN=FHAD1 PE=2 SV=2//1.60982e-39
ENSAPLG00000011456	101.461	216.804	-1.0955	0.00020198	0.0010006	sp|B1AKI9|ISM1_HUMAN Isthmin-1 OS=Homo sapiens GN=ISM1 PE=2 SV=2//0
ENSAPLG00000005515	1714.72	5298.61	-1.6276	3.05e-23	1.43e-21	sp|B1AY13|UBP24_MOUSE Ubiquitin carboxyl-terminal hydrolase 24 OS=Mus musculus GN=Usp24 PE=1 SV=1//0
ENSAPLG00000008509	1713.58	1210.08	0.50191	0.006884	0.021887	sp|B1H2N3|MICU1_XENTR Calcium uptake protein 1, mitochondrial OS=Xenopus tropicalis GN=micu1 PE=2 SV=2//6.55779e-78
ENSAPLG00000011276	34.3904	66.0829	-0.94227	0.0094521	0.028811	sp|B1H2Q6|ZN865_XENTR Zinc finger protein 865 OS=Xenopus tropicalis GN=znf865 PE=2 SV=1//7.4517e-06
ENSAPLG00000006207	351.577	587.019	-0.73957	6.69e-05	0.00037194	sp|B1WAP7|DVL3_XENTR Segment polarity protein dishevelled homolog DVL-3 OS=Xenopus tropicalis GN=dvl3 PE=2 SV=1//1.06527e-149
ENSAPLG00000013092	111.962	29.7961	1.9098	2.96e-05	0.0001785	sp|B1WBU5|SBK2_RAT Serine/threonine-protein kinase SBK2 OS=Rattus norvegicus GN=Sbk2 PE=2 SV=1//2.90398e-09
ENSAPLG00000007097	2845.1	6804.35	-1.258	3.52e-15	8.45e-14	sp|B2B9A1|ATPO_RHIFE ATP synthase subunit O, mitochondrial OS=Rhinolophus ferrumequinum GN=ATP5O PE=3 SV=1//1.59625e-80
ENSAPLG00000004051	581.042	29.8614	4.2823	1.46e-68	6.1e-66	sp|B2GU58|KIF11_XENTR Kinesin-like protein KIF11 OS=Xenopus tropicalis GN=kif11 PE=2 SV=1//0
ENSAPLG00000014796	723.888	1013.26	-0.48516	0.0053892	0.01781	sp|B2GUZ1|UBP4_RAT Ubiquitin carboxyl-terminal hydrolase 4 OS=Rattus norvegicus GN=Usp4 PE=1 SV=1//0
ENSAPLG00000004779	164.161	82.6584	0.98988	0.0017552	0.0067407	sp|B2RC85|R10B2_HUMAN Radial spoke head 10 homolog B2 OS=Homo sapiens GN=RSPH10B2 PE=2 SV=2//0
ENSAPLG00000010365	180.228	58.5886	1.6211	4.57e-10	6.12e-09	sp|B2RPY5|GP161_MOUSE G-protein coupled receptor 161 OS=Mus musculus GN=Gpr161 PE=2 SV=1//0
ENSAPLG00000002464	1899.67	973.198	0.96494	8.83e-09	9.85e-08	sp|B2RTY4|MYO9A_HUMAN Unconventional myosin-IXa OS=Homo sapiens GN=MYO9A PE=1 SV=2//0
ENSAPLG00000008654	1440.72	3157.42	-1.132	6.89e-12	1.17e-10	sp|B2RVY9|TM182_MOUSE Transmembrane protein 182 OS=Mus musculus GN=Tmem182 PE=2 SV=1//1.71657e-25
ENSAPLG00000002514	1156.28	514.564	1.1681	3.01e-09	3.58e-08	sp|B2RXM4|NTM1B_MOUSE Alpha N-terminal protein methyltransferase 1B OS=Mus musculus GN=Mettl11b PE=2 SV=1//4.6262e-140
ENSAPLG00000015285	410.373	728.698	-0.82838	3.97e-06	2.87e-05	sp|B2RYR0|RN168_RAT E3 ubiquitin-protein ligase RNF168 OS=Rattus norvegicus GN=Rnf168 PE=2 SV=1//3.01896e-79
ENSAPLG00000002879	64.4653	186.238	-1.5306	3.9e-05	0.00022911	sp|B2RZD7|LYRM9_RAT LYR motif-containing protein 9 OS=Rattus norvegicus GN=Lyrm9 PE=3 SV=1//2.88459e-33
Novel01897	630.562	237.068	1.4113	4.35e-13	8.41e-12	sp|B2VEL5|Y1831_ERWT9 UPF0061 protein ETA_18310 OS=Erwinia tasmaniensis (strain DSM 17950 / Et1/99) GN=ETA_18310 PE=3 SV=1//4.23239e-14
ENSAPLG00000013436	2.89854	23.1906	-3.0001	1.83e-05	0.00011499	sp|B2ZHY2|GPR39_PIG G-protein coupled receptor 39 OS=Sus scrofa GN=GPR39 PE=2 SV=1//3.73866e-178
ENSAPLG00000013147	285.101	66.2075	2.1064	1.19e-18	3.98e-17	sp|B3DLE8|SPDLY_XENTR Protein Spindly OS=Xenopus tropicalis GN=spdl1 PE=2 SV=1//3.84111e-85
ENSAPLG00000010063	519.589	1027.34	-0.98348	2.37e-08	2.47e-07	sp|B3TP03|CTR2_CHICK Low affinity cationic amino acid transporter 2 OS=Gallus gallus GN=SLC7A2 PE=2 SV=1//1.27266e-71
Novel02228	1834.1	917.707	0.99897	2.22e-09	2.69e-08	sp|B4DJY2|TM233_HUMAN Transmembrane protein 233 OS=Homo sapiens GN=TMEM233 PE=3 SV=1//6.59302e-26
ENSAPLG00000005890	69.5244	130.913	-0.91302	0.00053657	0.0023852	sp|B4F7A1|LYRM7_RAT LYR motif-containing protein 7 OS=Rattus norvegicus GN=Lyrm7 PE=3 SV=1//8.75547e-44
ENSAPLG00000008361	1984.56	3429.37	-0.78912	1.85e-06	1.41e-05	sp|B5DF89|CUL3_RAT Cullin-3 OS=Rattus norvegicus GN=Cul3 PE=1 SV=2//0
ENSAPLG00000015974	157.416	267.085	-0.76272	0.011483	0.034128	sp|B5FXA0|LYRM5_TAEGU LYR motif-containing protein 5 OS=Taeniopygia guttata GN=LYRM5 PE=3 SV=1//4.48435e-43
ENSAPLG00000011509	97.2304	40.6444	1.2584	0.00022958	0.0011195	sp|B5FXE5|AIFM2_TAEGU Apoptosis-inducing factor 2 OS=Taeniopygia guttata GN=AIFM2 PE=2 SV=1//0
ENSAPLG00000014745	498.718	245.849	1.0205	9.55e-08	9.06e-07	sp|B5FXN8|THOC4_TAEGU THO complex subunit 4 OS=Taeniopygia guttata GN=ALYREF PE=2 SV=1//3.63994e-49
ENSAPLG00000015724	24856.8	13374.4	0.89416	1.12e-08	1.23e-07	sp|B5FXT6|RSSA_TAEGU 40S ribosomal protein SA OS=Taeniopygia guttata GN=RPSA PE=2 SV=1//0
ENSAPLG00000001607	190.005	102.863	0.88532	0.00022629	0.0011055	sp|B5FY93|CI016_TAEGU UPF0184 protein C9orf16 homolog OS=Taeniopygia guttata PE=3 SV=1//1.56622e-32
ENSAPLG00000016017	212.741	120.35	0.82186	0.00025756	0.0012421	sp|B5FYQ0|ARL3_TAEGU ADP-ribosylation factor-like protein 3 OS=Taeniopygia guttata GN=ARL3 PE=2 SV=1//1.18414e-126
ENSAPLG00000011457	66.1448	115.152	-0.79985	0.0039744	0.013666	sp|B5FZA8|LYRM4_TAEGU LYR motif-containing protein 4 OS=Taeniopygia guttata GN=LYRM4 PE=3 SV=1//1.95046e-11
ENSAPLG00000003402	25939.4	17961.6	0.53023	0.00044967	0.0020449	sp|B5FZS9|RS3A_TAEGU 40S ribosomal protein S3a OS=Taeniopygia guttata GN=RPS3A PE=2 SV=1//3.60938e-153
ENSAPLG00000012286	150.532	73.7004	1.0303	0.00014189	0.00072734	sp|B5G1P1|IFT43_TAEGU Intraflagellar transport protein 43 homolog OS=Taeniopygia guttata GN=IFT43 PE=2 SV=2//9.32758e-58
Novel02847	60.9231	14.5517	2.0658	5.84e-07	4.86e-06	sp|B6SEH9|ERVV2_HUMAN HERV-V_19q13.41 provirus ancestral Env polyprotein 2 OS=Homo sapiens GN=ERVV-2 PE=2 SV=1//9.43246e-07
ENSAPLG00000003805	81.4545	32.6845	1.3174	9.36e-05	0.00050258	sp|B7NZ88|KATL1_RABIT Katanin p60 ATPase-containing subunit A-like 1 OS=Oryctolagus cuniculus GN=KATNAL1 PE=3 SV=1//1.71048e-13
ENSAPLG00000002139	38.8155	88.6902	-1.1921	0.00027238	0.0013021	sp|B9VR26|CML1_BOVIN Chemokine-like receptor 1 OS=Bos taurus GN=CMLKR1 PE=2 SV=1//4.1883e-137
ENSAPLG00000010716	18.7081	0.70764	4.7245	5.76e-06	4.04e-05	sp|C8YR32|LOXH1_MOUSE Lipoxygenase homology domain-containing protein 1 OS=Mus musculus GN=Loxhd1 PE=2 SV=1//1.18965e-08
Novel00538	12.764	0	Inf	1.95e-05	0.00012182	sp|C8YR32|LOXH1_MOUSE Lipoxygenase homology domain-containing protein 1 OS=Mus musculus GN=Loxhd1 PE=2 SV=1//2.49983e-10
ENSAPLG00000015326	69.1802	12.9942	2.4125	5.68e-07	4.74e-06	sp|C9JCN9|HSBPL_HUMAN Heat shock factor-binding protein 1-like protein 1 OS=Homo sapiens GN=HSBP1L1 PE=3 SV=2//3.61492e-14
ENSAPLG00000000603	70.8753	14.6706	2.2724	3.22e-08	3.28e-07	sp|D0PRN3|NRX3A_CHICK Neurexin-3-alpha OS=Gallus gallus PE=1 SV=1//0
ENSAPLG00000000575	6.83445	0.335907	4.3467	0.015043	0.042977	sp|D0PRN4|NRX3B_CHICK Neurexin-3-beta OS=Gallus gallus GN=NRXN3 PE=1 SV=2//1.69588e-14
ENSAPLG00000004576	343.48	786.151	-1.1946	9.6e-11	1.42e-09	sp|D2HBJ8|UBP44_AILME Ubiquitin carboxyl-terminal hydrolase 44 OS=Ailuropoda melanoleuca GN=USP44 PE=3 SV=1//0
ENSAPLG00000016162	89.3462	38.5625	1.2122	0.00019652	0.00097704	sp|D2HWM5|RFWD3_AILME E3 ubiquitin-protein ligase RFWD3 OS=Ailuropoda melanoleuca GN=RFWD3 PE=3 SV=1//0
ENSAPLG00000012977	327.095	472.656	-0.53108	0.0051325	0.017084	sp|D2I1E3|ARP8_AILME Actin-related protein 8 OS=Ailuropoda melanoleuca GN=ACTR8 PE=3 SV=1//0
ENSAPLG00000015696	251.7	143.952	0.80611	0.00023777	0.0011532	sp|D2I3C6|DCLK2_AILME Serine/threonine-protein kinase DCLK2 OS=Ailuropoda melanoleuca GN=DCLK2 PE=3 SV=1//0
ENSAPLG00000007828	2141.06	1261.2	0.76352	9.05e-05	0.00048797	sp|D3Z4I3|RBM24_MOUSE RNA-binding protein 24 OS=Mus musculus GN=Rbm24 PE=3 SV=1//4.24283e-50
ENSAPLG00000004763	19.9769	3.39489	2.5569	0.00077601	0.0033109	sp|D3Z5T1|CCD78_MOUSE Coiled-coil domain-containing protein 78 OS=Mus musculus GN=Ccdc78 PE=3 SV=2//4.86803e-49
ENSAPLG00000010877	891.175	1826.26	-1.0351	7.1e-10	9.24e-09	sp|D3ZDK2|UB2D1_RAT Ubiquitin-conjugating enzyme E2 D1 OS=Rattus norvegicus GN=Ube2d1 PE=1 SV=1//1.36281e-57
ENSAPLG00000009247	50.9481	0.419099	6.9256	1.2e-17	3.67e-16	sp|D3ZE55|PCDH8_RAT Protocadherin-8 OS=Rattus norvegicus GN=Pcdh8 PE=1 SV=2//3.38688e-08
Novel02347	16.2541	42.207	-1.3767	0.0017966	0.006875	sp|D3ZEH5|SIDT2_RAT SID1 transmembrane family member 2 OS=Rattus norvegicus GN=Sidt2 PE=1 SV=2//3.84132e-34
ENSAPLG00000009680	102.97	41.4395	1.3131	0.00010921	0.00057571	sp|D3ZH22|SWET1_RAT Sugar transporter SWEET1 OS=Rattus norvegicus GN=Slc50a1 PE=1 SV=1//5.9204e-48
ENSAPLG00000004433	358.26	531.503	-0.56907	0.0029061	0.010437	sp|E1B7L7|UBN2_BOVIN Ubinuclein-2 OS=Bos taurus GN=UBN2 PE=3 SV=1//2.14377e-79
ENSAPLG00000004455	77.6603	37.8421	1.0372	0.0041802	0.014257	sp|E1BRC3|CD048_CHICK Neuropeptide-like protein C4orf48 homolog OS=Gallus gallus PE=4 SV=1//1.02791e-23
ENSAPLG00000005125	231.869	151.715	0.61195	0.0070774	0.022426	sp|E1BRE2|SIR5_CHICK NAD-dependent protein deacylase sirtuin-5, mitochondrial OS=Gallus gallus GN=SIRT5 PE=3 SV=1//5.84575e-158
ENSAPLG00000006351	195.51	45.5397	2.102	6.69e-15	1.54e-13	sp|E1BSW7|CENPS_CHICK Centromere protein S OS=Gallus gallus GN=APITD1 PE=1 SV=2//3.75274e-57
ENSAPLG00000006517	26.9048	2.77045	3.2797	4.86e-06	3.46e-05	sp|E1BVR9|HENMT_CHICK Small RNA 2&apos;-O-methyltransferase OS=Gallus gallus GN=HENMT1 PE=3 SV=1//0
ENSAPLG00000011239	2601.6	16382.4	-2.6547	8.62e-12	1.45e-10	sp|E1BY77|UBP13_CHICK Ubiquitin carboxyl-terminal hydrolase 13 OS=Gallus gallus GN=USP13 PE=3 SV=1//0
ENSAPLG00000015288	1461.95	1922.84	-0.39535	0.016045	0.04541	sp|E1C1R4|UBP47_CHICK Ubiquitin carboxyl-terminal hydrolase 47 OS=Gallus gallus GN=USP47 PE=3 SV=1//0
ENSAPLG00000003891	835.723	1202.64	-0.52511	0.0013572	0.0053852	sp|E1C231|LTN1_CHICK E3 ubiquitin-protein ligase listerin OS=Gallus gallus GN=LTN1 PE=3 SV=1//0
ENSAPLG00000012632	78.7599	5.33878	3.8829	2.86e-17	8.38e-16	sp|E1C2I2|GWL_CHICK Serine/threonine-protein kinase greatwall OS=Gallus gallus GN=MASTL PE=3 SV=1//0
ENSAPLG00000006108	136.797	36.7491	1.8963	2.15e-10	3.02e-09	sp|E1C2Z0|MMS22_CHICK Protein MMS22-like OS=Gallus gallus GN=MMS22L PE=3 SV=1//0
ENSAPLG00000001395	549.029	1588.04	-1.5323	1.12e-07	1.05e-06	sp|E1C3P4|CBPC1_CHICK Cytosolic carboxypeptidase 1 OS=Gallus gallus GN=AGTPBP1 PE=3 SV=1//0
ENSAPLG00000011601	419.937	1086.36	-1.3713	3.95e-05	0.00023188	sp|E1C3P4|CBPC1_CHICK Cytosolic carboxypeptidase 1 OS=Gallus gallus GN=AGTPBP1 PE=3 SV=1//1.00786e-123
ENSAPLG00000006280	440.901	663.181	-0.58895	0.0012907	0.0051617	sp|E1C656|HACE1_CHICK E3 ubiquitin-protein ligase HACE1 OS=Gallus gallus GN=HACE1 PE=2 SV=1//0
ENSAPLG00000014263	148.461	244.56	-0.7201	0.0010231	0.00422	sp|E1C656|HACE1_CHICK E3 ubiquitin-protein ligase HACE1 OS=Gallus gallus GN=HACE1 PE=2 SV=1//5.18983e-178
ENSAPLG00000010065	170.966	31.205	2.4539	7.91e-16	2.04e-14	sp|E1C6Q1|PCH2_CHICK Pachytene checkpoint protein 2 homolog OS=Gallus gallus GN=TRIP13 PE=3 SV=1//0
ENSAPLG00000003594	168.166	66.1779	1.3455	2.38e-07	2.12e-06	sp|E9PVD1|CCD62_MOUSE Coiled-coil domain-containing protein 62 OS=Mus musculus GN=Ccdc62 PE=3 SV=1//1.01206e-12
Novel02983	1001.19	3697.04	-1.8847	1.57e-18	5.2e-17	sp|E9PZQ0|RYR1_MOUSE Ryanodine receptor 1 OS=Mus musculus GN=Ryr1 PE=1 SV=1//2.68798e-82
Novel02662	105.383	448.927	-2.0908	1.08e-07	1.02e-06	sp|E9PZQ0|RYR1_MOUSE Ryanodine receptor 1 OS=Mus musculus GN=Ryr1 PE=1 SV=1//4.91203e-15
ENSAPLG00000006619	64.5037	17.6202	1.8722	2.83e-06	2.09e-05	sp|E9QAU8|RN165_MOUSE RING finger protein 165 OS=Mus musculus GN=Rnf165 PE=2 SV=1//1.60168e-132
ENSAPLG00000010665	118.078	37.6317	1.6497	3.76e-08	3.79e-07	sp|E9QAU8|RN165_MOUSE RING finger protein 165 OS=Mus musculus GN=Rnf165 PE=2 SV=1//6.43613e-144
ENSAPLG00000000978	189.936	129.518	0.55236	0.013892	0.040195	sp|F1MBP6|KLHL3_BOVIN Kelch-like protein 3 OS=Bos taurus GN=KLHL3 PE=3 SV=3//0
ENSAPLG00000002549	254.97	395.315	-0.63267	0.0019196	0.0072835	sp|F1N8V3|PHAR4_CHICK Phosphatase and actin regulator 4 OS=Gallus gallus GN=PHACTR4 PE=3 SV=2//1.13071e-09
ENSAPLG00000015714	31.7421	59.9787	-0.91805	0.0093835	0.02864	sp|F1NB38|ECHD1_CHICK Ethylmalonyl-CoA decarboxylase OS=Gallus gallus GN=ECHDC1 PE=3 SV=2//4.81822e-158
ENSAPLG00000003252	210.563	556.472	-1.4021	5.58e-05	0.00031542	sp|F1NBT0|STK10_CHICK Serine/threonine-protein kinase 10 OS=Gallus gallus GN=STK10 PE=3 SV=2//3.92399e-62
ENSAPLG00000014692	551.43	1438.73	-1.3835	3.05e-16	8.19e-15	sp|F2Z3T4|MBNL2_RAT Muscleblind-like protein 2 OS=Rattus norvegicus GN=Mbnl2 PE=1 SV=1//2.79211e-150
ENSAPLG00000015767	380.376	248.979	0.6114	0.0023149	0.0085792	sp|F6RQL9|MTAP_MACMU S-methyl-5&apos;-thioadenosine phosphorylase OS=Macaca mulatta GN=MTAP PE=3 SV=1//6.62068e-164
ENSAPLG00000002764	494.991	133.829	1.887	5.71e-20	2.13e-18	sp|F8J2D3|PLB_DRYCN Putative phospholipase B 81b OS=Drysdalia coronoides PE=1 SV=1//0
ENSAPLG00000007175	2656.98	542.154	2.293	7.67e-41	1.07e-38	sp|F8VQB6|MYO10_MOUSE Unconventional myosin-X OS=Mus musculus GN=Myo10 PE=1 SV=1//0
ENSAPLG00000004566	651.905	208.185	1.6468	1.33e-17	4.01e-16	sp|F8VQB6|MYO10_MOUSE Unconventional myosin-X OS=Mus musculus GN=Myo10 PE=1 SV=1//3.43881e-13
ENSAPLG00000007052	120.216	35.0075	1.7799	1.13e-08	1.23e-07	sp|I0IUP3|MCM8_CHICK DNA helicase MCM8 OS=Gallus gallus GN=MCM8 PE=1 SV=1//0
ENSAPLG00000015174	151.645	58.693	1.3694	3.61e-07	3.12e-06	sp|I0IUP4|MCM9_CHICK DNA helicase MCM9 OS=Gallus gallus GN=MCM9 PE=1 SV=2//0
ENSAPLG00000006624	39.1941	9.76568	2.0048	7.94e-05	0.00043483	sp|O00139|KIF2A_HUMAN Kinesin-like protein KIF2A OS=Homo sapiens GN=KIF2A PE=1 SV=3//1.52351e-77
ENSAPLG00000003394	449.749	1085.81	-1.2716	0.0004661	0.0021148	sp|O00151|PDLI1_HUMAN PDZ and LIM domain protein 1 OS=Homo sapiens GN=PDLIM1 PE=1 SV=4//8.11118e-176
ENSAPLG00000009249	731.007	214.683	1.7677	4.28e-07	3.65e-06	sp|O00167|EYA2_HUMAN Eyes absent homolog 2 OS=Homo sapiens GN=EYA2 PE=1 SV=2//0
Novel02683	73.6835	32.9058	1.163	0.00053138	0.0023639	sp|O00203|AP3B1_HUMAN AP-3 complex subunit beta-1 OS=Homo sapiens GN=AP3B1 PE=1 SV=3//6.33982e-48
ENSAPLG00000007822	2126.44	823.236	1.3691	0.00012196	0.00063475	sp|O00214|LEG8_HUMAN Galectin-8 OS=Homo sapiens GN=LGALS8 PE=1 SV=4//6.50591e-138
ENSAPLG00000007388	1222.73	2015.9	-0.72132	1.3e-05	8.47e-05	sp|O00232|PSD12_HUMAN 26S proteasome non-ATPase regulatory subunit 12 OS=Homo sapiens GN=PSMD12 PE=1 SV=3//0
ENSAPLG00000009808	328.198	479.195	-0.54605	0.0045853	0.015469	sp|O00287|RFXAP_HUMAN Regulatory factor X-associated protein OS=Homo sapiens GN=RFXAP PE=1 SV=1//9.78736e-08
ENSAPLG00000008219	836.251	1115.18	-0.41527	0.016105	0.045551	sp|O00291|HIP1_HUMAN Huntingtin-interacting protein 1 OS=Homo sapiens GN=HIP1 PE=1 SV=5//0
ENSAPLG00000009749	54.52	124.766	-1.1944	2.05e-05	0.00012774	sp|O00300|TR11B_HUMAN Tumor necrosis factor receptor superfamily member 11B OS=Homo sapiens GN=TNFRSF11B PE=1 SV=3//0
ENSAPLG00000004385	3178.91	1806.91	0.81501	4.46e-07	3.8e-06	sp|O00303|EIF3F_HUMAN Eukaryotic translation initiation factor 3 subunit F OS=Homo sapiens GN=EIF3F PE=1 SV=1//1.11823e-144
ENSAPLG00000009361	762.222	407.204	0.90446	1.3e-05	8.52e-05	sp|O00305|CACB4_HUMAN Voltage-dependent L-type calcium channel subunit beta-4 OS=Homo sapiens GN=CACNB4 PE=1 SV=2//0
ENSAPLG00000008423	294.06	418.417	-0.50883	0.0093176	0.028458	sp|O00308|WWP2_HUMAN NEDD4-like E3 ubiquitin-protein ligase WWP2 OS=Homo sapiens GN=WWP2 PE=1 SV=2//0
ENSAPLG00000013806	80.8384	39.1385	1.0465	0.0086922	0.026807	sp|O00311|CDC7_HUMAN Cell division cycle 7-related protein kinase OS=Homo sapiens GN=CDC7 PE=1 SV=1//0
ENSAPLG00000011686	500.612	1322.39	-1.4014	2.13e-10	2.99e-09	sp|O00330|ODPX_HUMAN Pyruvate dehydrogenase protein X component, mitochondrial OS=Homo sapiens GN=PDHX PE=1 SV=3//0
ENSAPLG00000006719	249.988	398.148	-0.67145	0.00067742	0.0029353	sp|O00400|ACATN_HUMAN Acetyl-coenzyme A transporter 1 OS=Homo sapiens GN=SLC33A1 PE=1 SV=1//0
ENSAPLG00000013789	3701.74	1804.68	1.0365	9.34e-11	1.39e-09	sp|O00410|IPO5_HUMAN Importin-5 OS=Homo sapiens GN=IPO5 PE=1 SV=4//0
ENSAPLG00000003456	670.952	971.583	-0.53413	0.0017326	0.0066796	sp|O00418|EF2K_HUMAN Eukaryotic elongation factor 2 kinase OS=Homo sapiens GN=EEF2K PE=1 SV=2//0
ENSAPLG00000010801	964.384	698.028	0.46632	0.0084091	0.026028	sp|O00443|P3C2A_HUMAN Phosphatidylinositol 4-phosphate 3-kinase C2 domain-containing subunit alpha OS=Homo sapiens GN=PIK3C2A PE=1 SV=2//0
ENSAPLG00000009390	233.084	26.3001	3.1477	9.87e-29	6.66e-27	sp|O00444|PLK4_HUMAN Serine/threonine-protein kinase PLK4 OS=Homo sapiens GN=PLK4 PE=1 SV=3//0
ENSAPLG00000012860	1463.52	2396.47	-0.71147	8.15e-06	5.55e-05	sp|O00458|IFRD1_HUMAN Interferon-related developmental regulator 1 OS=Homo sapiens GN=IFRD1 PE=1 SV=4//7.66176e-113
ENSAPLG00000008498	192.556	115.088	0.74253	0.0020306	0.0076564	sp|O00461|GOLI4_HUMAN Golgi integral membrane protein 4 OS=Homo sapiens GN=GOLIM4 PE=1 SV=1//2.78986e-23
ENSAPLG00000007000	34.2264	75.4444	-1.1403	0.00081004	0.0034425	sp|O00533|CHL1_HUMAN Neural cell adhesion molecule L1-like protein OS=Homo sapiens GN=CHL1 PE=1 SV=4//4.31263e-08
ENSAPLG00000014852	727.897	977.437	-0.42527	0.012069	0.035617	sp|O00541|PESC_HUMAN Pescadillo homolog OS=Homo sapiens GN=PES1 PE=1 SV=1//0
ENSAPLG00000007400	414.923	799.725	-0.94666	2.39e-07	2.14e-06	sp|O00566|MPP10_HUMAN U3 small nucleolar ribonucleoprotein protein MPP10 OS=Homo sapiens GN=MPHOSPH10 PE=1 SV=2//5.9396e-115
Novel01778	628.026	999.805	-0.67082	0.00013788	0.00070799	sp|O00567|NOP56_HUMAN Nucleolar protein 56 OS=Homo sapiens GN=NOP56 PE=1 SV=4//1.72765e-10
ENSAPLG00000014240	8799.3	13497.3	-0.61721	0.00023272	0.0011334	sp|O00571|DDX3X_HUMAN ATP-dependent RNA helicase DDX3X OS=Homo sapiens GN=DDX3X PE=1 SV=3//0
ENSAPLG00000007754	2484.84	4486.86	-0.85255	1.79e-07	1.62e-06	sp|O00629|IMA4_HUMAN Importin subunit alpha-4 OS=Homo sapiens GN=KPNA4 PE=1 SV=1//0
ENSAPLG00000005846	36.8912	11.659	1.6618	0.0007483	0.0032031	sp|O00716|E2F3_HUMAN Transcription factor E2F3 OS=Homo sapiens GN=E2F3 PE=1 SV=1//4.43569e-156
ENSAPLG00000015224	581.337	3320.21	-2.5138	6.61e-08	6.42e-07	sp|O00763|ACACB_HUMAN Acetyl-CoA carboxylase 2 OS=Homo sapiens GN=ACACB PE=1 SV=3//0
ENSAPLG00000005476	41.0229	8.80219	2.2205	6.29e-06	4.38e-05	sp|O02659|MBL2_BOVIN Mannose-binding protein C OS=Bos taurus GN=MBL PE=2 SV=1//1.40183e-45
ENSAPLG00000007432	37.131	3.93301	3.2389	1.02e-07	9.65e-07	sp|O02824|ADA1A_RABIT Alpha-1A adrenergic receptor OS=Oryctolagus cuniculus GN=ADRA1A PE=2 SV=1//0
ENSAPLG00000003519	19.1499	41.0035	-1.0984	0.0097461	0.029592	sp|O08557|DDAH1_RAT N(G),N(G)-dimethylarginine dimethylaminohydrolase 1 OS=Rattus norvegicus GN=Ddah1 PE=1 SV=3//3.30462e-112
ENSAPLG00000013717	618.539	1163.27	-0.91125	5.98e-07	4.97e-06	sp|O08584|KLF6_MOUSE Krueppel-like factor 6 OS=Mus musculus GN=Klf6 PE=2 SV=3//5.92672e-127
ENSAPLG00000005540	624.914	392.751	0.67004	0.00020579	0.0010164	sp|O08585|CLCA_MOUSE Clathrin light chain A OS=Mus musculus GN=Clta PE=1 SV=2//4.39589e-82
ENSAPLG00000010358	133.813	242.789	-0.85949	0.00014769	0.00075365	sp|O08688|CAN5_MOUSE Calpain-5 OS=Mus musculus GN=Capn5 PE=2 SV=1//0
ENSAPLG00000011353	180.036	8.29666	4.4396	4.81e-36	5.25e-34	sp|O08696|FOXM1_MOUSE Forkhead box protein M1 OS=Mus musculus GN=Foxm1 PE=1 SV=2//1.50323e-177
ENSAPLG00000004476	62.3552	314.83	-2.336	1.15e-05	7.61e-05	sp|O09030|I13R1_MOUSE Interleukin-13 receptor subunit alpha-1 OS=Mus musculus GN=Il13ra1 PE=2 SV=1//7.99096e-61
ENSAPLG00000007148	115.058	274.004	-1.2518	0.00020157	0.00099902	sp|O09110|MP2K3_MOUSE Dual specificity mitogen-activated protein kinase kinase 3 OS=Mus musculus GN=Map2k3 PE=1 SV=2//0
ENSAPLG00000008336	150.701	566.877	-1.9114	3.05e-05	0.00018335	sp|O12940|TOM1_CHICK Target of Myb protein 1 OS=Gallus gallus GN=TOM1 PE=2 SV=2//0
ENSAPLG00000006389	167.58	43.8548	1.934	1.22e-12	2.26e-11	sp|O12944|RAD54_CHICK DNA repair and recombination protein RAD54-like (Fragment) OS=Gallus gallus GN=RAD54L PE=2 SV=1//0
ENSAPLG00000010603	9181.41	15261.2	-0.73309	3.63e-06	2.64e-05	sp|O13035|SAP_CHICK Proactivator polypeptide OS=Gallus gallus GN=PSAP PE=1 SV=1//0
ENSAPLG00000008188	596.699	108.313	2.4618	6.3e-33	5.73e-31	sp|O13067|CND2_XENLA Condensin complex subunit 2 OS=Xenopus laevis GN=ncaph PE=1 SV=1//0
ENSAPLG00000008277	102.553	39.5786	1.3736	9.03e-06	6.07e-05	sp|O13076|AA2BR_CHICK Adenosine receptor A2b OS=Gallus gallus GN=ADORA2B PE=2 SV=1//0
ENSAPLG00000003291	70.6747	278.256	-1.9771	1.51e-17	4.54e-16	sp|O14492|SH2B2_HUMAN SH2B adapter protein 2 OS=Homo sapiens GN=SH2B2 PE=1 SV=2//0
ENSAPLG00000010807	1103.5	820.906	0.4268	0.011841	0.03503	sp|O14497|ARI1A_HUMAN AT-rich interactive domain-containing protein 1A OS=Homo sapiens GN=ARID1A PE=1 SV=3//7.02847e-14
ENSAPLG00000001533	105.826	198.374	-0.90653	0.0012849	0.0051421	sp|O14498|ISLR_HUMAN Immunoglobulin superfamily containing leucine-rich repeat protein OS=Homo sapiens GN=ISLR PE=1 SV=1//1.85189e-107
ENSAPLG00000013464	102.843	34.4126	1.5794	4.01e-07	3.44e-06	sp|O14513|NCKP5_HUMAN Nck-associated protein 5 OS=Homo sapiens GN=NCKAP5 PE=2 SV=2//1.46522e-18
ENSAPLG00000016031	497.978	704.739	-0.50101	0.008566	0.02645	sp|O14519|CDKA1_HUMAN Cyclin-dependent kinase 2-associated protein 1 OS=Homo sapiens GN=CDK2AP1 PE=1 SV=1//8.39592e-29
ENSAPLG00000002683	1525.87	106.392	3.8422	6.61e-85	5.18e-82	sp|O14522|PTPRT_HUMAN Receptor-type tyrosine-protein phosphatase T OS=Homo sapiens GN=PTPRT PE=1 SV=6//3.32751e-19
ENSAPLG00000012898	300.261	517.45	-0.7852	0.00036933	0.0017097	sp|O14548|COX7R_HUMAN Cytochrome c oxidase subunit 7A-related protein, mitochondrial OS=Homo sapiens GN=COX7A2L PE=1 SV=2//2.63376e-37
ENSAPLG00000012092	193.38	331.316	-0.77677	0.00022009	0.0010794	sp|O14562|UBFD1_HUMAN Ubiquitin domain-containing protein UBFD1 OS=Homo sapiens GN=UBFD1 PE=1 SV=2//1.97308e-96
ENSAPLG00000015780	58.3846	19.5134	1.5811	0.0004133	0.0018948	sp|O14576|DC1I1_HUMAN Cytoplasmic dynein 1 intermediate chain 1 OS=Homo sapiens GN=DYNC1I1 PE=1 SV=2//2.92506e-151
ENSAPLG00000016423	233.087	161.265	0.53143	0.017101	0.047939	sp|O14593|RFXK_HUMAN DNA-binding protein RFXANK OS=Homo sapiens GN=RFXANK PE=1 SV=2//1.73666e-116
ENSAPLG00000010892	34.7448	422.172	-3.603	2.34e-26	1.37e-24	sp|O14649|KCNK3_HUMAN Potassium channel subfamily K member 3 OS=Homo sapiens GN=KCNK3 PE=1 SV=1//1.23213e-166
ENSAPLG00000008258	91.0933	143.15	-0.65211	0.0076882	0.024087	sp|O14657|TOR1B_HUMAN Torsin-1B OS=Homo sapiens GN=TOR1B PE=1 SV=2//1.19569e-131
ENSAPLG00000002465	272.932	427.014	-0.64574	0.00078229	0.0033351	sp|O14662|STX16_HUMAN Syntaxin-16 OS=Homo sapiens GN=STX16 PE=1 SV=3//4.27703e-108
ENSAPLG00000012350	103.731	155.258	-0.58182	0.014303	0.041191	sp|O14686|MLL2_HUMAN Histone-lysine N-methyltransferase MLL2 OS=Homo sapiens GN=MLL2 PE=1 SV=2//4.52649e-10
ENSAPLG00000006497	563.672	877.012	-0.63774	0.0040105	0.013764	sp|O14730|RIOK3_HUMAN Serine/threonine-protein kinase RIO3 OS=Homo sapiens GN=RIOK3 PE=1 SV=2//0
ENSAPLG00000004975	54.2877	18.1961	1.577	9.45e-05	0.00050713	sp|O14746|TERT_HUMAN Telomerase reverse transcriptase OS=Homo sapiens GN=TERT PE=1 SV=1//0
ENSAPLG00000010539	21.6314	1.36154	3.9898	8.36e-06	5.68e-05	sp|O14764|GBRD_HUMAN Gamma-aminobutyric acid receptor subunit delta OS=Homo sapiens GN=GABRD PE=1 SV=2//0
Novel02839	280.017	128.137	1.1278	0.00018489	0.00092509	sp|O14775|GBB5_HUMAN Guanine nucleotide-binding protein subunit beta-5 OS=Homo sapiens GN=GNB5 PE=1 SV=2//5.21302e-09
ENSAPLG00000001747	107.225	293.125	-1.4509	2.13e-10	2.99e-09	sp|O14792|HS3S1_HUMAN Heparan sulfate glucosamine 3-O-sulfotransferase 1 OS=Homo sapiens GN=HS3ST1 PE=1 SV=1//0
ENSAPLG00000006824	64.6568	173.019	-1.4201	0.015876	0.044984	sp|O14827|RGRF2_HUMAN Ras-specific guanine nucleotide-releasing factor 2 OS=Homo sapiens GN=RASGRF2 PE=1 SV=2//0
ENSAPLG00000004662	869.437	1404.98	-0.69239	4.22e-05	0.00024559	sp|O14867|BACH1_HUMAN Transcription regulator protein BACH1 OS=Homo sapiens GN=BACH1 PE=1 SV=2//0
Novel03001	43.9621	88.0849	-1.0026	0.0012211	0.0049128	sp|O14874|BCKD_HUMAN [3-methyl-2-oxobutanoate dehydrogenase [lipoamide]] kinase, mitochondrial OS=Homo sapiens GN=BCKDK PE=1 SV=2//3.44255e-08
ENSAPLG00000007891	228.514	152.034	0.58789	0.0069467	0.022067	sp|O14880|MGST3_HUMAN Microsomal glutathione S-transferase 3 OS=Homo sapiens GN=MGST3 PE=1 SV=1//1.07985e-68
ENSAPLG00000009146	189.183	479.237	-1.341	0.00063151	0.0027549	sp|O14901|KLF11_HUMAN Krueppel-like factor 11 OS=Homo sapiens GN=KLF11 PE=1 SV=2//2.13466e-149
ENSAPLG00000014071	249.22	53.2331	2.227	8.56e-19	2.89e-17	sp|O14917|PCD17_HUMAN Protocadherin-17 OS=Homo sapiens GN=PCDH17 PE=2 SV=2//0
ENSAPLG00000006379	335.373	464.802	-0.47085	0.014322	0.041239	sp|O14920|IKKB_HUMAN Inhibitor of nuclear factor kappa-B kinase subunit beta OS=Homo sapiens GN=IKBKB PE=1 SV=1//0
ENSAPLG00000008768	102.304	309.015	-1.5948	2.57e-07	2.28e-06	sp|O14924|RGS12_HUMAN Regulator of G-protein signaling 12 OS=Homo sapiens GN=RGS12 PE=1 SV=1//0
ENSAPLG00000004186	3.19667	16.8883	-2.4014	0.0028018	0.010093	sp|O15016|TRI66_HUMAN Tripartite motif-containing protein 66 OS=Homo sapiens GN=TRIM66 PE=2 SV=4//0
ENSAPLG00000006353	1048.17	1685.06	-0.68493	4.48e-05	0.00025907	sp|O15027|SC16A_HUMAN Protein transport protein Sec16A OS=Homo sapiens GN=SEC16A PE=1 SV=3//5.04004e-132
ENSAPLG00000004968	1598.32	528.31	1.5971	4.61e-20	1.72e-18	sp|O15031|PLXB2_HUMAN Plexin-B2 OS=Homo sapiens GN=PLXNB2 PE=1 SV=3//0
ENSAPLG00000010356	88.0806	277.385	-1.655	4.12e-13	8.01e-12	sp|O15050|TRNK1_HUMAN TPR and ankyrin repeat-containing protein 1 OS=Homo sapiens GN=TRANK1 PE=2 SV=4//0
ENSAPLG00000010352	6.39268	24.3141	-1.9273	0.0012798	0.0051227	sp|O15050|TRNK1_HUMAN TPR and ankyrin repeat-containing protein 1 OS=Homo sapiens GN=TRANK1 PE=2 SV=4//4.08209e-60
ENSAPLG00000002563	1727.04	4457.06	-1.3678	0.0088489	0.027235	sp|O15056|SYNJ2_HUMAN Synaptojanin-2 OS=Homo sapiens GN=SYNJ2 PE=1 SV=3//7.68499e-09
ENSAPLG00000008430	465.726	1877.71	-2.0114	1.84e-31	1.49e-29	sp|O15061|SYNEM_HUMAN Synemin OS=Homo sapiens GN=SYNM PE=1 SV=2//2.85562e-17
ENSAPLG00000002091	118.438	55.4371	1.0952	0.00019465	0.00096859	sp|O15062|ZBTB5_HUMAN Zinc finger and BTB domain-containing protein 5 OS=Homo sapiens GN=ZBTB5 PE=1 SV=1//0
ENSAPLG00000016231	1055.11	2372.08	-1.1688	1.37e-10	1.98e-09	sp|O15068|MCF2L_HUMAN Guanine nucleotide exchange factor DBS OS=Homo sapiens GN=MCF2L PE=1 SV=2//0
ENSAPLG00000010333	193.252	112.125	0.78537	0.0014649	0.0057599	sp|O15072|ATS3_HUMAN A disintegrin and metalloproteinase with thrombospondin motifs 3 OS=Homo sapiens GN=ADAMTS3 PE=2 SV=4//2.22947e-29
ENSAPLG00000009916	234.542	62.9155	1.8984	1.86e-14	4.12e-13	sp|O15075|DCLK1_HUMAN Serine/threonine-protein kinase DCLK1 OS=Homo sapiens GN=DCLK1 PE=1 SV=2//0
ENSAPLG00000010719	452.878	935.273	-1.0463	7.57e-09	8.51e-08	sp|O15085|ARHGB_HUMAN Rho guanine nucleotide exchange factor 11 OS=Homo sapiens GN=ARHGEF11 PE=1 SV=1//0
Novel03144	121.653	244.54	-1.0073	9.2e-06	6.17e-05	sp|O15085|ARHGB_HUMAN Rho guanine nucleotide exchange factor 11 OS=Homo sapiens GN=ARHGEF11 PE=1 SV=1//5.08891e-49
ENSAPLG00000003395	359.65	1043.23	-1.5364	2.25e-07	2.02e-06	sp|O15131|IMA5_HUMAN Importin subunit alpha-6 OS=Homo sapiens GN=KPNA5 PE=1 SV=2//0
ENSAPLG00000012220	89.0086	165.635	-0.89599	0.00093782	0.0039157	sp|O15143|ARC1B_HUMAN Actin-related protein 2/3 complex subunit 1B OS=Homo sapiens GN=ARPC1B PE=1 SV=3//7.37178e-88
ENSAPLG00000004006	500.41	354.655	0.49669	0.0073688	0.023215	sp|O15145|ARPC3_HUMAN Actin-related protein 2/3 complex subunit 3 OS=Homo sapiens GN=ARPC3 PE=1 SV=3//9.54793e-32
ENSAPLG00000012694	770.348	1062.31	-0.46362	0.0078212	0.024435	sp|O15151|MDM4_HUMAN Protein Mdm4 OS=Homo sapiens GN=MDM4 PE=1 SV=2//7.49971e-168
ENSAPLG00000003731	273.568	659.756	-1.27	3.32e-08	3.38e-07	sp|O15164|TIF1A_HUMAN Transcription intermediary factor 1-alpha OS=Homo sapiens GN=TRIM24 PE=1 SV=3//0
ENSAPLG00000006933	246.23	458.427	-0.89669	2.74e-06	2.04e-05	sp|O15165|LRAD4_HUMAN Low-density lipoprotein receptor class A domain-containing protein 4 OS=Homo sapiens GN=LDLRAD4 PE=2 SV=1//4.51259e-127
ENSAPLG00000009135	92.7721	207.809	-1.1635	2.54e-05	0.0001556	sp|O15198|SMAD9_HUMAN Mothers against decapentaplegic homolog 9 OS=Homo sapiens GN=SMAD9 PE=1 SV=1//0
ENSAPLG00000000788	15.0724	69.2283	-2.1995	1.77e-08	1.89e-07	sp|O15218|GP182_HUMAN G-protein coupled receptor 182 OS=Homo sapiens GN=GPR182 PE=2 SV=1//1.69402e-147
ENSAPLG00000012272	365.037	556.362	-0.60798	0.010178	0.030702	sp|O15226|NKRF_HUMAN NF-kappa-B-repressing factor OS=Homo sapiens GN=NKRF PE=1 SV=2//0
ENSAPLG00000013047	560.085	1178.78	-1.0736	0.0014851	0.0058315	sp|O15228|GNPAT_HUMAN Dihydroxyacetone phosphate acyltransferase OS=Homo sapiens GN=GNPAT PE=1 SV=1//0
ENSAPLG00000010163	3509.62	691.118	2.3443	1.46e-21	6.19e-20	sp|O15230|LAMA5_HUMAN Laminin subunit alpha-5 OS=Homo sapiens GN=LAMA5 PE=1 SV=8//9.01045e-06
ENSAPLG00000000963	99.0343	359.315	-1.8592	5.6e-10	7.4e-09	sp|O15247|CLIC2_HUMAN Chloride intracellular channel protein 2 OS=Homo sapiens GN=CLIC2 PE=1 SV=3//1.16859e-77
ENSAPLG00000002168	14.5826	50.9734	-1.8055	3.01e-05	0.00018087	sp|O15264|MK13_HUMAN Mitogen-activated protein kinase 13 OS=Homo sapiens GN=MAPK13 PE=1 SV=1//0
ENSAPLG00000005976	338.665	235.899	0.52169	0.0087932	0.0271	sp|O15269|SPTC1_HUMAN Serine palmitoyltransferase 1 OS=Homo sapiens GN=SPTLC1 PE=1 SV=1//0
ENSAPLG00000008276	448.232	1335.22	-1.5748	1.69e-12	3.09e-11	sp|O15297|PPM1D_HUMAN Protein phosphatase 1D OS=Homo sapiens GN=PPM1D PE=1 SV=1//0
ENSAPLG00000002285	22.1142	4.46789	2.3073	0.0022557	0.0083961	sp|O15315|RA51B_HUMAN DNA repair protein RAD51 homolog 2 OS=Homo sapiens GN=RAD51B PE=1 SV=2//6.08252e-136
ENSAPLG00000012614	285.102	621.956	-1.1253	2.51e-09	3.01e-08	sp|O15320|CTGE5_HUMAN Cutaneous T-cell lymphoma-associated antigen 5 OS=Homo sapiens GN=CTAGE5 PE=1 SV=4//7.51686e-168
ENSAPLG00000008033	340.14	183.446	0.89077	0.00018037	0.00090553	sp|O15327|INP4B_HUMAN Type II inositol 3,4-bisphosphate 4-phosphatase OS=Homo sapiens GN=INPP4B PE=2 SV=4//0
ENSAPLG00000003880	4.2279	86.6772	-4.3576	0.0029598	0.010592	sp|O15350|P73_HUMAN Tumor protein p73 OS=Homo sapiens GN=TP73 PE=1 SV=1//0
ENSAPLG00000015956	9.12151	0.671813	3.7631	0.0066628	0.021338	sp|O15354|GPR37_HUMAN Probable G-protein coupled receptor 37 OS=Homo sapiens GN=GPR37 PE=1 SV=2//0
ENSAPLG00000006484	122.753	25.1818	2.2853	7.22e-13	1.36e-11	sp|O15360|FANCA_HUMAN Fanconi anemia group A protein OS=Homo sapiens GN=FANCA PE=1 SV=2//0
ENSAPLG00000009843	1237.35	802.055	0.62548	0.00018167	0.00091152	sp|O15397|IPO8_HUMAN Importin-8 OS=Homo sapiens GN=IPO8 PE=1 SV=2//0
ENSAPLG00000013703	111.127	184.66	-0.73266	0.0016864	0.0065311	sp|O15438|MRP3_HUMAN Canalicular multispecific organic anion transporter 2 OS=Homo sapiens GN=ABCC3 PE=1 SV=3//4.67396e-16
ENSAPLG00000012227	29.8521	67.5193	-1.1775	0.0010836	0.004431	sp|O15439|MRP4_HUMAN Multidrug resistance-associated protein 4 OS=Homo sapiens GN=ABCC4 PE=1 SV=3//0
ENSAPLG00000003817	1454.83	685.402	1.0858	1.22e-06	9.6e-06	sp|O15440|MRP5_HUMAN Multidrug resistance-associated protein 5 OS=Homo sapiens GN=ABCC5 PE=1 SV=2//0
ENSAPLG00000011033	2012.64	3113.99	-0.62967	0.00012802	0.00066248	sp|O15550|KDM6A_HUMAN Lysine-specific demethylase 6A OS=Homo sapiens GN=KDM6A PE=1 SV=2//4.35155e-72
ENSAPLG00000006639	23.6119	125.454	-2.4096	0.012518	0.036749	sp|O15943|CADN_DROME Neural-cadherin OS=Drosophila melanogaster GN=CadN PE=1 SV=2//6.56683e-23
ENSAPLG00000004121	351.947	1062.6	-1.5942	3.28e-19	1.16e-17	sp|O18778|PAHX_BOVIN Phytanoyl-CoA dioxygenase, peroxisomal OS=Bos taurus GN=PHYH PE=2 SV=2//1.53629e-124
ENSAPLG00000007468	14.0845	0.772919	4.1876	0.0058849	0.019174	sp|O18927|MMP13_HORSE Collagenase 3 OS=Equus caballus GN=MMP13 PE=2 SV=1//0
ENSAPLG00000007107	398.323	539.827	-0.43856	0.013804	0.039974	sp|O18973|RABX5_BOVIN Rab5 GDP/GTP exchange factor OS=Bos taurus GN=RABGEF1 PE=1 SV=1//0
ENSAPLG00000014281	998.701	2841.17	-1.5084	2.1e-19	7.57e-18	sp|O19094|OCTC_BOVIN Peroxisomal carnitine O-octanoyltransferase OS=Bos taurus GN=CROT PE=1 SV=1//0
ENSAPLG00000009248	603.099	1912.61	-1.6651	0.00066745	0.0028969	sp|O19113|CTGF_PIG Connective tissue growth factor OS=Sus scrofa GN=CTGF PE=2 SV=1//0
ENSAPLG00000015438	43.3765	17.4264	1.3156	0.0022625	0.0084074	sp|O32264|TKRA_BACSU Probable 2-ketogluconate reductase OS=Bacillus subtilis (strain 168) GN=yvcT PE=3 SV=1//1.01851e-60
ENSAPLG00000004712	31.8505	3.45704	3.2037	3.96e-07	3.4e-06	sp|O35049|NSMA2_RAT Sphingomyelin phosphodiesterase 3 OS=Rattus norvegicus GN=Smpd3 PE=1 SV=2//0
ENSAPLG00000016414	1082.59	59.2847	4.1907	3.22e-83	2.32e-80	sp|O35161|CELR1_MOUSE Cadherin EGF LAG seven-pass G-type receptor 1 OS=Mus musculus GN=Celsr1 PE=2 SV=3//6.39013e-17
ENSAPLG00000004588	217.103	135.118	0.68416	0.0025696	0.0093822	sp|O35165|GOSR2_RAT Golgi SNAP receptor complex member 2 OS=Rattus norvegicus GN=Gosr2 PE=1 SV=2//1.16599e-109
ENSAPLG00000013249	69.7637	25.2419	1.4667	7.58e-05	0.00041673	sp|O35239|PTN9_MOUSE Tyrosine-protein phosphatase non-receptor type 9 OS=Mus musculus GN=Ptpn9 PE=2 SV=2//5.66954e-37
ENSAPLG00000005012	1542.21	1045.3	0.56108	0.00081448	0.0034584	sp|O35303|DNM1L_RAT Dynamin-1-like protein OS=Rattus norvegicus GN=Dnm1l PE=1 SV=1//0
ENSAPLG00000007820	885.322	1306.68	-0.56163	0.00075183	0.0032174	sp|O35344|IMA3_MOUSE Importin subunit alpha-3 OS=Mus musculus GN=Kpna3 PE=1 SV=1//8.18267e-10
ENSAPLG00000007575	192.229	79.7753	1.2688	2.89e-07	2.55e-06	sp|O35431|APBA2_RAT Amyloid beta A4 precursor protein-binding family A member 2 OS=Rattus norvegicus GN=Apba2 PE=1 SV=1//0
ENSAPLG00000011015	615.747	1087.08	-0.82005	1.26e-06	9.89e-06	sp|O35474|EDIL3_MOUSE EGF-like repeat and discoidin I-like domain-containing protein 3 OS=Mus musculus GN=Edil3 PE=1 SV=2//2.14444e-164
ENSAPLG00000008403	65490.4	1029.31	5.9915	2.98e-212	1.79e-208	sp|O35490|BHMT1_MOUSE Betaine--homocysteine S-methyltransferase 1 OS=Mus musculus GN=Bhmt PE=2 SV=1//0
ENSAPLG00000014787	591.271	1044.33	-0.82069	1.44e-06	1.12e-05	sp|O35493|CLK4_MOUSE Dual specificity protein kinase CLK4 OS=Mus musculus GN=Clk4 PE=1 SV=1//0
ENSAPLG00000009263	3654.79	7526.94	-1.0423	3.89e-11	6.08e-10	sp|O35501|GRP75_CRIGR Stress-70 protein, mitochondrial OS=Cricetulus griseus GN=HSPA9 PE=2 SV=1//0
ENSAPLG00000010390	23.4676	85.8123	-1.8705	2.58e-05	0.00015777	sp|O35544|EAA4_MOUSE Excitatory amino acid transporter 4 OS=Mus musculus GN=Slc1a6 PE=2 SV=1//0
ENSAPLG00000011118	1905.52	2732.77	-0.52018	0.0014704	0.0057787	sp|O35638|STAG2_MOUSE Cohesin subunit SA-2 OS=Mus musculus GN=Stag2 PE=1 SV=3//0
ENSAPLG00000013279	407.58	128.575	1.6645	4.43e-15	1.05e-13	sp|O35638|STAG2_MOUSE Cohesin subunit SA-2 OS=Mus musculus GN=Stag2 PE=1 SV=3//1.01232e-102
ENSAPLG00000009671	46.1699	21.1246	1.128	0.0061212	0.019847	sp|O35654|DPOD2_MOUSE DNA polymerase delta subunit 2 OS=Mus musculus GN=Pold2 PE=2 SV=2//8.97999e-44
ENSAPLG00000005645	684.724	468.961	0.54606	0.0039393	0.013561	sp|O35674|ADA19_MOUSE Disintegrin and metalloproteinase domain-containing protein 19 OS=Mus musculus GN=Adam19 PE=2 SV=2//1.42304e-62
ENSAPLG00000001033	99.3731	54.9295	0.85527	0.0031111	0.011063	sp|O35709|ENC1_MOUSE Ectoderm-neural cortex protein 1 OS=Mus musculus GN=Enc1 PE=2 SV=2//0
ENSAPLG00000014084	82.0163	376.759	-2.1997	6.74e-23	3.09e-21	sp|O35710|NOCT_MOUSE Nocturnin OS=Mus musculus GN=Ccrn4l PE=2 SV=3//5.6738e-155
ENSAPLG00000014009	388.14	532.258	-0.45555	0.015914	0.045073	sp|O35764|NPTXR_RAT Neuronal pentraxin receptor OS=Rattus norvegicus GN=Nptxr PE=1 SV=1//3.35403e-134
ENSAPLG00000004817	33.9198	14.2547	1.2507	0.0084203	0.026058	sp|O35832|CKD18_RAT Cyclin-dependent kinase 18 OS=Rattus norvegicus GN=Cdk18 PE=1 SV=1//4.25019e-10
ENSAPLG00000016013	503.457	776.887	-0.62584	0.00037874	0.0017497	sp|O35864|CSN5_MOUSE COP9 signalosome complex subunit 5 OS=Mus musculus GN=Cops5 PE=1 SV=3//0
ENSAPLG00000004967	807.484	237.287	1.7668	1.47e-20	5.7e-19	sp|O35878|HSPB2_RAT Heat shock protein beta-2 OS=Rattus norvegicus GN=Hspb2 PE=2 SV=1//3.86293e-70
ENSAPLG00000008183	75.9495	36.3468	1.0632	0.0018212	0.0069616	sp|O35904|PK3CD_MOUSE Phosphatidylinositol 4,5-bisphosphate 3-kinase catalytic subunit delta isoform OS=Mus musculus GN=Pik3cd PE=1 SV=2//1.24937e-160
ENSAPLG00000009302	212.772	75.1201	1.502	1.71e-09	2.1e-08	sp|O42101|NR5A2_CHICK Nuclear receptor subfamily 5 group A member 2 OS=Gallus gallus GN=NR5A2 PE=2 SV=1//0
ENSAPLG00000006390	1731.6	74.8231	4.5325	1.26e-55	2.9e-53	sp|O42130|TOP2A_CHICK DNA topoisomerase 2-alpha OS=Gallus gallus GN=TOP2A PE=2 SV=2//0
ENSAPLG00000015813	40.1512	104.916	-1.3857	3.42e-06	2.5e-05	sp|O42163|COCH_CHICK Cochlin OS=Gallus gallus GN=COCH PE=2 SV=1//0
ENSAPLG00000007117	524.994	1401.49	-1.4166	4.3e-05	0.00025006	sp|O42184|CLIP1_CHICK CAP-Gly domain-containing linker protein 1 OS=Gallus gallus GN=CLIP1 PE=2 SV=1//3.90478e-107
ENSAPLG00000013949	111.926	49.4675	1.178	0.0080275	0.024993	sp|O42235|KERA_CHICK Keratocan OS=Gallus gallus GN=KERA PE=1 SV=1//0
ENSAPLG00000012620	189.232	64.1012	1.5617	1.71e-09	2.1e-08	sp|O42254|IF2B1_CHICK Insulin-like growth factor 2 mRNA-binding protein 1 OS=Gallus gallus GN=IGF2BP1 PE=1 SV=1//0
ENSAPLG00000003437	6.26493	0	Inf	0.0068809	0.021885	sp|O42273|TENP_CHICK Protein TENP OS=Gallus gallus GN=TENP PE=2 SV=1//0
ENSAPLG00000008323	1478.75	333.993	2.1465	6.25e-33	5.72e-31	sp|O42393|RAPSN_CHICK 43 kDa receptor-associated protein of the synapse OS=Gallus gallus GN=RAPSN PE=2 SV=3//0
ENSAPLG00000006260	342.134	560.852	-0.71306	0.00018529	0.00092586	sp|O42400|AXIN1_CHICK Axin-1 OS=Gallus gallus GN=AXIN1 PE=2 SV=1//0
ENSAPLG00000003895	701.238	7143.01	-3.3486	9.78e-83	6.77e-80	sp|O42413|MGP_CHICK Matrix Gla protein OS=Gallus gallus GN=MGP PE=2 SV=1//1.48451e-21
ENSAPLG00000006326	33.7227	92.2304	-1.4515	1.06e-05	7.03e-05	sp|O42414|NFASC_CHICK Neurofascin OS=Gallus gallus GN=NFASC PE=1 SV=1//1.72989e-102
ENSAPLG00000002508	699.785	438.458	0.67447	0.00021641	0.0010636	sp|O42469|TLE1_XENLA Transducin-like enhancer protein 1 OS=Xenopus laevis GN=esg1 PE=2 SV=1//0
ENSAPLG00000005889	1735.89	2402.3	-0.46874	0.0066111	0.021208	sp|O43143|DHX15_HUMAN Putative pre-mRNA-splicing factor ATP-dependent RNA helicase DHX15 OS=Homo sapiens GN=DHX15 PE=1 SV=2//0
ENSAPLG00000006501	556.798	955.728	-0.77944	1.46e-05	9.43e-05	sp|O43149|ZZEF1_HUMAN Zinc finger ZZ-type and EF-hand domain-containing protein 1 OS=Homo sapiens GN=ZZEF1 PE=1 SV=6//0
ENSAPLG00000002738	799.33	1263.6	-0.66067	0.0084767	0.026206	sp|O43156|TTI1_HUMAN TELO2-interacting protein 1 homolog OS=Homo sapiens GN=TTI1 PE=1 SV=3//0
ENSAPLG00000002917	4510.56	1272.01	1.8262	6e-29	4.1e-27	sp|O43166|SI1L1_HUMAN Signal-induced proliferation-associated 1-like protein 1 OS=Homo sapiens GN=SIPA1L1 PE=1 SV=4//0
ENSAPLG00000014315	640.911	1408.64	-1.1361	2.79e-11	4.43e-10	sp|O43181|NDUS4_HUMAN NADH dehydrogenase [ubiquinone] iron-sulfur protein 4, mitochondrial OS=Homo sapiens GN=NDUFS4 PE=1 SV=1//4.07108e-72
ENSAPLG00000011037	954	110.253	3.1132	7e-54	1.52e-51	sp|O43184|ADA12_HUMAN Disintegrin and metalloproteinase domain-containing protein 12 OS=Homo sapiens GN=ADAM12 PE=1 SV=3//0
ENSAPLG00000015070	3462.49	708.79	2.2884	2.16e-17	6.41e-16	sp|O43312|MTSS1_HUMAN Metastasis suppressor protein 1 OS=Homo sapiens GN=MTSS1 PE=1 SV=2//1.34193e-21
ENSAPLG00000007146	1822.84	440.892	2.0477	2.84e-25	1.54e-23	sp|O43312|MTSS1_HUMAN Metastasis suppressor protein 1 OS=Homo sapiens GN=MTSS1 PE=1 SV=2//4.92599e-135
ENSAPLG00000009633	111.138	202.707	-0.86705	0.00014508	0.00074223	sp|O43313|ATMIN_HUMAN ATM interactor OS=Homo sapiens GN=ATMIN PE=1 SV=2//0
ENSAPLG00000010168	119.107	29.0841	2.034	1.56e-10	2.24e-09	sp|O43315|AQP9_HUMAN Aquaporin-9 OS=Homo sapiens GN=AQP9 PE=1 SV=2//4.17039e-111
ENSAPLG00000003047	151.374	237.875	-0.65208	0.0039823	0.013691	sp|O43324|MCA3_HUMAN Eukaryotic translation elongation factor 1 epsilon-1 OS=Homo sapiens GN=EEF1E1 PE=1 SV=1//6.01674e-73
ENSAPLG00000014224	113.361	40.8454	1.4727	1.5e-06	1.16e-05	sp|O43347|MSI1H_HUMAN RNA-binding protein Musashi homolog 1 OS=Homo sapiens GN=MSI1 PE=1 SV=1//2.4791e-08
ENSAPLG00000005046	31.1973	102.692	-1.7188	9.21e-08	8.77e-07	sp|O43353|RIPK2_HUMAN Receptor-interacting serine/threonine-protein kinase 2 OS=Homo sapiens GN=RIPK2 PE=1 SV=2//1.7035e-48
ENSAPLG00000003804	4.72455	22.8757	-2.2756	0.00077519	0.0033103	sp|O43374|RASL2_HUMAN Ras GTPase-activating protein 4 OS=Homo sapiens GN=RASA4 PE=2 SV=2//0
Novel02914	17.9337	1.02563	4.1281	2.22e-05	0.00013733	sp|O43379|WDR62_HUMAN WD repeat-containing protein 62 OS=Homo sapiens GN=WDR62 PE=1 SV=4//2.93309e-50
ENSAPLG00000005049	1713.67	2339.67	-0.44922	0.0058832	0.019172	sp|O43432|IF4G3_HUMAN Eukaryotic translation initiation factor 4 gamma 3 OS=Homo sapiens GN=EIF4G3 PE=1 SV=2//1.08899e-100
ENSAPLG00000011108	261.294	461.164	-0.81961	0.0088375	0.027214	sp|O43439|MTG8R_HUMAN Protein CBFA2T2 OS=Homo sapiens GN=CBFA2T2 PE=1 SV=1//0
ENSAPLG00000005246	670.347	418.017	0.68135	0.00014535	0.00074319	sp|O43447|PPIH_HUMAN Peptidyl-prolyl cis-trans isomerase H OS=Homo sapiens GN=PPIH PE=1 SV=1//4.10062e-94
ENSAPLG00000015833	234.402	99.2459	1.2399	4.02e-07	3.45e-06	sp|O43497|CAC1G_HUMAN Voltage-dependent T-type calcium channel subunit alpha-1G OS=Homo sapiens GN=CACNA1G PE=2 SV=3//5.78226e-06
ENSAPLG00000008089	27.653	89.7857	-1.699	0.0009809	0.0040682	sp|O43511|S26A4_HUMAN Pendrin OS=Homo sapiens GN=SLC26A4 PE=1 SV=1//0
ENSAPLG00000011319	983.862	3600.59	-1.8717	0.0016001	0.0062301	sp|O43524|FOXO3_HUMAN Forkhead box protein O3 OS=Homo sapiens GN=FOXO3 PE=1 SV=1//0
ENSAPLG00000010520	87.314	442.215	-2.3405	3.05e-19	1.08e-17	sp|O43524|FOXO3_HUMAN Forkhead box protein O3 OS=Homo sapiens GN=FOXO3 PE=1 SV=1//4.79875e-94
ENSAPLG00000004170	469.277	682.436	-0.54025	0.0029288	0.010496	sp|O43572|AKA10_HUMAN A-kinase anchor protein 10, mitochondrial OS=Homo sapiens GN=AKAP10 PE=1 SV=2//0
ENSAPLG00000015226	20.6297	42.9999	-1.0596	0.013777	0.039915	sp|O43586|PPIP1_HUMAN Proline-serine-threonine phosphatase-interacting protein 1 OS=Homo sapiens GN=PSTPIP1 PE=1 SV=1//2.78648e-176
ENSAPLG00000010331	469.747	29.6054	3.9879	1.37e-56	3.42e-54	sp|O43602|DCX_HUMAN Neuronal migration protein doublecortin OS=Homo sapiens GN=DCX PE=1 SV=3//0
ENSAPLG00000003920	411.607	291.576	0.4974	0.012652	0.037089	sp|O43623|SNAI2_HUMAN Zinc finger protein SNAI2 OS=Homo sapiens GN=SNAI2 PE=1 SV=1//1.54598e-158
ENSAPLG00000013494	1096.51	661.765	0.72853	1.87e-05	0.00011745	sp|O43639|NCK2_HUMAN Cytoplasmic protein NCK2 OS=Homo sapiens GN=NCK2 PE=1 SV=2//0
ENSAPLG00000004007	237.731	24.9323	3.2532	6.19e-31	4.93e-29	sp|O43663|PRC1_HUMAN Protein regulator of cytokinesis 1 OS=Homo sapiens GN=PRC1 PE=1 SV=2//0
ENSAPLG00000011912	526.231	95.5116	2.4619	3.22e-17	9.44e-16	sp|O43683|BUB1_HUMAN Mitotic checkpoint serine/threonine-protein kinase BUB1 OS=Homo sapiens GN=BUB1 PE=1 SV=1//4.44078e-14
ENSAPLG00000002405	489.62	921.379	-0.91213	3.65e-07	3.16e-06	sp|O43688|LPP2_HUMAN Lipid phosphate phosphohydrolase 2 OS=Homo sapiens GN=PPAP2C PE=1 SV=1//9.04785e-154
ENSAPLG00000014473	332.477	123.116	1.4332	4.82e-11	7.45e-10	sp|O43731|ERD23_HUMAN ER lumen protein retaining receptor 3 OS=Homo sapiens GN=KDELR3 PE=2 SV=1//4.13148e-121
ENSAPLG00000011114	5369.79	7934.44	-0.56326	0.00042167	0.0019327	sp|O43736|ITM2A_HUMAN Integral membrane protein 2A OS=Homo sapiens GN=ITM2A PE=1 SV=2//8.88711e-50
ENSAPLG00000016261	1324.98	2274.85	-0.77981	0.011403	0.033935	sp|O43741|AAKB2_HUMAN 5&apos;-AMP-activated protein kinase subunit beta-2 OS=Homo sapiens GN=PRKAB2 PE=1 SV=1//3.69021e-123
ENSAPLG00000012174	195.502	567.405	-1.5372	3.03e-15	7.33e-14	sp|O43760|SNG2_HUMAN Synaptogyrin-2 OS=Homo sapiens GN=SYNGR2 PE=1 SV=1//1.34678e-83
ENSAPLG00000011896	666.293	898.149	-0.4308	0.013455	0.039119	sp|O43766|LIAS_HUMAN Lipoyl synthase, mitochondrial OS=Homo sapiens GN=LIAS PE=1 SV=3//0
ENSAPLG00000010036	395.926	877.446	-1.1481	7.22e-08	6.98e-07	sp|O43768|ENSA_HUMAN Alpha-endosulfine OS=Homo sapiens GN=ENSA PE=1 SV=1//3.49629e-54
ENSAPLG00000006409	651.7	1169.31	-0.84338	3.71e-07	3.2e-06	sp|O43772|MCAT_HUMAN Mitochondrial carnitine/acylcarnitine carrier protein OS=Homo sapiens GN=SLC25A20 PE=1 SV=1//6.38088e-122
ENSAPLG00000012334	1704.47	662.002	1.3644	1.11e-15	2.83e-14	sp|O43795|MYO1B_HUMAN Unconventional myosin-Ib OS=Homo sapiens GN=MYO1B PE=2 SV=3//6.52291e-33
ENSAPLG00000011021	251.6	580.458	-1.2061	2.63e-10	3.64e-09	sp|O43815|STRN_HUMAN Striatin OS=Homo sapiens GN=STRN PE=1 SV=4//0
ENSAPLG00000001564	86.571	31.8475	1.4427	1.04e-05	6.89e-05	sp|O43825|B3GT2_HUMAN Beta-1,3-galactosyltransferase 2 OS=Homo sapiens GN=B3GALT2 PE=2 SV=1//0
ENSAPLG00000006586	492.61	2532.14	-2.3618	1.48e-41	2.15e-39	sp|O43826|G6PT1_HUMAN Glucose-6-phosphate translocase OS=Homo sapiens GN=SLC37A4 PE=1 SV=1//0
ENSAPLG00000008389	2.26098	97.1998	-5.4259	1.35e-28	8.98e-27	sp|O43827|ANGL7_HUMAN Angiopoietin-related protein 7 OS=Homo sapiens GN=ANGPTL7 PE=1 SV=1//1.30666e-170
ENSAPLG00000001055	98.9942	36.3018	1.4473	3.86e-05	0.00022693	sp|O43903|GAS2_HUMAN Growth arrest-specific protein 2 OS=Homo sapiens GN=GAS2 PE=1 SV=1//0
ENSAPLG00000002905	133.383	40.6527	1.7141	4.91e-09	5.65e-08	sp|O43913|ORC5_HUMAN Origin recognition complex subunit 5 OS=Homo sapiens GN=ORC5 PE=1 SV=1//2.06301e-16
ENSAPLG00000013929	46.989	184.507	-1.9733	5.93e-14	1.26e-12	sp|O43915|VEGFD_HUMAN Vascular endothelial growth factor D OS=Homo sapiens GN=FIGF PE=1 SV=1//1.31237e-151
ENSAPLG00000008576	246.892	541.475	-1.133	7.57e-09	8.51e-08	sp|O43933|PEX1_HUMAN Peroxisome biogenesis factor 1 OS=Homo sapiens GN=PEX1 PE=1 SV=1//0
ENSAPLG00000006722	398.297	667.617	-0.74518	3.13e-05	0.00018732	sp|O46427|CATH_PIG Pro-cathepsin H OS=Sus scrofa GN=CTSH PE=1 SV=1//7.0296e-132
ENSAPLG00000014018	8.31489	27.8797	-1.7454	0.0058816	0.01917	sp|O46559|LIPC_RABIT Hepatic triacylglycerol lipase OS=Oryctolagus cuniculus GN=LIPC PE=2 SV=1//0
ENSAPLG00000003177	115.619	217.102	-0.909	5.58e-05	0.00031549	sp|O46606|DDHD1_BOVIN Phospholipase DDHD1 OS=Bos taurus GN=DDHD1 PE=1 SV=1//0
ENSAPLG00000009997	125.477	26.1791	2.2609	2.11e-12	3.83e-11	sp|O46631|SHPS1_BOVIN Tyrosine-protein phosphatase non-receptor type substrate 1 OS=Bos taurus GN=SIRPA PE=2 SV=1//7.65169e-95
ENSAPLG00000015478	1076.38	1503.54	-0.48218	0.0023981	0.0088457	sp|O54698|S29A1_RAT Equilibrative nucleoside transporter 1 OS=Rattus norvegicus GN=Slc29a1 PE=2 SV=3//2.74612e-145
ENSAPLG00000014367	599.773	1033.87	-0.78557	0.00017566	0.00088333	sp|O54715|VAS1_RAT V-type proton ATPase subunit S1 OS=Rattus norvegicus GN=Atp6ap1 PE=2 SV=1//2.5476e-69
ENSAPLG00000008683	72.6339	10.0153	2.8584	1.71e-11	2.78e-10	sp|O54803|P2RX6_MOUSE P2X purinoceptor 6 OS=Mus musculus GN=P2rx6 PE=2 SV=2//1.32632e-113
ENSAPLG00000011013	32.2005	56.5891	-0.81344	0.017003	0.047721	sp|O54824|IL16_MOUSE Pro-interleukin-16 OS=Mus musculus GN=Il16 PE=1 SV=3//2.50586e-06
ENSAPLG00000008636	629.346	443.621	0.50453	0.004375	0.014843	sp|O54826|AF10_MOUSE Protein AF-10 OS=Mus musculus GN=Mllt10 PE=1 SV=2//4.28046e-145
ENSAPLG00000014145	255.652	161.478	0.66284	0.0097013	0.029469	sp|O54852|KCNH7_RAT Potassium voltage-gated channel subfamily H member 7 OS=Rattus norvegicus GN=Kcnh7 PE=1 SV=1//0
Novel03167	54.7982	101.138	-0.88412	0.0032012	0.011337	sp|O54861|SORT_RAT Sortilin OS=Rattus norvegicus GN=Sort1 PE=1 SV=3//5.08387e-39
ENSAPLG00000013692	194.357	65.5198	1.5687	2.81e-10	3.88e-09	sp|O54898|CAC1G_RAT Voltage-dependent T-type calcium channel subunit alpha-1G OS=Rattus norvegicus GN=Cacna1g PE=2 SV=2//3.76004e-11
ENSAPLG00000007275	828.775	1108.19	-0.41915	0.010826	0.032416	sp|O54902|NRAM2_RAT Natural resistance-associated macrophage protein 2 OS=Rattus norvegicus GN=Slc11a2 PE=1 SV=1//0
ENSAPLG00000008270	1574.53	1122.19	0.4886	0.003687	0.012813	sp|O57314|DHB12_ANAPL Estradiol 17-beta-dehydrogenase 12 OS=Anas platyrhynchos GN=HSD17B12 PE=2 SV=1//0
ENSAPLG00000001633	115.608	31.8463	1.86	3.85e-09	4.49e-08	sp|O57329|FZD7_CHICK Frizzled-7 OS=Gallus gallus GN=FZD7 PE=2 SV=1//0
ENSAPLG00000011123	50.0371	401.039	-3.0027	2.34e-13	4.69e-12	sp|O57342|MAFA_COTJA Transcription factor MafA OS=Coturnix coturnix japonica GN=MAFA PE=1 SV=1//2.31016e-72
ENSAPLG00000004726	825.003	579.922	0.50854	0.0035734	0.012478	sp|O57415|RREB1_CHICK Ras-responsive element-binding protein 1 OS=Gallus gallus GN=RREB1 PE=2 SV=2//0
ENSAPLG00000010493	75.1127	286.03	-1.929	9.27e-07	7.47e-06	sp|O57429|UBP2_CHICK Ubiquitin carboxyl-terminal hydrolase 2 OS=Gallus gallus GN=USP2 PE=2 SV=1//9.65338e-45
ENSAPLG00000012471	1159.54	1663.54	-0.5207	0.001747	0.0067185	sp|O57476|CDC37_CHICK Hsp90 co-chaperone Cdc37 OS=Gallus gallus GN=CDC37 PE=2 SV=1//1.12913e-115
ENSAPLG00000013511	123035	300034	-1.2861	2.45e-07	2.18e-06	sp|O57479|G3P_COLLI Glyceraldehyde-3-phosphate dehydrogenase OS=Columba livia GN=GAPDH PE=2 SV=3//0
ENSAPLG00000003276	685.098	1247.24	-0.86435	4.73e-07	4e-06	sp|O57604|PODXL_CHICK Podocalyxin OS=Gallus gallus GN=PODXL PE=1 SV=1//5.77352e-100
ENSAPLG00000006373	259.979	766.409	-1.5597	5.35e-17	1.54e-15	sp|O60229|KALRN_HUMAN Kalirin OS=Homo sapiens GN=KALRN PE=1 SV=2//2.38456e-06
ENSAPLG00000008709	913.585	681.242	0.42337	0.011892	0.035148	sp|O60238|BNI3L_HUMAN BCL2/adenovirus E1B 19 kDa protein-interacting protein 3-like OS=Homo sapiens GN=BNIP3L PE=1 SV=1//4.18927e-74
ENSAPLG00000002814	2315.12	5490.06	-1.2457	1.21e-14	2.72e-13	sp|O60239|3BP5_HUMAN SH3 domain-binding protein 5 OS=Homo sapiens GN=SH3BP5 PE=1 SV=2//0
ENSAPLG00000015555	1441.32	3693.32	-1.3575	2.16e-16	5.88e-15	sp|O60271|JIP4_HUMAN C-Jun-amino-terminal kinase-interacting protein 4 OS=Homo sapiens GN=SPAG9 PE=1 SV=4//1.64117e-09
ENSAPLG00000005832	40.8139	18.6562	1.1294	0.007281	0.022971	sp|O60282|KIF5C_HUMAN Kinesin heavy chain isoform 5C OS=Homo sapiens GN=KIF5C PE=1 SV=1//0
ENSAPLG00000016116	2120.62	3548.41	-0.74269	3.78e-06	2.74e-05	sp|O60293|ZC3H1_HUMAN Zinc finger C3H1 domain-containing protein OS=Homo sapiens GN=ZFC3H1 PE=1 SV=3//8.49724e-42
ENSAPLG00000014773	447.809	632.002	-0.49705	0.0049456	0.016554	sp|O60296|TRAK2_HUMAN Trafficking kinesin-binding protein 2 OS=Homo sapiens GN=TRAK2 PE=1 SV=2//0
ENSAPLG00000004270	78.6614	43.3285	0.86034	0.0064426	0.020721	sp|O60299|PRIP1_HUMAN ProSAP-interacting protein 1 OS=Homo sapiens GN=PROSAPIP1 PE=2 SV=1//1.89912e-138
ENSAPLG00000007687	4233.83	2480.89	0.7711	1.46e-06	1.14e-05	sp|O60315|ZEB2_HUMAN Zinc finger E-box-binding homeobox 2 OS=Homo sapiens GN=ZEB2 PE=1 SV=1//0
ENSAPLG00000007880	101.973	49.4443	1.0443	0.00099725	0.0041293	sp|O60320|F1891_HUMAN Protein FAM189A1 OS=Homo sapiens GN=FAM189A1 PE=2 SV=4//4.29659e-22
ENSAPLG00000006535	3480.16	6015.11	-0.78944	1.12e-06	8.88e-06	sp|O60333|KIF1B_HUMAN Kinesin-like protein KIF1B OS=Homo sapiens GN=KIF1B PE=1 SV=5//0
ENSAPLG00000009844	2981.33	1244.91	1.2599	6.31e-15	1.46e-13	sp|O60336|MABP1_HUMAN Mitogen-activated protein kinase-binding protein 1 OS=Homo sapiens GN=MAPKBP1 PE=2 SV=4//0
ENSAPLG00000003386	352.897	523.795	-0.56976	0.0031917	0.011312	sp|O60346|PHLP1_HUMAN PH domain leucine-rich repeat-containing protein phosphatase 1 OS=Homo sapiens GN=PHLPP1 PE=1 SV=3//0
ENSAPLG00000004977	158.465	427.37	-1.4313	5.92e-12	1.02e-10	sp|O60437|PEPL_HUMAN Periplakin OS=Homo sapiens GN=PPL PE=1 SV=4//0
ENSAPLG00000015768	839.272	1135.41	-0.43601	0.013712	0.039784	sp|O60447|EVI5_HUMAN Ecotropic viral integration site 5 protein homolog OS=Homo sapiens GN=EVI5 PE=1 SV=3//0
ENSAPLG00000005546	853.927	2034.47	-1.2525	1.7e-10	2.43e-09	sp|O60449|LY75_HUMAN Lymphocyte antigen 75 OS=Homo sapiens GN=LY75 PE=1 SV=3//0
ENSAPLG00000008345	128.256	75.8761	0.75731	0.0048389	0.016236	sp|O60478|G137B_HUMAN Integral membrane protein GPR137B OS=Homo sapiens GN=GPR137B PE=2 SV=1//0
ENSAPLG00000015114	395.877	140.158	1.498	3.25e-13	6.42e-12	sp|O60486|PLXC1_HUMAN Plexin-C1 OS=Homo sapiens GN=PLXNC1 PE=1 SV=1//3.17359e-73
ENSAPLG00000012394	444.913	1263.34	-1.5056	0.0012488	0.0050153	sp|O60488|ACSL4_HUMAN Long-chain-fatty-acid--CoA ligase 4 OS=Homo sapiens GN=ACSL4 PE=1 SV=2//0
Novel01209	11.9726	37.8581	-1.6609	0.00052031	0.0023244	sp|O60504|VINEX_HUMAN Vinexin OS=Homo sapiens GN=SORBS3 PE=1 SV=2//6.0983e-26
ENSAPLG00000013223	185.647	368.205	-0.98794	1.03e-06	8.26e-06	sp|O60519|CRBL2_HUMAN cAMP-responsive element-binding protein-like 2 OS=Homo sapiens GN=CREBL2 PE=1 SV=1//1.46671e-52
ENSAPLG00000011289	6.72938	28.3356	-2.0741	0.00023491	0.0011421	sp|O60543|CIDEA_HUMAN Cell death activator CIDE-A OS=Homo sapiens GN=CIDEA PE=1 SV=1//2.57424e-44
ENSAPLG00000004271	450.981	25.8357	4.1256	1.97e-58	5.47e-56	sp|O60566|BUB1B_HUMAN Mitotic checkpoint serine/threonine-protein kinase BUB1 beta OS=Homo sapiens GN=BUB1B PE=1 SV=3//9.27404e-113
ENSAPLG00000008991	77.3551	4.03412	4.2612	3.88e-18	1.24e-16	sp|O60641|AP180_HUMAN Clathrin coat assembly protein AP180 OS=Homo sapiens GN=SNAP91 PE=1 SV=2//4.95153e-167
ENSAPLG00000010055	183.543	264.673	-0.52809	0.010968	0.032799	sp|O60645|EXOC3_HUMAN Exocyst complex component 3 OS=Homo sapiens GN=EXOC3 PE=1 SV=2//2.34661e-165
ENSAPLG00000006927	35957.4	20020.4	0.84482	5.88e-08	5.76e-07	sp|O60662|KBTBA_HUMAN Kelch repeat and BTB domain-containing protein 10 OS=Homo sapiens GN=KBTBD10 PE=1 SV=2//0
ENSAPLG00000009126	939.122	1632.79	-0.79796	1.64e-06	1.26e-05	sp|O60673|DPOLZ_HUMAN DNA polymerase zeta catalytic subunit OS=Homo sapiens GN=REV3L PE=1 SV=2//0
ENSAPLG00000015448	195.081	405.709	-1.0564	9.77e-08	9.26e-07	sp|O60725|ICMT_HUMAN Protein-S-isoprenylcysteine O-methyltransferase OS=Homo sapiens GN=ICMT PE=1 SV=1//1.62209e-99
ENSAPLG00000007708	351.014	203.155	0.78894	0.00010946	0.00057689	sp|O60729|CC14B_HUMAN Dual specificity protein phosphatase CDC14B OS=Homo sapiens GN=CDC14B PE=1 SV=1//0
ENSAPLG00000013128	8145.65	2437.46	1.7406	6.01e-21	2.42e-19	sp|O60763|USO1_HUMAN General vesicular transport factor p115 OS=Homo sapiens GN=USO1 PE=1 SV=2//0
ENSAPLG00000015401	2145.09	4372.09	-1.0273	2.57e-10	3.57e-09	sp|O60841|IF2P_HUMAN Eukaryotic translation initiation factor 5B OS=Homo sapiens GN=EIF5B PE=1 SV=4//2.91859e-07
ENSAPLG00000001137	444.537	232.372	0.93587	1.71e-06	1.31e-05	sp|O60858|TRI13_HUMAN E3 ubiquitin-protein ligase TRIM13 OS=Homo sapiens GN=TRIM13 PE=1 SV=2//0
ENSAPLG00000004609	17.7084	42.6786	-1.2691	0.0033566	0.011802	sp|O60883|ETBR2_HUMAN Endothelin B receptor-like protein 2 OS=Homo sapiens GN=GPR37L1 PE=1 SV=2//0
ENSAPLG00000009757	1772.17	2613.74	-0.5606	0.00064495	0.0028054	sp|O60885|BRD4_HUMAN Bromodomain-containing protein 4 OS=Homo sapiens GN=BRD4 PE=1 SV=2//1.20776e-12
ENSAPLG00000006763	747.465	460.758	0.698	0.00013247	0.00068295	sp|O60890|OPHN1_HUMAN Oligophrenin-1 OS=Homo sapiens GN=OPHN1 PE=1 SV=1//0
ENSAPLG00000015253	367.944	826.174	-1.167	2.08e-10	2.93e-09	sp|O60895|RAMP2_HUMAN Receptor activity-modifying protein 2 OS=Homo sapiens GN=RAMP2 PE=1 SV=2//5.58888e-37
ENSAPLG00000010683	410.455	291.602	0.49322	0.010227	0.030823	sp|O60896|RAMP3_HUMAN Receptor activity-modifying protein 3 OS=Homo sapiens GN=RAMP3 PE=2 SV=1//1.03799e-50
ENSAPLG00000011318	1074.55	1689.44	-0.65282	6.72e-05	0.00037339	sp|O60939|SCN2B_HUMAN Sodium channel subunit beta-2 OS=Homo sapiens GN=SCN2B PE=1 SV=1//5.85315e-82
ENSAPLG00000004980	156.515	89.8518	0.80068	0.0013291	0.0052906	sp|O60941|DTNB_HUMAN Dystrobrevin beta OS=Homo sapiens GN=DTNB PE=1 SV=1//0
ENSAPLG00000014978	270.107	116.648	1.2114	6.61e-08	6.42e-07	sp|O60942|MCE1_HUMAN mRNA-capping enzyme OS=Homo sapiens GN=RNGTT PE=1 SV=1//1.32009e-12
ENSAPLG00000004499	110.742	365.68	-1.7234	0.00024995	0.0012077	sp|O62827|ADML_BOVIN ADM OS=Bos taurus GN=ADM PE=2 SV=2//1.69138e-12
ENSAPLG00000009265	87.7954	49.0126	0.84099	0.008385	0.025962	sp|O70146|TESK1_MOUSE Dual specificity testis-specific protein kinase 1 OS=Mus musculus GN=Tesk1 PE=2 SV=3//6.37833e-112
ENSAPLG00000011917	30.928	113.08	-1.8704	3.15e-05	0.00018851	sp|O70302|CIDEA_MOUSE Cell death activator CIDE-A OS=Mus musculus GN=Cidea PE=1 SV=2//8.02097e-85
ENSAPLG00000007419	596.084	938.857	-0.65539	0.00032794	0.0015375	sp|O70309|ITB5_MOUSE Integrin beta-5 OS=Mus musculus GN=Itgb5 PE=1 SV=2//0
ENSAPLG00000006430	557.274	287.63	0.95417	5.47e-07	4.58e-06	sp|O70340|NPTX2_MOUSE Neuronal pentraxin-2 OS=Mus musculus GN=Nptx2 PE=2 SV=1//0
Novel02333	247.576	131.636	0.91131	5.22e-05	0.00029691	sp|O70436|SMAD2_RAT Mothers against decapentaplegic homolog 2 OS=Rattus norvegicus GN=Smad2 PE=2 SV=1//1.01468e-10
ENSAPLG00000007385	185.875	359.317	-0.95092	3.31e-06	2.42e-05	sp|O70496|CLCN7_MOUSE H(+)/Cl(-) exchange transporter 7 OS=Mus musculus GN=Clcn7 PE=1 SV=1//0
ENSAPLG00000015678	12305.1	58668.2	-2.2533	0.011427	0.034001	sp|O70571|PDK4_MOUSE [Pyruvate dehydrogenase [lipoamide]] kinase isozyme 4, mitochondrial OS=Mus musculus GN=Pdk4 PE=2 SV=1//3.65963e-135
ENSAPLG00000015168	850.638	313.037	1.4422	9.31e-12	1.56e-10	sp|O73606|KCNG2_CHICK Potassium voltage-gated channel subfamily G member 2 OS=Gallus gallus GN=KCNG2 PE=2 SV=1//0
ENSAPLG00000008458	587.236	405.039	0.53588	0.0040665	0.01393	sp|O73612|EFNB1_CHICK Ephrin-B1 OS=Gallus gallus GN=EFNB1 PE=2 SV=1//2.55596e-20
ENSAPLG00000010087	590.014	291.72	1.0162	4.81e-08	4.78e-07	sp|O73775|FBLN1_CHICK Fibulin-1 OS=Gallus gallus GN=FBLN1 PE=2 SV=2//0
ENSAPLG00000012201	70.359	461.665	-2.714	1.53e-34	1.52e-32	sp|O73884|PHOP1_CHICK Phosphoethanolamine/phosphocholine phosphatase OS=Gallus gallus GN=PHOSPHO1 PE=2 SV=1//0
ENSAPLG00000008805	635.622	950.625	-0.58071	0.0011729	0.0047433	sp|O75027|ABCB7_HUMAN ATP-binding cassette sub-family B member 7, mitochondrial OS=Homo sapiens GN=ABCB7 PE=1 SV=2//8.35249e-09
ENSAPLG00000009851	1234.89	772.641	0.67651	6.97e-05	0.00038608	sp|O75051|PLXA2_HUMAN Plexin-A2 OS=Homo sapiens GN=PLXNA2 PE=1 SV=4//0
ENSAPLG00000007123	1207.17	399.111	1.5968	1.36e-19	4.94e-18	sp|O75054|IGSF3_HUMAN Immunoglobulin superfamily member 3 OS=Homo sapiens GN=IGSF3 PE=1 SV=3//1.52105e-08
ENSAPLG00000009396	966.18	1869.72	-0.95245	9.34e-09	1.04e-07	sp|O75071|EFC14_HUMAN EF-hand calcium-binding domain-containing protein 14 OS=Homo sapiens GN=EFCAB14 PE=1 SV=1//1.37909e-126
ENSAPLG00000013620	74.9936	26.6634	1.4919	0.00051143	0.002291	sp|O75093|SLIT1_HUMAN Slit homolog 1 protein OS=Homo sapiens GN=SLIT1 PE=2 SV=4//2.26595e-68
ENSAPLG00000009787	337.566	565.533	-0.74444	5.05e-05	0.00028884	sp|O75096|LRP4_HUMAN Low-density lipoprotein receptor-related protein 4 OS=Homo sapiens GN=LRP4 PE=1 SV=4//0
ENSAPLG00000011393	973.32	2079.3	-1.0951	4.18e-11	6.51e-10	sp|O75116|ROCK2_HUMAN Rho-associated protein kinase 2 OS=Homo sapiens GN=ROCK2 PE=1 SV=4//0
ENSAPLG00000001579	340.409	239.801	0.50543	0.011126	0.033216	sp|O75132|ZBED4_HUMAN Zinc finger BED domain-containing protein 4 OS=Homo sapiens GN=ZBED4 PE=1 SV=2//0
ENSAPLG00000015034	525.929	1145.31	-1.1228	3.38e-10	4.62e-09	sp|O75143|ATG13_HUMAN Autophagy-related protein 13 OS=Homo sapiens GN=ATG13 PE=1 SV=1//0
ENSAPLG00000003324	204.681	46.9013	2.1257	1.48e-15	3.7e-14	sp|O75147|OBSL1_HUMAN Obscurin-like protein 1 OS=Homo sapiens GN=OBSL1 PE=1 SV=4//2.19578e-06
Novel03145	33.579	10.3901	1.6923	0.0011173	0.0045464	sp|O75147|OBSL1_HUMAN Obscurin-like protein 1 OS=Homo sapiens GN=OBSL1 PE=1 SV=4//5.2786e-06
ENSAPLG00000003046	1166.54	2561.11	-1.1345	0.00019439	0.00096757	sp|O75170|PP6R2_HUMAN Serine/threonine-protein phosphatase 6 regulatory subunit 2 OS=Homo sapiens GN=PPP6R2 PE=1 SV=2//0
ENSAPLG00000008203	892.739	1401.63	-0.65079	0.0055568	0.018287	sp|O75197|LRP5_HUMAN Low-density lipoprotein receptor-related protein 5 OS=Homo sapiens GN=LRP5 PE=1 SV=2//0
ENSAPLG00000005848	556.77	1589.84	-1.5137	9.65e-19	3.24e-17	sp|O75208|COQ9_HUMAN Ubiquinone biosynthesis protein COQ9, mitochondrial OS=Homo sapiens GN=COQ9 PE=1 SV=1//4.13182e-122
ENSAPLG00000010581	3540.19	5899.01	-0.73664	3.77e-06	2.73e-05	sp|O75323|NIPS2_HUMAN Protein NipSnap homolog 2 OS=Homo sapiens GN=GBAS PE=1 SV=1//9.53803e-76
ENSAPLG00000005353	10.6748	36.8368	-1.7869	0.0022723	0.008437	sp|O75334|LIPA2_HUMAN Liprin-alpha-2 OS=Homo sapiens GN=PPFIA2 PE=1 SV=2//0
ENSAPLG00000015865	1240.1	4410.3	-1.8304	3.98e-17	1.16e-15	sp|O75339|CILP1_HUMAN Cartilage intermediate layer protein 1 OS=Homo sapiens GN=CILP PE=1 SV=4//0
ENSAPLG00000013444	249.791	401.431	-0.68443	0.0017714	0.0067943	sp|O75340|PDCD6_HUMAN Programmed cell death protein 6 OS=Homo sapiens GN=PDCD6 PE=1 SV=1//2.87285e-104
ENSAPLG00000008050	108.646	27.9712	1.9576	3.05e-09	3.62e-08	sp|O75343|GCYB2_HUMAN Guanylate cyclase soluble subunit beta-2 OS=Homo sapiens GN=GUCY1B2 PE=2 SV=2//0
ENSAPLG00000003567	15.7683	1.44473	3.4481	0.00026195	0.0012616	sp|O75355|ENTP3_HUMAN Ectonucleoside triphosphate diphosphohydrolase 3 OS=Homo sapiens GN=ENTPD3 PE=1 SV=2//0
ENSAPLG00000006344	506.48	689.6	-0.44525	0.010645	0.031956	sp|O75362|ZN217_HUMAN Zinc finger protein 217 OS=Homo sapiens GN=ZNF217 PE=1 SV=1//0
ENSAPLG00000014729	458.135	1470.88	-1.6828	0.00050663	0.002274	sp|O75385|ULK1_HUMAN Serine/threonine-protein kinase ULK1 OS=Homo sapiens GN=ULK1 PE=1 SV=2//2.71172e-111
ENSAPLG00000013328	288.341	457.842	-0.66707	0.0046235	0.01558	sp|O75394|RM33_HUMAN 39S ribosomal protein L33, mitochondrial OS=Homo sapiens GN=MRPL33 PE=1 SV=1//1.8194e-09
ENSAPLG00000010600	891.378	1321.22	-0.56777	0.00096654	0.004016	sp|O75400|PR40A_HUMAN Pre-mRNA-processing factor 40 homolog A OS=Homo sapiens GN=PRPF40A PE=1 SV=2//2.28709e-08
ENSAPLG00000014869	115.607	33.2512	1.7977	4.61e-09	5.33e-08	sp|O75417|DPOLQ_HUMAN DNA polymerase theta OS=Homo sapiens GN=POLQ PE=1 SV=2//0
ENSAPLG00000015633	149.764	7.67859	4.2857	1.12e-30	8.68e-29	sp|O75419|CDC45_HUMAN Cell division control protein 45 homolog OS=Homo sapiens GN=CDC45 PE=1 SV=1//0
ENSAPLG00000008642	17.1616	1.00772	4.09	5.02e-05	0.00028736	sp|O75445|USH2A_HUMAN Usherin OS=Homo sapiens GN=USH2A PE=1 SV=3//0
ENSAPLG00000015737	78.6021	35.4465	1.1489	0.00088627	0.003722	sp|O75473|LGR5_HUMAN Leucine-rich repeat-containing G-protein coupled receptor 5 OS=Homo sapiens GN=LGR5 PE=2 SV=1//0
ENSAPLG00000015836	108.753	60.4948	0.84617	0.0023005	0.0085331	sp|O75486|SUPT3_HUMAN Transcription initiation protein SPT3 homolog OS=Homo sapiens GN=SUPT3H PE=1 SV=2//2.43585e-43
ENSAPLG00000013031	264.276	161.92	0.70676	0.0010594	0.0043455	sp|O75496|GEMI_HUMAN Geminin OS=Homo sapiens GN=GMNN PE=1 SV=1//3.35569e-49
ENSAPLG00000006010	556.519	1414.89	-1.3462	5.44e-15	1.27e-13	sp|O75521|ECI2_HUMAN Enoyl-CoA delta isomerase 2, mitochondrial OS=Homo sapiens GN=ECI2 PE=1 SV=4//4.25706e-80
ENSAPLG00000003269	184.587	520.956	-1.4969	4.39e-13	8.49e-12	sp|O75529|TAF5L_HUMAN TAF5-like RNA polymerase II p300/CBP-associated factor-associated factor 65 kDa subunit 5L OS=Homo sapiens GN=TAF5L PE=1 SV=1//0
ENSAPLG00000007606	157.502	93.4676	0.75283	0.0022413	0.008353	sp|O75553|DAB1_HUMAN Disabled homolog 1 OS=Homo sapiens GN=DAB1 PE=1 SV=3//0
ENSAPLG00000016074	1864.58	577.972	1.6898	1.63e-16	4.49e-15	sp|O75586|MED6_HUMAN Mediator of RNA polymerase II transcription subunit 6 OS=Homo sapiens GN=MED6 PE=1 SV=2//7.50535e-120
ENSAPLG00000010935	64.5362	13.7493	2.2308	6.9e-07	5.69e-06	sp|O75607|NPM3_HUMAN Nucleoplasmin-3 OS=Homo sapiens GN=NPM3 PE=1 SV=3//1.07027e-51
ENSAPLG00000013593	102.254	8.65685	3.5622	7.87e-19	2.67e-17	sp|O75626|PRDM1_HUMAN PR domain zinc finger protein 1 OS=Homo sapiens GN=PRDM1 PE=1 SV=2//6.74525e-31
ENSAPLG00000012863	194.791	101.382	0.94212	6.07e-05	0.00033951	sp|O75665|OFD1_HUMAN Oral-facial-digital syndrome 1 protein OS=Homo sapiens GN=OFD1 PE=1 SV=1//0
ENSAPLG00000008838	2299.94	3979.12	-0.79086	1.01e-06	8.06e-06	sp|O75688|PPM1B_HUMAN Protein phosphatase 1B OS=Homo sapiens GN=PPM1B PE=1 SV=1//0
ENSAPLG00000009732	43.5142	6.4392	2.7565	2.88e-07	2.54e-06	sp|O75689|ADAP1_HUMAN Arf-GAP with dual PH domain-containing protein 1 OS=Homo sapiens GN=ADAP1 PE=1 SV=2//0
ENSAPLG00000001236	562.503	354.038	0.66796	0.00029914	0.0014195	sp|O75718|CRTAP_HUMAN Cartilage-associated protein OS=Homo sapiens GN=CRTAP PE=1 SV=1//1.75304e-131
ENSAPLG00000009697	15.6941	2.34821	2.7406	0.0011299	0.0045897	sp|O75791|GRAP2_HUMAN GRB2-related adapter protein 2 OS=Homo sapiens GN=GRAP2 PE=1 SV=1//4.66088e-89
ENSAPLG00000010184	283.211	441.15	-0.63939	0.00090214	0.0037789	sp|O75864|PPR37_HUMAN Protein phosphatase 1 regulatory subunit 37 OS=Homo sapiens GN=PPP1R37 PE=1 SV=4//0
ENSAPLG00000011556	349.989	97.6211	1.842	6.67e-17	1.91e-15	sp|O75881|CP7B1_HUMAN 25-hydroxycholesterol 7-alpha-hydroxylase OS=Homo sapiens GN=CYP7B1 PE=1 SV=2//3.21649e-178
ENSAPLG00000004965	727.67	1133.87	-0.6399	0.00013107	0.0006763	sp|O75882|ATRN_HUMAN Attractin OS=Homo sapiens GN=ATRN PE=1 SV=2//0
ENSAPLG00000015502	143.778	244.217	-0.76433	0.0005759	0.0025369	sp|O75896|TUSC2_HUMAN Tumor suppressor candidate 2 OS=Homo sapiens GN=TUSC2 PE=1 SV=3//8.61572e-30
ENSAPLG00000001547	29.6536	79.4416	-1.4217	2.57e-05	0.0001575	sp|O75901|RASF9_HUMAN Ras association domain-containing protein 9 OS=Homo sapiens GN=RASSF9 PE=2 SV=2//0
ENSAPLG00000012073	107.615	46.7096	1.2041	3.29e-05	0.000196	sp|O75912|DGKI_HUMAN Diacylglycerol kinase iota OS=Homo sapiens GN=DGKI PE=1 SV=1//5.53067e-128
ENSAPLG00000011394	29.7105	11.5368	1.3647	0.0076328	0.023938	sp|O75916|RGS9_HUMAN Regulator of G-protein signaling 9 OS=Homo sapiens GN=RGS9 PE=1 SV=1//1.52077e-151
ENSAPLG00000006404	447.755	1531.6	-1.7743	3.74e-24	1.84e-22	sp|O75947|ATP5H_HUMAN ATP synthase subunit d, mitochondrial OS=Homo sapiens GN=ATP5H PE=1 SV=3//8.83489e-46
ENSAPLG00000008508	3645.24	1918.19	0.92627	8.74e-09	9.77e-08	sp|O75962|TRIO_HUMAN Triple functional domain protein OS=Homo sapiens GN=TRIO PE=1 SV=2//1.85038e-48
ENSAPLG00000001942	40.6356	4.251	3.2569	3.25e-08	3.31e-07	sp|O75973|C1QRF_HUMAN C1q-related factor OS=Homo sapiens GN=C1QL1 PE=2 SV=1//1.00162e-33
ENSAPLG00000006704	99.0014	17.0431	2.5383	2.04e-12	3.7e-11	sp|O76050|NEU1A_HUMAN Neuralized-like protein 1A OS=Homo sapiens GN=NEURL PE=2 SV=1//2.94469e-10
Novel00921	10.6714	39.5555	-1.8901	7.11e-05	0.00039301	sp|O76076|WISP2_HUMAN WNT1-inducible-signaling pathway protein 2 OS=Homo sapiens GN=WISP2 PE=1 SV=1//1.2122e-06
ENSAPLG00000004423	267.895	1340.65	-2.3232	0.0011971	0.0048314	sp|O76080|ZFAN5_HUMAN AN1-type zinc finger protein 5 OS=Homo sapiens GN=ZFAND5 PE=1 SV=1//3.41868e-122
ENSAPLG00000007348	620.986	127.698	2.2818	3.56e-29	2.46e-27	sp|O76083|PDE9A_HUMAN High affinity cGMP-specific 3&apos;,5&apos;-cyclic phosphodiesterase 9A OS=Homo sapiens GN=PDE9A PE=1 SV=1//0
ENSAPLG00000008751	4862.42	3215.09	0.59682	0.00017866	0.00089718	sp|O76094|SRP72_HUMAN Signal recognition particle 72 kDa protein OS=Homo sapiens GN=SRP72 PE=1 SV=3//0
ENSAPLG00000003056	6.52175	0.419099	3.9599	0.012975	0.037913	sp|O76096|CYTF_HUMAN Cystatin-F OS=Homo sapiens GN=CST7 PE=1 SV=1//5.7314e-40
ENSAPLG00000012440	82.6575	209.967	-1.3449	1.84e-08	1.96e-07	sp|O77564|FOLH1_PIG Glutamate carboxypeptidase 2 OS=Sus scrofa GN=FOLH1 PE=1 SV=1//0
ENSAPLG00000006066	16.0748	35.2623	-1.1333	0.010986	0.03284	sp|O77780|ADAM2_BOVIN Disintegrin and metalloproteinase domain-containing protein 2 OS=Bos taurus GN=ADAM2 PE=2 SV=1//0
ENSAPLG00000002696	1104.29	2029.49	-0.87801	1.51e-07	1.39e-06	sp|O77819|ROCK1_RABIT Rho-associated protein kinase 1 OS=Oryctolagus cuniculus GN=ROCK1 PE=1 SV=1//0
ENSAPLG00000007963	204.897	429.775	-1.0687	7.63e-07	6.25e-06	sp|O88204|LRP3_RAT Low-density lipoprotein receptor-related protein 3 OS=Rattus norvegicus GN=Lrp3 PE=1 SV=1//0
ENSAPLG00000012526	54.8566	9.31075	2.5587	0.00042495	0.0019472	sp|O88281|MEGF6_RAT Multiple epidermal growth factor-like domains protein 6 OS=Rattus norvegicus GN=Megf6 PE=1 SV=1//4.70391e-10
ENSAPLG00000013585	944.608	1337.69	-0.50195	0.0040993	0.014029	sp|O88286|WIZ_MOUSE Protein Wiz OS=Mus musculus GN=Wiz PE=1 SV=2//4.74706e-112
ENSAPLG00000013637	117.456	229.177	-0.96435	2.75e-05	0.00016699	sp|O88413|TULP3_MOUSE Tubby-related protein 3 OS=Mus musculus GN=Tulp3 PE=1 SV=1//1.38265e-137
ENSAPLG00000013842	677.588	108.866	2.6379	2.37e-28	1.56e-26	sp|O88427|CAC1H_MOUSE Voltage-dependent T-type calcium channel subunit alpha-1H OS=Mus musculus GN=Cacna1h PE=2 SV=3//2.49617e-09
ENSAPLG00000012019	5182.44	7468.54	-0.52719	0.00086186	0.0036348	sp|O88569|ROA2_MOUSE Heterogeneous nuclear ribonucleoproteins A2/B1 OS=Mus musculus GN=Hnrnpa2b1 PE=1 SV=2//4.28146e-07
ENSAPLG00000005884	17.347	69.5296	-2.0029	3.66e-07	3.16e-06	sp|O88627|S28A2_MOUSE Sodium/nucleoside cotransporter 2 OS=Mus musculus GN=Slc28a2 PE=2 SV=2//2.22959e-180
ENSAPLG00000008161	676.471	1212.84	-0.84229	0.0068729	0.021863	sp|O88632|SEM3F_MOUSE Semaphorin-3F OS=Mus musculus GN=Sema3f PE=2 SV=2//0
ENSAPLG00000006436	74.2201	130.27	-0.81162	0.0027161	0.0098295	sp|O88656|ARC1B_RAT Actin-related protein 2/3 complex subunit 1B OS=Rattus norvegicus GN=Arpc1b PE=2 SV=3//9.78466e-108
ENSAPLG00000011958	80.9982	133.729	-0.72335	0.0052255	0.017352	sp|O88693|CEGT_MOUSE Ceramide glucosyltransferase OS=Mus musculus GN=Ugcg PE=2 SV=1//0
ENSAPLG00000014342	497.024	287.975	0.78737	2.82e-05	0.00017099	sp|O88876|DHRS3_MOUSE Short-chain dehydrogenase/reductase 3 OS=Mus musculus GN=Dhrs3 PE=2 SV=2//5.94127e-175
ENSAPLG00000012917	59.1273	96.1928	-0.7021	0.012847	0.037587	sp|O88898|P63_MOUSE Tumor protein 63 OS=Mus musculus GN=Tp63 PE=1 SV=1//0
ENSAPLG00000007360	91.0947	51.2892	0.82871	0.0096269	0.029254	sp|O88910|MPP3_MOUSE MAGUK p55 subfamily member 3 OS=Mus musculus GN=Mpp3 PE=1 SV=2//2.36988e-166
ENSAPLG00000010771	1314.72	1818.71	-0.46815	0.0054558	0.018004	sp|O88956|LPP1_CAVPO Lipid phosphate phosphohydrolase 1 OS=Cavia porcellus GN=PPAP2A PE=2 SV=1//1.03094e-158
ENSAPLG00000014842	145.987	95.1261	0.61793	0.0094348	0.028773	sp|O89016|ABCD4_MOUSE ATP-binding cassette sub-family D member 4 OS=Mus musculus GN=Abcd4 PE=2 SV=2//0
ENSAPLG00000006648	548.991	201.152	1.4485	8.55e-14	1.79e-12	sp|O89026|ROBO1_MOUSE Roundabout homolog 1 OS=Mus musculus GN=Robo1 PE=1 SV=1//6.38591e-13
ENSAPLG00000006686	106.13	12.4677	3.0896	8.27e-17	2.36e-15	sp|O89032|SPD2A_MOUSE SH3 and PX domain-containing protein 2A OS=Mus musculus GN=Sh3pxd2a PE=1 SV=2//4.7675e-33
ENSAPLG00000003752	122.658	67.9395	0.85232	0.002498	0.0091618	sp|O89044|PRI2_RAT DNA primase large subunit OS=Rattus norvegicus GN=Prim2 PE=2 SV=1//0
ENSAPLG00000010108	57.988	238.191	-2.0383	2.43e-16	6.59e-15	sp|O89101|FGF18_MOUSE Fibroblast growth factor 18 OS=Mus musculus GN=Fgf18 PE=2 SV=1//1.41384e-72
Novel01071	429.537	105.375	2.0272	2.58e-07	2.29e-06	sp|O92815|POL_WDSV Gag-Pol polyprotein OS=Walleye dermal sarcoma virus GN=gag-pol PE=1 SV=2//5.18377e-10
ENSAPLG00000008997	38.3333	1.69745	4.4972	1.68e-10	2.4e-09	sp|O93256|K1C19_CHICK Keratin, type I cytoskeletal 19 OS=Gallus gallus GN=KRT19 PE=2 SV=1//0
ENSAPLG00000004469	588.8	279.825	1.0733	4.37e-08	4.36e-07	sp|O93257|XRCC6_CHICK X-ray repair cross-complementing protein 5 OS=Gallus gallus GN=XRCC6 PE=2 SV=1//0
ENSAPLG00000016176	2548.5	3786.91	-0.57137	0.00038804	0.0017881	sp|O93277|WDR1_CHICK WD repeat-containing protein 1 OS=Gallus gallus GN=WDR1 PE=2 SV=1//0
ENSAPLG00000013928	81.6111	47.6584	0.77604	0.016383	0.046256	sp|O93295|ENTP8_CHICK Ectonucleoside triphosphate diphosphohydrolase 8 OS=Gallus gallus GN=ENTPD8 PE=1 SV=1//0
ENSAPLG00000015154	1398.05	829.788	0.7526	8.67e-06	5.87e-05	sp|O93319|CAD11_CHICK Cadherin-11 OS=Gallus gallus GN=CDH11 PE=2 SV=1//0
ENSAPLG00000005243	495.222	763.531	-0.62461	0.00053969	0.0023967	sp|O93327|H2AY_CHICK Core histone macro-H2A.1 OS=Gallus gallus GN=H2AFY PE=1 SV=3//2.10126e-12
ENSAPLG00000008541	2274.38	692.518	1.7156	8.4e-24	4.09e-22	sp|O93344|AL1A2_CHICK Retinal dehydrogenase 2 OS=Gallus gallus GN=ALDH1A2 PE=2 SV=2//0
ENSAPLG00000010908	0.368248	6.17698	-4.0682	0.015575	0.044225	sp|O93388|STMN3_CHICK Stathmin-3 OS=Gallus gallus GN=STMN3 PE=2 SV=1//3.04637e-54
ENSAPLG00000006120	30011.3	20811.7	0.52811	0.00064705	0.0028138	sp|O93390|SPRC_COTJA SPARC OS=Coturnix coturnix japonica GN=SPARC PE=2 SV=1//0
ENSAPLG00000005342	6859.76	19323.9	-1.4942	7.85e-06	5.36e-05	sp|O93510|GELS_CHICK Gelsolin OS=Gallus gallus GN=GSN PE=2 SV=1//2.60727e-16
ENSAPLG00000000747	41.243	7.0426	2.55	1.89e-06	1.44e-05	sp|O93533|CXB6_CHICK Gap junction beta-6 protein OS=Gallus gallus GN=GJB6 PE=2 SV=1//0
ENSAPLG00000011008	226.245	329.622	-0.54293	0.0067685	0.021619	sp|O93567|ZBT7A_CHICK Zinc finger and BTB domain-containing protein 7A OS=Gallus gallus GN=ZBTB7A PE=2 SV=1//0
ENSAPLG00000011317	325.393	512.398	-0.65508	0.00072645	0.0031237	sp|O93574|RELN_CHICK Reelin (Fragment) OS=Gallus gallus GN=RELN PE=2 SV=1//0
Novel03022	12.5909	0.35382	5.1532	0.00013739	0.00070588	sp|O94761|RECQ4_HUMAN ATP-dependent DNA helicase Q4 OS=Homo sapiens GN=RECQL4 PE=1 SV=1//3.88623e-16
ENSAPLG00000015076	697.471	383.651	0.86234	0.0064043	0.020624	sp|O94768|ST17B_HUMAN Serine/threonine-protein kinase 17B OS=Homo sapiens GN=STK17B PE=1 SV=1//3.60657e-166
ENSAPLG00000005118	992.686	309.752	1.6802	1.77e-19	6.4e-18	sp|O94769|ECM2_HUMAN Extracellular matrix protein 2 OS=Homo sapiens GN=ECM2 PE=2 SV=1//0
ENSAPLG00000006802	15.2902	52.6119	-1.7828	1.84e-05	0.0001159	sp|O94810|RGS11_HUMAN Regulator of G-protein signaling 11 OS=Homo sapiens GN=RGS11 PE=1 SV=2//1.33942e-96
ENSAPLG00000009901	147.632	395.163	-1.4204	3.94e-06	2.84e-05	sp|O94811|TPPP_HUMAN Tubulin polymerization-promoting protein OS=Homo sapiens GN=TPPP PE=1 SV=1//1.74151e-124
ENSAPLG00000011805	3787.71	2128.06	0.83179	3.27e-07	2.84e-06	sp|O94826|TOM70_HUMAN Mitochondrial import receptor subunit TOM70 OS=Homo sapiens GN=TOMM70A PE=1 SV=1//0
ENSAPLG00000014268	152.495	327.264	-1.1017	1.1e-07	1.04e-06	sp|O94830|DDHD2_HUMAN Phospholipase DDHD2 OS=Homo sapiens GN=DDHD2 PE=1 SV=2//0
ENSAPLG00000010455	152.916	25.4114	2.5892	4.74e-17	1.38e-15	sp|O94844|RHBT1_HUMAN Rho-related BTB domain-containing protein 1 OS=Homo sapiens GN=RHOBTB1 PE=1 SV=2//0
ENSAPLG00000012671	84.317	180.332	-1.0968	1.12e-05	7.37e-05	sp|O94855|SC24D_HUMAN Protein transport protein Sec24D OS=Homo sapiens GN=SEC24D PE=1 SV=2//3.00888e-169
ENSAPLG00000002436	966.702	371.6	1.3793	1.61e-14	3.59e-13	sp|O94855|SC24D_HUMAN Protein transport protein Sec24D OS=Homo sapiens GN=SEC24D PE=1 SV=2//6.5215e-78
ENSAPLG00000013086	270.9	169.437	0.67701	0.0020143	0.0076045	sp|O94864|ST65G_HUMAN STAGA complex 65 subunit gamma OS=Homo sapiens GN=SUPT7L PE=1 SV=1//0
ENSAPLG00000007270	578.777	1067.02	-0.88251	9.63e-05	0.00051488	sp|O94876|TMCC1_HUMAN Transmembrane and coiled-coil domains protein 1 OS=Homo sapiens GN=TMCC1 PE=1 SV=3//0
ENSAPLG00000016105	960.034	618.05	0.63536	0.00026908	0.0012891	sp|O94880|PHF14_HUMAN PHD finger protein 14 OS=Homo sapiens GN=PHF14 PE=1 SV=2//1.27926e-07
ENSAPLG00000007750	2099.28	1330.45	0.65798	7.29e-05	0.00040215	sp|O94885|SASH1_HUMAN SAM and SH3 domain-containing protein 1 OS=Homo sapiens GN=SASH1 PE=1 SV=3//0
ENSAPLG00000015393	155.503	256.177	-0.7202	0.0006325	0.0027582	sp|O94903|PROSC_HUMAN Proline synthase co-transcribed bacterial homolog protein OS=Homo sapiens GN=PROSC PE=1 SV=1//6.64875e-97
ENSAPLG00000012449	2489.87	356.578	2.8038	5.4e-56	1.28e-53	sp|O94929|ABLM3_HUMAN Actin-binding LIM protein 3 OS=Homo sapiens GN=ABLIM3 PE=1 SV=3//0
ENSAPLG00000005013	972.842	647.145	0.58812	0.00050608	0.0022721	sp|O94953|KDM4B_HUMAN Lysine-specific demethylase 4B OS=Homo sapiens GN=KDM4B PE=1 SV=4//1.08489e-92
ENSAPLG00000002057	2528.41	575.807	2.1346	3.96e-35	4.07e-33	sp|O94964|SOGA1_HUMAN Protein SOGA1 OS=Homo sapiens GN=SOGA1 PE=1 SV=2//0
ENSAPLG00000013416	283.091	442.909	-0.64575	0.00052867	0.002353	sp|O94967|WDR47_HUMAN WD repeat-containing protein 47 OS=Homo sapiens GN=WDR47 PE=1 SV=1//0
ENSAPLG00000007340	1709.55	1244.07	0.45855	0.0067529	0.021577	sp|O94985|CSTN1_HUMAN Calsyntenin-1 OS=Homo sapiens GN=CLSTN1 PE=1 SV=1//0
ENSAPLG00000007934	464.872	1303.35	-1.4873	1.7e-17	5.1e-16	sp|O94992|HEXI1_HUMAN Protein HEXIM1 OS=Homo sapiens GN=HEXIM1 PE=1 SV=1//7.68907e-78
ENSAPLG00000004428	43.9777	16.2038	1.4404	0.00084412	0.0035674	sp|O95049|ZO3_HUMAN Tight junction protein ZO-3 OS=Homo sapiens GN=TJP3 PE=1 SV=2//0
ENSAPLG00000014488	120.821	37.1829	1.7002	2.24e-08	2.35e-07	sp|O95073|FSBP_HUMAN Fibrinogen silencer-binding protein OS=Homo sapiens GN=FSBP PE=1 SV=1//1.28224e-146
ENSAPLG00000011641	130.752	205.066	-0.64926	0.0066144	0.02121	sp|O95147|DUS14_HUMAN Dual specificity protein phosphatase 14 OS=Homo sapiens GN=DUSP14 PE=1 SV=1//1.88846e-128
ENSAPLG00000015357	52.7847	20.2084	1.3852	0.00055518	0.0024549	sp|O95150|TNF15_HUMAN Tumor necrosis factor ligand superfamily member 15 OS=Homo sapiens GN=TNFSF15 PE=1 SV=2//9.37611e-47
ENSAPLG00000001895	2154.22	783.47	1.4592	0.0062233	0.020142	sp|O95210|STBD1_HUMAN Starch-binding domain-containing protein 1 OS=Homo sapiens GN=STBD1 PE=1 SV=1//5.15013e-47
ENSAPLG00000009529	545.851	42.2259	3.6923	4.16e-55	9.48e-53	sp|O95235|KI20A_HUMAN Kinesin-like protein KIF20A OS=Homo sapiens GN=KIF20A PE=1 SV=1//0
ENSAPLG00000004232	412.414	208.607	0.98331	0.0037572	0.013016	sp|O95243|MBD4_HUMAN Methyl-CpG-binding domain protein 4 OS=Homo sapiens GN=MBD4 PE=1 SV=1//8.4128e-40
ENSAPLG00000009530	213.942	302.409	-0.49928	0.016478	0.046502	sp|O95249|GOSR1_HUMAN Golgi SNAP receptor complex member 1 OS=Homo sapiens GN=GOSR1 PE=1 SV=1//4.18829e-93
Novel00906	159.797	634.381	-1.9891	6.46e-09	7.34e-08	sp|O95257|GA45G_HUMAN Growth arrest and DNA damage-inducible protein GADD45 gamma OS=Homo sapiens GN=GADD45G PE=1 SV=1//2.54988e-19
ENSAPLG00000005512	487.66	342.833	0.50837	0.007192	0.022742	sp|O95297|MPZL1_HUMAN Myelin protein zero-like protein 1 OS=Homo sapiens GN=MPZL1 PE=1 SV=1//2.74518e-91
ENSAPLG00000006009	621.625	1920.51	-1.6274	5.73e-11	8.79e-10	sp|O95298|NDUC2_HUMAN NADH dehydrogenase [ubiquinone] 1 subunit C2 OS=Homo sapiens GN=NDUFC2 PE=1 SV=1//5.78042e-18
ENSAPLG00000007298	2396.91	906.975	1.402	1.02e-16	2.87e-15	sp|O95302|FKBP9_HUMAN Peptidyl-prolyl cis-trans isomerase FKBP9 OS=Homo sapiens GN=FKBP9 PE=1 SV=2//1.67149e-95
ENSAPLG00000009811	125.773	24.6237	2.3527	4.34e-13	8.4e-12	sp|O95342|ABCBB_HUMAN Bile salt export pump OS=Homo sapiens GN=ABCB11 PE=1 SV=2//0
ENSAPLG00000016161	11687.3	8981.74	0.37987	0.015322	0.04365	sp|O95373|IPO7_HUMAN Importin-7 OS=Homo sapiens GN=IPO7 PE=1 SV=1//0
ENSAPLG00000006502	485.783	682.404	-0.49031	0.0066812	0.021386	sp|O95376|ARI2_HUMAN E3 ubiquitin-protein ligase ARIH2 OS=Homo sapiens GN=ARIH2 PE=1 SV=1//0
ENSAPLG00000007722	211.252	76.25	1.4702	5.36e-09	6.15e-08	sp|O95394|AGM1_HUMAN Phosphoacetylglucosamine mutase OS=Homo sapiens GN=PGM3 PE=1 SV=1//0
ENSAPLG00000007186	129.238	385.248	-1.5758	2.07e-14	4.56e-13	sp|O95398|RPGF3_HUMAN Rap guanine nucleotide exchange factor 3 OS=Homo sapiens GN=RAPGEF3 PE=1 SV=6//1.88925e-128
Novel03280	20.3089	62.7071	-1.6265	1.77e-05	0.000112	sp|O95398|RPGF3_HUMAN Rap guanine nucleotide exchange factor 3 OS=Homo sapiens GN=RAPGEF3 PE=1 SV=6//2.54008e-21
ENSAPLG00000004605	660.539	911.773	-0.46503	0.0084543	0.026146	sp|O95405|ZFYV9_HUMAN Zinc finger FYVE domain-containing protein 9 OS=Homo sapiens GN=ZFYVE9 PE=1 SV=2//0
ENSAPLG00000014394	47.6557	209.676	-2.1374	1.35e-11	2.21e-10	sp|O95407|TNF6B_HUMAN Tumor necrosis factor receptor superfamily member 6B OS=Homo sapiens GN=TNFRSF6B PE=1 SV=1//5.24014e-86
ENSAPLG00000007165	532.827	1108.33	-1.0567	3.14e-06	2.31e-05	sp|O95428|PPN_HUMAN Papilin OS=Homo sapiens GN=PAPLN PE=2 SV=4//1.04149e-125
ENSAPLG00000015078	1031.39	1775.72	-0.78381	0.0011166	0.0045451	sp|O95433|AHSA1_HUMAN Activator of 90 kDa heat shock protein ATPase homolog 1 OS=Homo sapiens GN=AHSA1 PE=1 SV=1//6.73996e-109
ENSAPLG00000014219	905.484	1190.06	-0.39428	0.016644	0.046905	sp|O95477|ABCA1_HUMAN ATP-binding cassette sub-family A member 1 OS=Homo sapiens GN=ABCA1 PE=1 SV=3//0
ENSAPLG00000009250	690.479	992.472	-0.52343	0.0029241	0.010486	sp|O95487|SC24B_HUMAN Protein transport protein Sec24B OS=Homo sapiens GN=SEC24B PE=1 SV=2//2.55549e-28
ENSAPLG00000009888	274.084	385.178	-0.49091	0.013425	0.039042	sp|O95573|ACSL3_HUMAN Long-chain-fatty-acid--CoA ligase 3 OS=Homo sapiens GN=ACSL3 PE=1 SV=3//0
ENSAPLG00000013024	2663.82	1608.46	0.72782	4.12e-05	0.00024077	sp|O95613|PCNT_HUMAN Pericentrin OS=Homo sapiens GN=PCNT PE=1 SV=4//1.80845e-16
ENSAPLG00000003432	374.039	574.073	-0.61805	0.00069073	0.0029857	sp|O95625|ZBT11_HUMAN Zinc finger and BTB domain-containing protein 11 OS=Homo sapiens GN=ZBTB11 PE=1 SV=2//0
ENSAPLG00000016441	234.016	357.081	-0.60964	0.0020124	0.0076005	sp|O95628|CNOT4_HUMAN CCR4-NOT transcription complex subunit 4 OS=Homo sapiens GN=CNOT4 PE=1 SV=3//0
ENSAPLG00000013017	782.09	2179.09	-1.4783	0.0118	0.034922	sp|O95644|NFAC1_HUMAN Nuclear factor of activated T-cells, cytoplasmic 1 OS=Homo sapiens GN=NFATC1 PE=1 SV=3//0
ENSAPLG00000003410	3351.21	6502.57	-0.95633	0.00048354	0.0021856	sp|O95714|HERC2_HUMAN E3 ubiquitin-protein ligase HERC2 OS=Homo sapiens GN=HERC2 PE=1 SV=2//5.11214e-08
ENSAPLG00000012470	51.1935	87.6541	-0.77586	0.012349	0.036342	sp|O95718|ERR2_HUMAN Steroid hormone receptor ERR2 OS=Homo sapiens GN=ESRRB PE=1 SV=2//0
ENSAPLG00000015091	164.394	42.9504	1.9364	2.04e-12	3.71e-11	sp|O95786|DDX58_HUMAN Probable ATP-dependent RNA helicase DDX58 OS=Homo sapiens GN=DDX58 PE=1 SV=2//0
ENSAPLG00000016434	1481.43	2182.45	-0.55895	0.00066222	0.002877	sp|O95807|TM50A_HUMAN Transmembrane protein 50A OS=Homo sapiens GN=TMEM50A PE=1 SV=1//5.28475e-101
ENSAPLG00000001318	3529.04	6914.44	-0.97034	5.26e-06	3.71e-05	sp|O95810|SDPR_HUMAN Serum deprivation-response protein OS=Homo sapiens GN=SDPR PE=1 SV=3//1.07417e-81
ENSAPLG00000009345	1153.63	3148.17	-1.4483	7.38e-19	2.51e-17	sp|O95817|BAG3_HUMAN BAG family molecular chaperone regulator 3 OS=Homo sapiens GN=BAG3 PE=1 SV=3//3.5185e-111
ENSAPLG00000013205	1266.65	518.651	1.2882	2.21e-13	4.47e-12	sp|O95819|M4K4_HUMAN Mitogen-activated protein kinase kinase kinase kinase 4 OS=Homo sapiens GN=MAP4K4 PE=1 SV=2//8.11345e-125
ENSAPLG00000008638	285.857	165.964	0.78442	0.00022148	0.0010844	sp|O95825|QORL1_HUMAN Quinone oxidoreductase-like protein 1 OS=Homo sapiens GN=CRYZL1 PE=1 SV=2//0
ENSAPLG00000009272	2026.43	2677.07	-0.40171	0.015877	0.044984	sp|O95831|AIFM1_HUMAN Apoptosis-inducing factor 1, mitochondrial OS=Homo sapiens GN=AIFM1 PE=1 SV=1//0
ENSAPLG00000005006	162.491	7.56594	4.4247	5.06e-33	4.68e-31	sp|O95833|CLIC3_HUMAN Chloride intracellular channel protein 3 OS=Homo sapiens GN=CLIC3 PE=1 SV=2//1.92833e-95
ENSAPLG00000014572	215.916	116.953	0.88454	0.00011928	0.00062281	sp|O95841|ANGL1_HUMAN Angiopoietin-related protein 1 OS=Homo sapiens GN=ANGPTL1 PE=2 SV=1//0
ENSAPLG00000003998	219.325	85.0033	1.3675	1.89e-08	2.01e-07	sp|O95848|NUD14_HUMAN Uridine diphosphate glucose pyrophosphatase OS=Homo sapiens GN=NUDT14 PE=1 SV=2//2.6677e-33
ENSAPLG00000008570	305.833	431.493	-0.49659	0.0092483	0.028276	sp|O95857|TSN13_HUMAN Tetraspanin-13 OS=Homo sapiens GN=TSPAN13 PE=2 SV=1//1.7906e-71
ENSAPLG00000004187	709.063	501.793	0.49882	0.0046429	0.015637	sp|O95881|TXD12_HUMAN Thioredoxin domain-containing protein 12 OS=Homo sapiens GN=TXNDC12 PE=1 SV=1//1.01666e-70
ENSAPLG00000003910	9.32004	0.755006	3.6258	0.0054187	0.017888	sp|O95886|DLGP3_HUMAN Disks large-associated protein 3 OS=Homo sapiens GN=DLGAP3 PE=1 SV=3//0
ENSAPLG00000009209	219.45	309.06	-0.49399	0.015477	0.04401	sp|O95922|TTLL1_HUMAN Probable tubulin polyglutamylase TTLL1 OS=Homo sapiens GN=TTLL1 PE=2 SV=1//0
ENSAPLG00000010591	106.928	61.117	0.807	0.005873	0.019156	sp|O95932|TGM3L_HUMAN Protein-glutamine gamma-glutamyltransferase 6 OS=Homo sapiens GN=TGM6 PE=1 SV=3//1.26008e-06
Novel02094	10.582	1.83438	2.5282	0.013753	0.039875	sp|O95932|TGM3L_HUMAN Protein-glutamine gamma-glutamyltransferase 6 OS=Homo sapiens GN=TGM6 PE=1 SV=3//2.89112e-52
ENSAPLG00000001591	31.3526	11.4042	1.459	0.0067921	0.021679	sp|O95977|S1PR4_HUMAN Sphingosine 1-phosphate receptor 4 OS=Homo sapiens GN=S1PR4 PE=1 SV=1//3.28468e-98
ENSAPLG00000008764	1079.39	257.581	2.0671	1.27e-22	5.76e-21	sp|O95989|NUDT3_HUMAN Diphosphoinositol polyphosphate phosphohydrolase 1 OS=Homo sapiens GN=NUDT3 PE=1 SV=1//1.9806e-60
ENSAPLG00000009013	12.1423	0.671813	4.1758	0.00076529	0.0032711	sp|O96001|PPR17_HUMAN Protein phosphatase 1 regulatory subunit 17 OS=Homo sapiens GN=PPP1R17 PE=1 SV=2//2.94758e-40
ENSAPLG00000011428	299.088	467.065	-0.64305	0.00060067	0.0026378	sp|O96006|ZBED1_HUMAN Zinc finger BED domain-containing protein 1 OS=Homo sapiens GN=ZBED1 PE=1 SV=1//0
ENSAPLG00000011826	102.272	183.376	-0.84239	0.0055873	0.018361	sp|O96013|PAK4_HUMAN Serine/threonine-protein kinase PAK 4 OS=Homo sapiens GN=PAK4 PE=1 SV=1//1.36757e-25
ENSAPLG00000011809	672.596	371.528	0.85627	3.17e-06	2.33e-05	sp|O96019|ACL6A_HUMAN Actin-like protein 6A OS=Homo sapiens GN=ACTL6A PE=1 SV=1//2.69503e-180
ENSAPLG00000002303	122.334	2008.74	-4.0374	2.19e-09	2.66e-08	sp|O97561|STC2_MACNE Stanniocalcin-2 OS=Macaca nemestrina GN=STC2 PE=2 SV=1//1.7011e-119
ENSAPLG00000007521	18.1055	1948.15	-6.7495	0.0074776	0.023513	sp|O97649|UCP3_PIG Mitochondrial uncoupling protein 3 OS=Sus scrofa GN=UCP3 PE=2 SV=1//5.9991e-13
ENSAPLG00000003226	96.5307	16.5786	2.5417	1.49e-12	2.74e-11	sp|O97827|LPHN3_BOVIN Latrophilin-3 OS=Bos taurus GN=LPHN3 PE=2 SV=1//4.43199e-40
ENSAPLG00000005640	318.101	170.054	0.90349	1.52e-05	9.71e-05	sp|O97902|ASAP1_BOVIN Arf-GAP with SH3 domain, ANK repeat and PH domain-containing protein 1 OS=Bos taurus GN=ASAP1 PE=1 SV=1//4.28915e-17
ENSAPLG00000012192	1346.86	8853.6	-2.7167	2.95e-23	1.39e-21	sp|P00020|CYC_ANAPL Cytochrome c OS=Anas platyrhynchos GN=CYC PE=1 SV=2//1.51484e-66
ENSAPLG00000007336	66.0165	33.9597	0.95901	0.0057725	0.018893	sp|P00378|DYR_CHICK Dihydrofolate reductase OS=Gallus gallus GN=DHFR PE=1 SV=1//5.47586e-94
ENSAPLG00000010432	1494.65	3048.55	-1.0283	5.45e-10	7.22e-09	sp|P00432|CATA_BOVIN Catalase OS=Bos taurus GN=CAT PE=1 SV=3//0
ENSAPLG00000005008	454.856	228.974	0.99022	2.35e-06	1.76e-05	sp|P00488|F13A_HUMAN Coagulation factor XIII A chain OS=Homo sapiens GN=F13A1 PE=1 SV=4//1.49746e-173
Novel03339	35.4985	193.196	-2.4442	2.39e-10	3.33e-09	sp|P00504|AATC_CHICK Aspartate aminotransferase, cytoplasmic OS=Gallus gallus GN=GOT1 PE=1 SV=3//1.67953e-43
ENSAPLG00000008121	298.044	1605.81	-2.4297	2.57e-14	5.63e-13	sp|P00504|AATC_CHICK Aspartate aminotransferase, cytoplasmic OS=Gallus gallus GN=GOT1 PE=1 SV=3//1.70999e-150
ENSAPLG00000006867	1428.23	4166.44	-1.5446	1.45e-09	1.8e-08	sp|P00508|AATM_CHICK Aspartate aminotransferase, mitochondrial OS=Gallus gallus GN=GOT2 PE=1 SV=2//0
Novel03206	905.296	6976.28	-2.946	2.47e-11	3.95e-10	sp|P00511|K6PF_RABIT 6-phosphofructokinase, muscle type OS=Oryctolagus cuniculus GN=PFKM PE=1 SV=3//5.2157e-31
ENSAPLG00000001115	7668.15	38895.4	-2.3426	2.07e-06	1.56e-05	sp|P00548|KPYK_CHICK Pyruvate kinase muscle isozyme OS=Gallus gallus GN=PKM PE=2 SV=2//3.20696e-46
ENSAPLG00000004243	2857.54	26382.8	-3.2068	3.91e-18	1.25e-16	sp|P00883|ALDOA_RABIT Fructose-bisphosphate aldolase A OS=Oryctolagus cuniculus GN=ALDOA PE=1 SV=2//2.54683e-177
ENSAPLG00000004000	8284.63	29539.8	-1.8341	2.41e-12	4.33e-11	sp|P00940|TPIS_CHICK Triosephosphate isomerase OS=Gallus gallus GN=TPI1 PE=1 SV=2//1.1937e-141
ENSAPLG00000003459	846.687	3308.64	-1.9663	2.23e-18	7.24e-17	sp|P01023|A2MG_HUMAN Alpha-2-macroglobulin OS=Homo sapiens GN=A2M PE=1 SV=3//0
ENSAPLG00000006683	8.43585	34.2168	-2.0201	0.00032547	0.0015271	sp|P01023|A2MG_HUMAN Alpha-2-macroglobulin OS=Homo sapiens GN=A2M PE=1 SV=3//0
ENSAPLG00000002886	2391.16	8390.19	-1.811	9.83e-14	2.04e-12	sp|P01038|CYT_CHICK Cystatin OS=Gallus gallus PE=1 SV=2//9.84678e-59
ENSAPLG00000013997	73.8355	216.173	-1.5498	0.0046522	0.015665	sp|P01109|MYC_CHICK Myc proto-oncogene protein OS=Gallus gallus GN=MYC PE=4 SV=1//2.06463e-88
ENSAPLG00000013976	183.662	126.793	0.53458	0.01381	0.039982	sp|P01128|TSIS_WMSV PDGF-related-transforming protein sis OS=Woolly monkey sarcoma virus GN=V-SIS PE=3 SV=1//2.2059e-37
ENSAPLG00000001917	6.29035	45.3397	-2.8496	1.58e-08	1.7e-07	sp|P01156|NEUT_BOVIN Neurotensin/neuromedin N OS=Bos taurus GN=NTS PE=1 SV=3//1.56867e-42
ENSAPLG00000002748	23.4733	6.01059	1.9654	0.0024639	0.0090552	sp|P01266|THYG_HUMAN Thyroglobulin OS=Homo sapiens GN=TG PE=1 SV=5//9.9023e-08
ENSAPLG00000016362	16860.2	11270.3	0.5811	0.0012193	0.0049064	sp|P02457|CO1A1_CHICK Collagen alpha-1(I) chain OS=Gallus gallus GN=COL1A1 PE=1 SV=3//1.73172e-52
ENSAPLG00000011169	99398.9	65564.6	0.60031	0.00013384	0.000689	sp|P02467|CO1A2_CHICK Collagen alpha-2(I) chain (Fragments) OS=Gallus gallus GN=COL1A2 PE=1 SV=2//4.1081e-65
ENSAPLG00000012749	6156.86	3140.26	0.97131	1.07e-09	1.35e-08	sp|P02542|DESM_CHICK Desmin OS=Gallus gallus GN=DES PE=1 SV=1//1.22607e-93
Novel03177	7430.46	3678.41	1.0144	1.72e-10	2.45e-09	sp|P02542|DESM_CHICK Desmin OS=Gallus gallus GN=DES PE=1 SV=1//2.22331e-59
Novel03282	578.276	5442	-3.2343	1.65e-24	8.39e-23	sp|P02562|MYSS_RABIT Myosin heavy chain, skeletal muscle (Fragments) OS=Oryctolagus cuniculus PE=1 SV=2//8.61481e-18
ENSAPLG00000015201	2441.14	6038.33	-1.3066	6.04e-13	1.15e-11	sp|P02565|MYH3_CHICK Myosin-3 OS=Gallus gallus GN=MYH3 PE=2 SV=3//0
ENSAPLG00000015255	32816.6	124163	-1.9197	9.71e-14	2.02e-12	sp|P02565|MYH3_CHICK Myosin-3 OS=Gallus gallus GN=MYH3 PE=2 SV=3//0
Novel03175	136.714	302.498	-1.1458	2.17e-06	1.63e-05	sp|P02565|MYH3_CHICK Myosin-3 OS=Gallus gallus GN=MYH3 PE=2 SV=3//3.27421e-21
Novel00879	1073.26	2002.28	-0.89964	0.00017372	0.00087435	sp|P02565|MYH3_CHICK Myosin-3 OS=Gallus gallus GN=MYH3 PE=2 SV=3//5.13674e-49
ENSAPLG00000010578	19956.9	32955	-0.72361	5.84e-06	4.1e-05	sp|P02588|TNNC2_CHICK Troponin C, skeletal muscle OS=Gallus gallus GN=TNNC2 PE=1 SV=3//5.70342e-07
ENSAPLG00000004615	81482.7	139279	-0.77341	8.85e-07	7.15e-06	sp|P02605|MLE3_CHICK Myosin light chain 3, skeletal muscle isoform OS=Gallus gallus PE=1 SV=3//2.38729e-58
ENSAPLG00000001296	125.92	62.5227	1.0101	0.00048026	0.002173	sp|P02611|MLRB_CHICK Myosin regulatory light chain 2B, cardiac muscle isoform OS=Gallus gallus PE=1 SV=2//4.54774e-106
ENSAPLG00000013295	1275.04	648.578	0.97519	1.06e-08	1.17e-07	sp|P02612|MLRM_CHICK Myosin regulatory light chain 2, smooth muscle major isoform OS=Gallus gallus PE=1 SV=2//1.66645e-85
ENSAPLG00000006455	1.52788	19.4145	-3.6675	0.00051329	0.0022976	sp|P02640|VILI_CHICK Villin-1 OS=Gallus gallus GN=VIL1 PE=1 SV=2//1.08202e-10
ENSAPLG00000012741	4642.15	11.5558	8.65	4.37e-86	3.57e-83	sp|P02642|TNNT2_CHICK Troponin T, cardiac muscle isoforms OS=Gallus gallus GN=TNNT2 PE=2 SV=2//1.87052e-42
ENSAPLG00000012339	11518.6	537.331	4.422	3.89e-107	5.39e-104	sp|P02645|TNNI1_RABIT Troponin I, slow skeletal muscle OS=Oryctolagus cuniculus GN=TNNI1 PE=1 SV=1//1.07547e-63
ENSAPLG00000014659	109.843	1107.36	-3.3336	6.58e-16	1.7e-14	sp|P02686|MBP_HUMAN Myelin basic protein OS=Homo sapiens GN=MBP PE=1 SV=3//9.68209e-110
ENSAPLG00000006473	7.03024	76.2169	-3.4385	0.00010795	0.00057023	sp|P02691|MYP2_RABIT Myelin P2 protein OS=Oryctolagus cuniculus GN=PMP2 PE=1 SV=3//2.78913e-74
ENSAPLG00000002750	2.19086	18.392	-3.0695	0.00029022	0.0013797	sp|P02696|RET1_RAT Retinol-binding protein 1 OS=Rattus norvegicus GN=Rbp1 PE=1 SV=2//5.21802e-78
ENSAPLG00000015469	1471.81	649.145	1.181	1.38e-11	2.26e-10	sp|P02713|ACHG_CHICK Acetylcholine receptor subunit gamma OS=Gallus gallus GN=CHRNG PE=3 SV=1//0
Novel02748	272.529	49.854	2.4506	4.39e-22	1.93e-20	sp|P02713|ACHG_CHICK Acetylcholine receptor subunit gamma OS=Gallus gallus GN=CHRNG PE=3 SV=1//5.49345e-45
ENSAPLG00000016418	45.7504	5.12503	3.1582	6.91e-09	7.83e-08	sp|P02845|VIT2_CHICK Vitellogenin-2 OS=Gallus gallus GN=VTG2 PE=1 SV=1//0
Novel01674	149.917	227.064	-0.59894	0.0057404	0.018805	sp|P03365|POL_MMTVB Pol polyprotein OS=Mouse mammary tumor virus (strain BR6) GN=pol PE=3 SV=2//2.39096e-10
ENSAPLG00000001202	1094.53	2601.09	-1.2488	1.15e-13	2.37e-12	sp|P04041|GPX1_RAT Glutathione peroxidase 1 OS=Rattus norvegicus GN=Gpx1 PE=1 SV=4//8.01501e-59
ENSAPLG00000012141	67.5438	14.1652	2.2535	3.54e-08	3.59e-07	sp|P04047|KITH_CHICK Thymidine kinase, cytosolic OS=Gallus gallus GN=TK1 PE=3 SV=1//2.12349e-80
ENSAPLG00000005504	511.299	252.595	1.0173	1.65e-07	1.51e-06	sp|P04066|FUCO_HUMAN Tissue alpha-L-fucosidase OS=Homo sapiens GN=FUCA1 PE=1 SV=4//1.58883e-161
ENSAPLG00000015369	428.288	129.495	1.7257	4.16e-11	6.48e-10	sp|P04068|HYEP_RABIT Epoxide hydrolase 1 OS=Oryctolagus cuniculus GN=EPHX1 PE=1 SV=2//0
ENSAPLG00000007507	335.015	185.494	0.85285	7.46e-05	0.00041041	sp|P04085|PDGFA_HUMAN Platelet-derived growth factor subunit A OS=Homo sapiens GN=PDGFA PE=1 SV=1//1.94227e-81
ENSAPLG00000011670	14.9705	0	Inf	0.0013074	0.0052179	sp|P04114|APOB_HUMAN Apolipoprotein B-100 OS=Homo sapiens GN=APOB PE=1 SV=2//0
ENSAPLG00000011061	0.368248	47.9385	-7.0244	0.00071231	0.0030687	sp|P04176|PH4H_RAT Phenylalanine-4-hydroxylase OS=Rattus norvegicus GN=Pah PE=1 SV=3//0
ENSAPLG00000014373	213.401	318.069	-0.57577	0.0073985	0.023288	sp|P04218|OX2G_RAT OX-2 membrane glycoprotein OS=Rattus norvegicus GN=Cd200 PE=2 SV=1//1.45317e-38
ENSAPLG00000011070	13.7698	2.55356	2.4309	0.0064336	0.020696	sp|P04276|VTDB_RAT Vitamin D-binding protein OS=Rattus norvegicus GN=Gc PE=1 SV=3//4.10373e-176
ENSAPLG00000008082	3015.95	4903.6	-0.70123	1.03e-05	6.85e-05	sp|P04394|NDUV2_BOVIN NADH dehydrogenase [ubiquinone] flavoprotein 2, mitochondrial OS=Bos taurus GN=NDUFV2 PE=1 SV=3//2.60508e-124
ENSAPLG00000004591	2216.17	5173.04	-1.2229	1.04e-10	1.53e-09	sp|P04636|MDHM_RAT Malate dehydrogenase, mitochondrial OS=Rattus norvegicus GN=Mdh2 PE=1 SV=2//0
ENSAPLG00000015499	685.374	142.608	2.2648	4.72e-05	0.00027206	sp|P04775|SCN2A_RAT Sodium channel protein type 2 subunit alpha OS=Rattus norvegicus GN=Scn2a PE=1 SV=1//2.57435e-06
ENSAPLG00000015661	679.807	107.145	2.6656	6.42e-38	7.65e-36	sp|P04818|TYSY_HUMAN Thymidylate synthase OS=Homo sapiens GN=TYMS PE=1 SV=3//1.73537e-148
ENSAPLG00000012962	21.5268	46.6939	-1.1171	0.0072824	0.022971	sp|P04917|SRGN_RAT Serglycin OS=Rattus norvegicus GN=Srgn PE=1 SV=1//6.3306e-07
ENSAPLG00000008579	2643.86	1194.29	1.1465	1.41e-12	2.59e-11	sp|P05091|ALDH2_HUMAN Aldehyde dehydrogenase, mitochondrial OS=Homo sapiens GN=ALDH2 PE=1 SV=2//0
ENSAPLG00000002615	1358.77	1887.47	-0.47415	0.0053573	0.017724	sp|P05094|ACTN1_CHICK Alpha-actinin-1 OS=Gallus gallus GN=ACTN1 PE=1 SV=3//0
ENSAPLG00000001822	37.6978	16.3713	1.2033	0.010075	0.030432	sp|P05200|NGF_CHICK Beta-nerve growth factor OS=Gallus gallus GN=NGF PE=1 SV=1//1.65083e-155
ENSAPLG00000015580	2771.1	4577.32	-0.72405	6.99e-06	4.82e-05	sp|P05300|LAMP1_CHICK Lysosome-associated membrane glycoprotein 1 OS=Gallus gallus GN=LAMP1 PE=2 SV=1//1.24005e-146
ENSAPLG00000006266	46.6384	22.0133	1.0831	0.0079037	0.024663	sp|P05408|7B2_HUMAN Neuroendocrine protein 7B2 OS=Homo sapiens GN=SCG5 PE=1 SV=2//1.08976e-127
ENSAPLG00000004625	1352.91	4728.76	-1.8054	1.73e-27	1.08e-25	sp|P05546|HEP2_HUMAN Heparin cofactor 2 OS=Homo sapiens GN=SERPIND1 PE=1 SV=3//0
ENSAPLG00000009631	924.662	2302.79	-1.3164	2.02e-15	5.01e-14	sp|P05630|ATPD_BOVIN ATP synthase subunit delta, mitochondrial OS=Bos taurus GN=ATP5D PE=1 SV=2//1.37799e-20
ENSAPLG00000014739	334.157	1170.2	-1.8082	8.18e-12	1.38e-10	sp|P05689|CATZ_BOVIN Cathepsin Z OS=Bos taurus GN=CTSZ PE=2 SV=2//3.20819e-140
ENSAPLG00000007858	13769.6	6602.11	1.0605	3.55e-11	5.58e-10	sp|P05997|CO5A2_HUMAN Collagen alpha-2(V) chain OS=Homo sapiens GN=COL5A2 PE=1 SV=3//3.46083e-06
ENSAPLG00000004585	18.9293	45.1693	-1.2547	0.0023785	0.0087789	sp|P06212|ESR1_CHICK Estrogen receptor OS=Gallus gallus GN=ESR1 PE=2 SV=1//0
ENSAPLG00000014259	458.508	1119.96	-1.2884	2.81e-07	2.48e-06	sp|P06213|INSR_HUMAN Insulin receptor OS=Homo sapiens GN=INSR PE=1 SV=4//4.76933e-94
ENSAPLG00000011126	27.6474	62.7449	-1.1824	0.001434	0.0056573	sp|P06280|AGAL_HUMAN Alpha-galactosidase A OS=Homo sapiens GN=GLA PE=1 SV=1//5.79154e-129
Novel02213	38.003	13.0532	1.5417	0.0013607	0.0053937	sp|P06323|TVA3_MOUSE T-cell receptor alpha chain V region CTL-F3 OS=Mus musculus PE=1 SV=1//1.09568e-06
ENSAPLG00000001416	95.8888	34.266	1.4846	0.00025385	0.0012252	sp|P06513|H5_CAIMO Histone H5 OS=Cairina moschata PE=2 SV=2//1.33613e-08
ENSAPLG00000000861	47.0321	102.749	-1.1274	0.00028255	0.0013479	sp|P07032|ACYP1_CHICK Acylphosphatase-1 OS=Gallus gallus GN=ACYP1 PE=1 SV=2//1.32869e-27
ENSAPLG00000008646	2619.07	3548.32	-0.43808	0.0057264	0.01878	sp|P07093|GDN_HUMAN Glia-derived nexin OS=Homo sapiens GN=SERPINE2 PE=1 SV=1//0
ENSAPLG00000010452	191.358	2842.03	-3.8926	1.52e-97	1.71e-94	sp|P07313|MYLK2_RABIT Myosin light chain kinase 2, skeletal/cardiac muscle OS=Oryctolagus cuniculus GN=MYLK2 PE=1 SV=3//8.79149e-145
ENSAPLG00000012652	14007.8	5703.64	1.2963	4.04e-16	1.07e-14	sp|P07589|FINC_BOVIN Fibronectin OS=Bos taurus GN=FN1 PE=1 SV=4//1.25649e-07
ENSAPLG00000007852	400.815	279.051	0.52241	0.0064491	0.020738	sp|P07686|HEXB_HUMAN Beta-hexosaminidase subunit beta OS=Homo sapiens GN=HEXB PE=1 SV=3//0
Novel03408	128.746	58.8688	1.1289	4.89e-05	0.00028063	sp|P07742|RIR1_MOUSE Ribonucleoside-diphosphate reductase large subunit OS=Mus musculus GN=Rrm1 PE=1 SV=2//8.00337e-57
ENSAPLG00000014718	19302.2	12113.2	0.67218	1.87e-05	0.00011731	sp|P07751|SPTN1_CHICK Spectrin alpha chain, non-erythrocytic 1 OS=Gallus gallus GN=SPTAN1 PE=1 SV=3//0
ENSAPLG00000002474	275.284	151.64	0.86027	0.017006	0.047721	sp|P07756|CPSM_RAT Carbamoyl-phosphate synthase [ammonia], mitochondrial OS=Rattus norvegicus GN=Cps1 PE=1 SV=1//2.46272e-12
ENSAPLG00000003887	64.9105	27.2426	1.2526	0.0006356	0.0027701	sp|P07812|PRGR_CHICK Progesterone receptor OS=Gallus gallus GN=PGR PE=1 SV=1//0
ENSAPLG00000006202	508.767	836.735	-0.71777	4.08e-05	0.00023875	sp|P07871|THIKB_RAT 3-ketoacyl-CoA thiolase B, peroxisomal OS=Rattus norvegicus GN=Acaa1b PE=2 SV=2//0
ENSAPLG00000004594	62.6305	102.688	-0.71333	0.0066975	0.02143	sp|P07949|RET_HUMAN Proto-oncogene tyrosine-protein kinase receptor Ret OS=Homo sapiens GN=RET PE=1 SV=3//1.19741e-77
ENSAPLG00000003908	759.368	3235.81	-2.0913	1.59e-05	0.00010172	sp|P07996|TSP1_HUMAN Thrombospondin-1 OS=Homo sapiens GN=THBS1 PE=1 SV=2//0
ENSAPLG00000009917	705.338	1024.05	-0.53789	0.001693	0.006549	sp|P07997|HEM1_CHICK 5-aminolevulinate synthase, nonspecific, mitochondrial OS=Gallus gallus GN=ALAS1 PE=2 SV=2//0
ENSAPLG00000007170	326.908	525.378	-0.68447	0.00026815	0.0012856	sp|P08047|SP1_HUMAN Transcription factor Sp1 OS=Homo sapiens GN=SP1 PE=1 SV=3//0
ENSAPLG00000008504	631.455	984.003	-0.63998	0.00034191	0.0015981	sp|P08069|IGF1R_HUMAN Insulin-like growth factor 1 receptor OS=Homo sapiens GN=IGF1R PE=1 SV=1//0
ENSAPLG00000007864	8.03539	35.8782	-2.1587	0.001806	0.0069063	sp|P08070|TBA2_CHICK Tubulin alpha-2 chain OS=Gallus gallus PE=2 SV=1//0
ENSAPLG00000009400	990.451	1702.28	-0.78131	0.00014089	0.00072303	sp|P08082|CLCB_RAT Clathrin light chain B OS=Rattus norvegicus GN=Cltb PE=1 SV=1//4.28812e-83
ENSAPLG00000008174	1.15624	12.414	-3.4245	0.0011166	0.0045451	sp|P08183|MDR1_HUMAN Multidrug resistance protein 1 OS=Homo sapiens GN=ABCB1 PE=1 SV=3//4.45538e-124
ENSAPLG00000016349	1894.3	2865.83	-0.59729	0.00032475	0.0015246	sp|P08251|AT1B1_CHICK Sodium/potassium-transporting ATPase subunit beta-1 OS=Gallus gallus GN=ATP1B1 PE=2 SV=1//2.12939e-176
ENSAPLG00000002330	504.442	334.022	0.59475	0.0018499	0.0070534	sp|P08286|H110_CHICK Histone H1.10 OS=Gallus gallus PE=1 SV=3//1.41345e-26
ENSAPLG00000015232	343.363	223.419	0.61999	0.0018355	0.0070102	sp|P08286|H110_CHICK Histone H1.10 OS=Gallus gallus PE=1 SV=3//1.601e-29
ENSAPLG00000003708	21.9603	3.52545	2.639	0.00027393	0.0013085	sp|P08317|IL8_CHICK Interleukin-8 OS=Gallus gallus GN=IL8 PE=2 SV=1//1.16014e-10
ENSAPLG00000003704	17.4838	2.85364	2.6151	0.0015636	0.0061027	sp|P08317|IL8_CHICK Interleukin-8 OS=Gallus gallus GN=IL8 PE=2 SV=1//2.64976e-10
ENSAPLG00000005647	57.0627	12.0096	2.2484	0.00010917	0.00057567	sp|P08427|SFTPA_RAT Pulmonary surfactant-associated protein A OS=Rattus norvegicus GN=Sftpa1 PE=1 SV=3//5.03269e-37
ENSAPLG00000012248	9322.99	4293.39	1.1187	4.5e-13	8.67e-12	sp|P08642|RASH_CHICK GTPase HRas OS=Gallus gallus GN=HRAS1 PE=1 SV=1//1.45716e-129
ENSAPLG00000004070	23.8255	1.04355	4.5129	0.001373	0.0054351	sp|P08649|CO4_RAT Complement C4 OS=Rattus norvegicus GN=C4 PE=1 SV=3//0
ENSAPLG00000011351	5.26526	24.7185	-2.231	0.00048598	0.002195	sp|P08697|A2AP_HUMAN Alpha-2-antiplasmin OS=Homo sapiens GN=SERPINF2 PE=1 SV=3//7.74559e-106
ENSAPLG00000016392	323.414	215.864	0.58326	0.002911	0.010453	sp|P08753|GNAI3_RAT Guanine nucleotide-binding protein G(k) subunit alpha OS=Rattus norvegicus GN=Gnai3 PE=1 SV=3//2.11331e-72
ENSAPLG00000005694	286.356	735.92	-1.3617	0.00012239	0.00063662	sp|P08775|RPB1_MOUSE DNA-directed RNA polymerase II subunit RPB1 OS=Mus musculus GN=Polr2a PE=1 SV=3//3.52772e-70
Novel02715	121.635	357.621	-1.5559	0.00035877	0.001666	sp|P08775|RPB1_MOUSE DNA-directed RNA polymerase II subunit RPB1 OS=Mus musculus GN=Polr2a PE=1 SV=3//4.51181e-34
Novel01699	70.9156	126.687	-0.8371	0.0014977	0.0058706	sp|P08836|FPPS_CHICK Farnesyl pyrophosphate synthase OS=Gallus gallus GN=FDPS PE=1 SV=2//1.66096e-174
ENSAPLG00000002159	20.857	57.8936	-1.4729	0.00015204	0.00077321	sp|P08941|ROS1_CHICK Proto-oncogene tyrosine-protein kinase ROS OS=Gallus gallus GN=ROS1 PE=1 SV=3//0
ENSAPLG00000014245	3336.4	1959.52	0.76779	2.02e-06	1.53e-05	sp|P09102|PDIA1_CHICK Protein disulfide-isomerase OS=Gallus gallus GN=P4HB PE=1 SV=3//6.36552e-09
ENSAPLG00000007853	346.011	43.7222	2.9844	2.29e-12	4.14e-11	sp|P09203|TBB1_CHICK Tubulin beta-1 chain OS=Gallus gallus PE=2 SV=1//1.14638e-50
ENSAPLG00000007803	380.006	147.074	1.3695	2.35e-08	2.45e-07	sp|P09479|ACHA_CHICK Acetylcholine receptor subunit alpha OS=Gallus gallus GN=CHRNA1 PE=1 SV=1//0
ENSAPLG00000007776	60.496	1.36154	5.4735	4.4e-11	6.84e-10	sp|P09482|ACHA4_CHICK Neuronal acetylcholine receptor subunit alpha-4 OS=Gallus gallus GN=CHRNA4 PE=1 SV=1//0
ENSAPLG00000014620	34.095	8.21033	2.054	9.49e-05	0.00050893	sp|P09540|MLEX_CHICK Myosin light chain, embryonic OS=Gallus gallus PE=2 SV=1//3.55923e-52
ENSAPLG00000009964	2456.28	4261.64	-0.79493	1.02e-05	6.78e-05	sp|P09622|DLDH_HUMAN Dihydrolipoyl dehydrogenase, mitochondrial OS=Homo sapiens GN=DLD PE=1 SV=2//0
ENSAPLG00000010218	18455.7	13594.1	0.44108	0.0039387	0.013561	sp|P09654|VIME_CHICK Vimentin OS=Gallus gallus GN=VIM PE=3 SV=2//0
ENSAPLG00000008432	19198.5	357.566	5.7466	5.23e-193	2.36e-189	sp|P09860|TNNC1_CHICK Troponin C, slow skeletal and cardiac muscles OS=Gallus gallus GN=TNNC1 PE=1 SV=1//6.33083e-58
ENSAPLG00000005501	22.8968	61.9743	-1.4365	0.0001045	0.00055347	sp|P09871|C1S_HUMAN Complement C1s subcomponent OS=Homo sapiens GN=C1S PE=1 SV=1//0
ENSAPLG00000008944	745.17	447.959	0.7342	3.7e-05	0.00021828	sp|P09884|DPOLA_HUMAN DNA polymerase alpha catalytic subunit OS=Homo sapiens GN=POLA1 PE=1 SV=2//0
ENSAPLG00000005906	282.481	738.398	-1.3862	7.63e-14	1.61e-12	sp|P09958|FURIN_HUMAN Furin OS=Homo sapiens GN=FURIN PE=1 SV=2//0
ENSAPLG00000015256	88.4518	161.755	-0.87084	0.00043067	0.0019694	sp|P0C0A1|VPS25_RAT Vacuolar protein-sorting-associated protein 25 OS=Rattus norvegicus GN=Vps25 PE=1 SV=1//8.82233e-45
ENSAPLG00000001623	19.2556	81.614	-2.0835	7.22e-09	8.15e-08	sp|P0C1H3|H2B1_CHICK Histone H2B 1/2/3/4/6 OS=Gallus gallus GN=H2B-I PE=1 SV=2//2.48822e-59
ENSAPLG00000003809	178.553	273.607	-0.61576	0.0033264	0.011716	sp|P0C1Q3|PCAT2_RAT Lysophosphatidylcholine acyltransferase 2 OS=Rattus norvegicus GN=Lpcat2 PE=2 SV=1//4.28793e-175
ENSAPLG00000012079	51.0456	120.551	-1.2398	0.014257	0.04109	sp|P0C597|DUPD1_CHICK Dual specificity phosphatase DUPD1 OS=Gallus gallus GN=DUPD1 PE=2 SV=1//1.62486e-149
Novel03040	20.7259	71.6714	-1.79	1.51e-06	1.17e-05	sp|P0C5H6|TUTLA_RAT Protein turtle homolog A OS=Rattus norvegicus GN=Igsf9 PE=1 SV=1//1.03108e-34
Novel03039	16.1291	40.4315	-1.3258	0.0022139	0.0082671	sp|P0C5H6|TUTLA_RAT Protein turtle homolog A OS=Rattus norvegicus GN=Igsf9 PE=1 SV=1//1.08829e-11
ENSAPLG00000011449	107.171	36.4881	1.5544	5.4e-07	4.53e-06	sp|P0C6R2|ARMC2_BOVIN Armadillo repeat-containing protein 2 OS=Bos taurus GN=ARMC2 PE=4 SV=1//0
ENSAPLG00000001535	61.7538	12.4498	2.3104	9.24e-08	8.8e-07	sp|P0C6S8|LIGO3_HUMAN Leucine-rich repeat and immunoglobulin-like domain-containing nogo receptor-interacting protein 3 OS=Homo sapiens GN=LINGO3 PE=2 SV=1//0
ENSAPLG00000004836	10.7043	31.5915	-1.5613	0.0033653	0.011825	sp|P0C7Q4|GNAT3_BOVIN Guanine nucleotide-binding protein G(t) subunit alpha-3 OS=Bos taurus GN=GNAT3 PE=1 SV=1//0
ENSAPLG00000001714	460.207	655.593	-0.51052	0.0043348	0.014739	sp|P0C7T5|ATX1L_HUMAN Ataxin-1-like OS=Homo sapiens GN=ATXN1L PE=1 SV=1//0
ENSAPLG00000009911	4.20521	61.0331	-3.8593	6.63e-07	5.47e-06	sp|P0C927|ASB14_RAT Ankyrin repeat and SOCS box protein 14 OS=Rattus norvegicus GN=Asb14 PE=3 SV=1//0
ENSAPLG00000002844	1226.43	1819.25	-0.56888	0.00063771	0.0027779	sp|P0CB49|YLPM1_RAT YLP motif-containing protein 1 OS=Rattus norvegicus GN=Ylpm1 PE=1 SV=1//0
ENSAPLG00000006000	818.117	2050.64	-1.3257	4e-08	4.02e-07	sp|P0CB73|NDUB1_PONAB NADH dehydrogenase [ubiquinone] 1 beta subcomplex subunit 1 OS=Pongo abelii GN=NDUFB1 PE=3 SV=1//1.36699e-26
ENSAPLG00000005967	1104.47	2737.04	-1.3093	8.63e-05	0.00046767	sp|P0CB83|NDUS7_PONAB NADH dehydrogenase [ubiquinone] iron-sulfur protein 7, mitochondrial OS=Pongo abelii GN=NDUFS7 PE=2 SV=1//4.75795e-91
ENSAPLG00000003897	133.817	231.928	-0.79342	0.00057408	0.0025295	sp|P0CF65|CRBN_CHICK Protein cereblon OS=Gallus gallus GN=CRBN PE=2 SV=1//0
ENSAPLG00000002262	35.0266	11.977	1.5482	0.0018747	0.0071282	sp|P0CG11|CTF8_BOVIN Chromosome transmission fidelity protein 8 homolog OS=Bos taurus GN=CHTF8 PE=3 SV=1//2.54633e-10
Novel02390	2309.65	819.212	1.4954	2.86e-19	1.02e-17	sp|P0CG35|TB15B_HUMAN Thymosin beta-15B OS=Homo sapiens GN=TMSB15B PE=1 SV=1//3.85692e-07
ENSAPLG00000002178	71.0254	38.7615	0.87371	0.0075783	0.023788	sp|P0DJH6|CENPW_CHICK Centromere protein W OS=Gallus gallus GN=CENPW PE=1 SV=1//5.97599e-20
ENSAPLG00000015141	359.606	107.031	1.7484	1.55e-15	3.85e-14	sp|P10070|GLI2_HUMAN Zinc finger protein GLI2 OS=Homo sapiens GN=GLI2 PE=1 SV=4//0
ENSAPLG00000004203	408.466	95.4023	2.0981	4.87e-22	2.14e-20	sp|P10288|CADH2_CHICK Cadherin-2 OS=Gallus gallus GN=CDH2 PE=1 SV=1//2.98432e-67
ENSAPLG00000005443	1779.32	3604.85	-1.0186	0.0015091	0.0059078	sp|P10515|ODP2_HUMAN Dihydrolipoyllysine-residue acetyltransferase component of pyruvate dehydrogenase complex, mitochondrial OS=Homo sapiens GN=DLAT PE=1 SV=3//0
ENSAPLG00000006168	854.839	5077.39	-2.5704	3.97e-52	8.31e-50	sp|P10587|MYH11_CHICK Myosin-11 OS=Gallus gallus GN=MYH11 PE=1 SV=4//0
ENSAPLG00000001729	98.1745	555.63	-2.5007	0.0013212	0.0052625	sp|P10608|ADRB2_RAT Beta-2 adrenergic receptor OS=Rattus norvegicus GN=Adrb2 PE=2 SV=1//0
ENSAPLG00000013472	610.16	918.395	-0.58993	0.00063258	0.0027582	sp|P10619|PPGB_HUMAN Lysosomal protective protein OS=Homo sapiens GN=CTSA PE=1 SV=2//7.03969e-161
ENSAPLG00000008916	1138.75	1657.95	-0.54194	0.0012709	0.0050959	sp|P10686|PLCG1_RAT 1-phosphatidylinositol 4,5-bisphosphate phosphodiesterase gamma-1 OS=Rattus norvegicus GN=Plcg1 PE=1 SV=1//0
ENSAPLG00000006432	368.424	194.833	0.91913	1.42e-05	9.19e-05	sp|P10826|RARB_HUMAN Retinoic acid receptor beta OS=Homo sapiens GN=RARB PE=1 SV=2//0
ENSAPLG00000012885	840.935	533.769	0.65578	0.00022106	0.0010832	sp|P10894|PLCB1_BOVIN 1-phosphatidylinositol 4,5-bisphosphate phosphodiesterase beta-1 OS=Bos taurus GN=PLCB1 PE=1 SV=1//0
Novel00261	681.749	425.48	0.68015	0.00024827	0.0011999	sp|P10894|PLCB1_BOVIN 1-phosphatidylinositol 4,5-bisphosphate phosphodiesterase beta-1 OS=Bos taurus GN=PLCB1 PE=1 SV=1//6.43658e-07
ENSAPLG00000004315	730.374	1865.23	-1.3526	9.96e-06	6.64e-05	sp|P10911|MCF2_HUMAN Proto-oncogene DBL OS=Homo sapiens GN=MCF2 PE=1 SV=3//0
ENSAPLG00000006717	113.331	4561.84	-5.331	2.08e-107	3.12e-104	sp|P11009|KCRS_CHICK Creatine kinase S-type, mitochondrial OS=Gallus gallus GN=CKMT2 PE=1 SV=2//0
ENSAPLG00000012718	597.628	1540.39	-1.366	2.86e-10	3.95e-09	sp|P11019|VATE1_BOVIN V-type proton ATPase subunit E 1 OS=Bos taurus GN=ATP6V1E1 PE=2 SV=1//7.17087e-110
ENSAPLG00000002368	4272.84	13751.7	-1.6863	1.94e-22	8.64e-21	sp|P11024|NNTM_BOVIN NAD(P) transhydrogenase, mitochondrial OS=Bos taurus GN=NNT PE=1 SV=3//0
ENSAPLG00000003279	20482.5	30438.5	-0.57151	0.00023021	0.0011223	sp|P11047|LAMC1_HUMAN Laminin subunit gamma-1 OS=Homo sapiens GN=LAMC1 PE=1 SV=3//0
ENSAPLG00000006755	350.499	162.005	1.1134	7.95e-08	7.64e-07	sp|P11137|MAP2_HUMAN Microtubule-associated protein 2 OS=Homo sapiens GN=MAP2 PE=1 SV=4//2.76564e-82
ENSAPLG00000016409	949.699	1287.24	-0.43874	0.01035	0.031174	sp|P11171|41_HUMAN Protein 4.1 OS=Homo sapiens GN=EPB41 PE=1 SV=4//0
ENSAPLG00000009194	1612.03	3069.56	-0.92915	0.0010936	0.0044647	sp|P11179|ODO2_BOVIN Dihydrolipoyllysine-residue succinyltransferase component of 2-oxoglutarate dehydrogenase complex, mitochondrial OS=Bos taurus GN=DLST PE=1 SV=2//0
ENSAPLG00000015138	811.348	1812.2	-1.1593	7.57e-12	1.28e-10	sp|P11181|ODB2_BOVIN Lipoamide acyltransferase component of branched-chain alpha-keto acid dehydrogenase complex, mitochondrial OS=Bos taurus GN=DBT PE=1 SV=2//1.11844e-178
ENSAPLG00000009656	278.619	388.565	-0.47986	0.012196	0.035956	sp|P11183|GCSH_CHICK Glycine cleavage system H protein, mitochondrial OS=Gallus gallus GN=GCSH PE=1 SV=2//9.74661e-60
ENSAPLG00000009133	338.688	178.999	0.92001	7.83e-06	5.36e-05	sp|P11274|BCR_HUMAN Breakpoint cluster region protein OS=Homo sapiens GN=BCR PE=1 SV=2//0
Novel03322	3.24477	28.7746	-3.1486	0.0010969	0.004476	sp|P11497|ACACA_RAT Acetyl-CoA carboxylase 1 OS=Rattus norvegicus GN=Acaca PE=1 SV=1//2.55651e-27
ENSAPLG00000013471	7393.23	22414.8	-1.6002	0.015834	0.04489	sp|P11501|HS90A_CHICK Heat shock protein HSP 90-alpha OS=Gallus gallus GN=HSP90AA1 PE=3 SV=3//0
ENSAPLG00000012355	556.014	112.343	2.3072	1.24e-28	8.31e-27	sp|P11654|PO210_RAT Nuclear pore membrane glycoprotein 210 OS=Rattus norvegicus GN=Pom210 PE=1 SV=1//0
ENSAPLG00000007447	53.199	5.47248	3.2811	3.92e-08	3.95e-07	sp|P11707|CP3A6_RABIT Cytochrome P450 3A6 OS=Oryctolagus cuniculus GN=CYP3A6 PE=2 SV=2//1.72286e-97
ENSAPLG00000007173	801.029	1817.5	-1.182	1.75e-10	2.48e-09	sp|P11717|MPRI_HUMAN Cation-independent mannose-6-phosphate receptor OS=Homo sapiens GN=IGF2R PE=1 SV=3//0
ENSAPLG00000005685	919.259	1467.2	-0.67453	5.11e-05	0.00029129	sp|P11799|MYLK_CHICK Myosin light chain kinase, smooth muscle OS=Gallus gallus PE=1 SV=2//0
ENSAPLG00000008109	1759.55	479.829	1.8746	3.96e-27	2.43e-25	sp|P11833|TBB_PARLI Tubulin beta chain OS=Paracentrotus lividus PE=2 SV=1//0
ENSAPLG00000015806	1780.54	946.265	0.912	1.37e-07	1.27e-06	sp|P11833|TBB_PARLI Tubulin beta chain OS=Paracentrotus lividus PE=2 SV=1//0
ENSAPLG00000001129	25797.1	17615.4	0.55037	0.00029331	0.001394	sp|P11940|PABP1_HUMAN Polyadenylate-binding protein 1 OS=Homo sapiens GN=PABPC1 PE=1 SV=2//1.65578e-39
ENSAPLG00000009928	2394.36	1806.14	0.40673	0.010091	0.030474	sp|P12003|VINC_CHICK Vinculin OS=Gallus gallus GN=VCL PE=1 SV=4//0
ENSAPLG00000001050	96782.1	54815.9	0.82015	1.51e-07	1.39e-06	sp|P12105|CO3A1_CHICK Collagen alpha-1(III) chain (Fragments) OS=Gallus gallus GN=COL3A1 PE=2 SV=2//9.34489e-06
ENSAPLG00000003493	129.089	10.1458	3.6694	5.05e-06	3.58e-05	sp|P12108|CO9A2_CHICK Collagen alpha-2(IX) chain OS=Gallus gallus GN=COL9A2 PE=1 SV=3//1.01744e-17
ENSAPLG00000004787	167.159	372.924	-1.1577	0.0017532	0.0067346	sp|P12263|FA8_PIG Coagulation factor VIII OS=Sus scrofa GN=F8 PE=2 SV=2//7.19367e-39
ENSAPLG00000006986	1556.96	4759.69	-1.6121	2.51e-22	1.11e-20	sp|P12268|IMDH2_HUMAN Inosine-5&apos;-monophosphate dehydrogenase 2 OS=Homo sapiens GN=IMPDH2 PE=1 SV=2//0
ENSAPLG00000002703	562.056	393.687	0.51366	0.0046204	0.015573	sp|P12276|FAS_CHICK Fatty acid synthase OS=Gallus gallus GN=FASN PE=1 SV=5//0
ENSAPLG00000012297	21.7049	2.90738	2.9002	0.00017076	0.00086037	sp|P12394|CP17A_CHICK Steroid 17-alpha-hydroxylase/17,20 lyase OS=Gallus gallus GN=CYP17A1 PE=2 SV=1//0
ENSAPLG00000002671	196.485	318.36	-0.69624	0.00048435	0.0021887	sp|P12617|DCMC_ANSAN Malonyl-CoA decarboxylase, mitochondrial OS=Anser anser anser GN=MLYCD PE=1 SV=2//0
ENSAPLG00000011980	59296.9	81103.2	-0.4518	0.003588	0.012527	sp|P12620|TNNT3_CHICK Troponin T, fast skeletal muscle isoforms OS=Gallus gallus GN=TNNT3 PE=1 SV=3//2.72434e-80
ENSAPLG00000005265	4.15372	78.0338	-4.2316	2.41e-13	4.82e-12	sp|P12872|MOTI_HUMAN Promotilin OS=Homo sapiens GN=MLN PE=1 SV=1//9.97763e-24
ENSAPLG00000006049	1181.97	2207.58	-0.90127	0.00019705	0.00097941	sp|P12938|CP2D3_RAT Cytochrome P450 2D3 OS=Rattus norvegicus GN=Cyp2d3 PE=2 SV=2//7.35233e-165
ENSAPLG00000008402	706.582	511.718	0.46551	0.011479	0.034123	sp|P12955|PEPD_HUMAN Xaa-Pro dipeptidase OS=Homo sapiens GN=PEPD PE=1 SV=3//0
ENSAPLG00000015139	4063.98	2577.95	0.65667	6.78e-05	0.00037609	sp|P12957|CALD1_CHICK Caldesmon OS=Gallus gallus GN=CALD1 PE=1 SV=2//7.51679e-19
ENSAPLG00000010205	3753.09	8811.39	-1.2313	2.16e-14	4.74e-13	sp|P13073|COX41_HUMAN Cytochrome c oxidase subunit 4 isoform 1, mitochondrial OS=Homo sapiens GN=COX4I1 PE=1 SV=1//6.8128e-56
ENSAPLG00000014539	105.987	37.4536	1.5007	2.27e-06	1.71e-05	sp|P13207|EDN3_RAT Endothelin-3 OS=Rattus norvegicus GN=Edn3 PE=2 SV=3//1.54187e-09
ENSAPLG00000003831	79.4979	184.743	-1.2165	5.69e-07	4.74e-06	sp|P13216|ADX_CHICK Adrenodoxin, mitochondrial (Fragment) OS=Gallus gallus GN=FDX1 PE=1 SV=1//2.97966e-80
ENSAPLG00000011567	193.923	108.753	0.83443	0.00048744	0.0022005	sp|P13280|GLYG_RABIT Glycogenin-1 OS=Oryctolagus cuniculus GN=GYG1 PE=1 SV=3//4.03275e-134
Novel02767	0.246631	7.68496	-4.9616	0.0037048	0.012862	sp|P13346|FOSB_MOUSE Protein fosB OS=Mus musculus GN=Fosb PE=2 SV=1//1.05887e-07
ENSAPLG00000009242	1703.99	1008.2	0.75714	4.1e-06	2.95e-05	sp|P13489|RINI_HUMAN Ribonuclease inhibitor OS=Homo sapiens GN=RNH1 PE=1 SV=2//1.06524e-151
ENSAPLG00000001800	18.8955	4.37002	2.1123	0.011739	0.034763	sp|P13521|SCG2_HUMAN Secretogranin-2 OS=Homo sapiens GN=SCG2 PE=1 SV=2//0
ENSAPLG00000011553	615.295	1053.47	-0.7758	0.0011416	0.0046305	sp|P13538|MYSS_CHICK Myosin heavy chain, skeletal muscle, adult OS=Gallus gallus PE=1 SV=4//0
ENSAPLG00000011970	204660	79287.8	1.3681	4.63e-19	1.62e-17	sp|P13538|MYSS_CHICK Myosin heavy chain, skeletal muscle, adult OS=Gallus gallus PE=1 SV=4//0
ENSAPLG00000015835	4683.06	7487.98	-0.67712	0.0027712	0.0099988	sp|P13538|MYSS_CHICK Myosin heavy chain, skeletal muscle, adult OS=Gallus gallus PE=1 SV=4//0
ENSAPLG00000005481	679.568	968.743	-0.5115	0.0026976	0.0097743	sp|P13538|MYSS_CHICK Myosin heavy chain, skeletal muscle, adult OS=Gallus gallus PE=1 SV=4//2.08198e-161
Novel00878	5742.58	10143	-0.82071	1.45e-07	1.34e-06	sp|P13538|MYSS_CHICK Myosin heavy chain, skeletal muscle, adult OS=Gallus gallus PE=1 SV=4//3.78021e-149
Novel01597	3.14857	23.238	-2.8837	5.89e-05	0.00033054	sp|P13585|AT2A1_CHICK Sarcoplasmic/endoplasmic reticulum calcium ATPase 1 OS=Gallus gallus GN=ATP2A1 PE=2 SV=2//1.05672e-11
Novel02994	2108.03	64683.8	-4.9394	2.68e-30	2.02e-28	sp|P13585|AT2A1_CHICK Sarcoplasmic/endoplasmic reticulum calcium ATPase 1 OS=Gallus gallus GN=ATP2A1 PE=2 SV=2//1.80839e-72
ENSAPLG00000015917	463.734	13403.2	-4.8531	2.4e-36	2.67e-34	sp|P13585|AT2A1_CHICK Sarcoplasmic/endoplasmic reticulum calcium ATPase 1 OS=Gallus gallus GN=ATP2A1 PE=2 SV=2//2.51694e-30
Novel01596	330.75	9935.55	-4.9088	1.07e-30	8.36e-29	sp|P13585|AT2A1_CHICK Sarcoplasmic/endoplasmic reticulum calcium ATPase 1 OS=Gallus gallus GN=ATP2A1 PE=2 SV=2//2.55949e-25
ENSAPLG00000006972	2059.06	894.83	1.2023	1.99e-13	4.02e-12	sp|P13590|NCAM1_CHICK Neural cell adhesion molecule 1 OS=Gallus gallus GN=NCAM1 PE=1 SV=3//0
ENSAPLG00000014278	41.2959	153.701	-1.8961	7.05e-11	1.06e-09	sp|P13597|ICAM1_MOUSE Intercellular adhesion molecule 1 OS=Mus musculus GN=Icam1 PE=1 SV=1//1.23534e-49
Novel03021	399.726	2694.42	-2.7529	4.84e-56	1.16e-53	sp|P13637|AT1A3_HUMAN Sodium/potassium-transporting ATPase subunit alpha-3 OS=Homo sapiens GN=ATP1A3 PE=1 SV=3//5.30379e-53
ENSAPLG00000006922	2192.82	254.752	3.1056	2.54e-65	9.34e-63	sp|P13668|STMN1_RAT Stathmin OS=Rattus norvegicus GN=Stmn1 PE=1 SV=2//2.8021e-34
ENSAPLG00000006844	75.0509	2176.63	-4.8581	0.00028474	0.0013561	sp|P13707|GPDA_MOUSE Glycerol-3-phosphate dehydrogenase [NAD(+)], cytoplasmic OS=Mus musculus GN=Gpd1 PE=1 SV=3//0
ENSAPLG00000014348	3120.02	2258.3	0.46632	0.0051439	0.017116	sp|P13731|SERPH_CHICK Serpin H1 OS=Gallus gallus GN=SERPINH1 PE=1 SV=2//0
ENSAPLG00000015531	2497.59	3918.39	-0.64972	0.0011918	0.0048111	sp|P13804|ETFA_HUMAN Electron transfer flavoprotein subunit alpha, mitochondrial OS=Homo sapiens GN=ETFA PE=1 SV=1//0
ENSAPLG00000010270	650.967	28.7852	4.4992	1.27e-76	7.16e-74	sp|P13863|CDK1_CHICK Cyclin-dependent kinase 1 OS=Gallus gallus GN=CDK1 PE=1 SV=1//0
ENSAPLG00000012959	3523.48	2152.47	0.71101	1.74e-05	0.00010991	sp|P13944|COCA1_CHICK Collagen alpha-1(XII) chain OS=Gallus gallus GN=COL12A1 PE=1 SV=3//2.12535e-08
ENSAPLG00000010585	682.632	942.394	-0.46522	0.0052253	0.017352	sp|P14018|CLUS_COTJA Clusterin OS=Coturnix coturnix japonica GN=CLU PE=2 SV=2//4.44358e-94
ENSAPLG00000007279	7596.01	5877.09	0.37014	0.014751	0.04229	sp|P14105|MYH9_CHICK Myosin-9 OS=Gallus gallus GN=MYH9 PE=2 SV=1//1.25043e-158
ENSAPLG00000004088	9705.17	6680.4	0.53882	0.00040399	0.0018554	sp|P14115|RL27A_MOUSE 60S ribosomal protein L27a OS=Mus musculus GN=Rpl27a PE=2 SV=5//1.78222e-75
ENSAPLG00000003513	305.101	65.1471	2.2275	1.23e-20	4.82e-19	sp|P14141|CAH3_RAT Carbonic anhydrase 3 OS=Rattus norvegicus GN=Ca3 PE=1 SV=3//1.29445e-98
ENSAPLG00000000726	300.501	209.851	0.518	0.0088482	0.027235	sp|P14154|CXA1_CHICK Gap junction alpha-1 protein OS=Gallus gallus GN=GJA1 PE=2 SV=3//0
Novel02964	16.704	226.269	-3.7598	1.28e-06	1e-05	sp|P14270|PDE4D_RAT cAMP-specific 3&apos;,5&apos;-cyclic phosphodiesterase 4D OS=Rattus norvegicus GN=Pde4d PE=1 SV=4//2.47883e-56
Novel03223	6.88386	151.138	-4.4565	8.67e-06	5.87e-05	sp|P14270|PDE4D_RAT cAMP-specific 3&apos;,5&apos;-cyclic phosphodiesterase 4D OS=Rattus norvegicus GN=Pde4d PE=1 SV=4//9.10024e-43
ENSAPLG00000011100	193.767	320.928	-0.72793	0.00029562	0.0014042	sp|P14384|CBPM_HUMAN Carboxypeptidase M OS=Homo sapiens GN=CPM PE=1 SV=2//0
ENSAPLG00000011012	419.48	642.112	-0.61422	0.00093508	0.0039061	sp|P14400|ENP1_TORCA Electromotor neuron-associated protein 1 (Fragment) OS=Torpedo californica PE=2 SV=1//3.69522e-177
ENSAPLG00000008291	260.249	619.964	-1.2523	6.26e-11	9.52e-10	sp|P14620|ACYP2_ANAPL Acylphosphatase-2 OS=Anas platyrhynchos GN=ACYP2 PE=1 SV=2//5.89469e-20
ENSAPLG00000007240	620.011	2671.84	-2.1075	2.71e-34	2.62e-32	sp|P14646|PDE4B_RAT cAMP-specific 3&apos;,5&apos;-cyclic phosphodiesterase 4B OS=Rattus norvegicus GN=Pde4b PE=1 SV=4//0
ENSAPLG00000015349	981.877	59.1994	4.0519	3.58e-50	7.16e-48	sp|P14731|LMNB1_CHICK Lamin-B1 OS=Gallus gallus GN=LMNB1 PE=2 SV=1//0
ENSAPLG00000011044	1100.77	185.114	2.572	1.08e-11	1.8e-10	sp|P14732|LMNB2_CHICK Lamin-B2 OS=Gallus gallus GN=LMNB2 PE=2 SV=1//0
ENSAPLG00000004758	902.628	2096.03	-1.2155	3.75e-13	7.32e-12	sp|P14735|IDE_HUMAN Insulin-degrading enzyme OS=Homo sapiens GN=IDE PE=1 SV=4//0
ENSAPLG00000004478	165.959	95.9129	0.79103	0.0010546	0.004329	sp|P14778|IL1R1_HUMAN Interleukin-1 receptor type 1 OS=Homo sapiens GN=IL1R1 PE=1 SV=1//1.25943e-92
ENSAPLG00000010381	740.276	83.2145	3.1532	3.75e-50	7.43e-48	sp|P14781|CNTN1_CHICK Contactin-1 OS=Gallus gallus GN=CNTN1 PE=1 SV=1//0
Novel02681	900.109	2302.23	-1.3549	4.81e-16	1.26e-14	sp|P14790|68MP_BOVIN 6.8 kDa mitochondrial proteolipid OS=Bos taurus GN=MP68 PE=1 SV=1//5.45057e-06
ENSAPLG00000013669	205.709	337.21	-0.71304	0.0005795	0.0025509	sp|P14840|HXB4_CHICK Homeobox protein Hox-B4 OS=Gallus gallus GN=HOXB4 PE=2 SV=1//8.85274e-142
ENSAPLG00000012318	57.8408	115.139	-0.99322	0.00055891	0.0024693	sp|P14844|CCL2_RAT C-C motif chemokine 2 OS=Rattus norvegicus GN=Ccl2 PE=2 SV=1//2.3223e-09
ENSAPLG00000003526	504.703	248.43	1.0226	1.56e-07	1.43e-06	sp|P15062|ETS1B_CHICK Transforming protein p68/c-ets-1 OS=Gallus gallus GN=ETS1 PE=2 SV=1//0
ENSAPLG00000014834	9.02191	28.9874	-1.6839	0.0014523	0.0057191	sp|P15086|CBPB1_HUMAN Carboxypeptidase B OS=Homo sapiens GN=CPB1 PE=1 SV=4//0
ENSAPLG00000009852	182.282	512.14	-1.4904	3e-13	5.94e-12	sp|P15120|UROK_CHICK Urokinase-type plasminogen activator OS=Gallus gallus GN=PLAU PE=2 SV=1//0
ENSAPLG00000006235	3980.01	2913.1	0.45021	0.0038756	0.013365	sp|P15121|ALDR_HUMAN Aldose reductase OS=Homo sapiens GN=AKR1B1 PE=1 SV=3//1.1825e-171
ENSAPLG00000002012	463.859	1045.18	-1.172	2.83e-11	4.49e-10	sp|P15260|INGR1_HUMAN Interferon gamma receptor 1 OS=Homo sapiens GN=IFNGR1 PE=1 SV=1//9.49807e-39
ENSAPLG00000012207	241.059	141.814	0.76539	0.013512	0.039277	sp|P15379|CD44_MOUSE CD44 antigen OS=Mus musculus GN=Cd44 PE=1 SV=3//9.31086e-18
ENSAPLG00000009692	73.7274	13.8798	2.4092	8.19e-09	9.17e-08	sp|P15389|SCN5A_RAT Sodium channel protein type 5 subunit alpha OS=Rattus norvegicus GN=Scn5a PE=2 SV=1//2.50584e-06
ENSAPLG00000009807	132.495	310.873	-1.2304	2.94e-08	3.02e-07	sp|P15396|ENPP3_BOVIN Ectonucleotide pyrophosphatase/phosphodiesterase family member 3 OS=Bos taurus GN=ENPP3 PE=1 SV=2//0
ENSAPLG00000002860	85.8843	366.736	-2.0943	0.0015688	0.0061185	sp|P15428|PGDH_HUMAN 15-hydroxyprostaglandin dehydrogenase [NAD(+)] OS=Homo sapiens GN=HPGD PE=1 SV=1//2.23247e-128
ENSAPLG00000012359	248.556	129.923	0.93591	4.05e-05	0.00023723	sp|P15505|GCSP_CHICK Glycine dehydrogenase [decarboxylating], mitochondrial OS=Gallus gallus GN=GLDC PE=1 SV=2//0
ENSAPLG00000012713	1101.98	1631.57	-0.56616	0.0028796	0.010351	sp|P15822|ZEP1_HUMAN Zinc finger protein 40 OS=Homo sapiens GN=HIVEP1 PE=1 SV=3//0
ENSAPLG00000009330	154.958	94.1048	0.71954	0.0038752	0.013365	sp|P15848|ARSB_HUMAN Arylsulfatase B OS=Homo sapiens GN=ARSB PE=1 SV=1//0
ENSAPLG00000007680	887.581	509.59	0.80054	4.93e-06	3.5e-05	sp|P15882|CHIN_HUMAN N-chimaerin OS=Homo sapiens GN=CHN1 PE=1 SV=3//0
ENSAPLG00000005511	11809.5	7895.96	0.58076	0.00085387	0.003607	sp|P15989|CO6A3_CHICK Collagen alpha-3(VI) chain OS=Gallus gallus GN=COL6A3 PE=2 SV=2//2.12173e-94
ENSAPLG00000010227	14749.7	7822.05	0.91507	4.08e-09	4.75e-08	sp|P16039|NPM_CHICK Nucleophosmin OS=Gallus gallus GN=NPM1 PE=2 SV=1//5.46872e-13
ENSAPLG00000012199	6223.32	1646.68	1.9181	1.32e-23	6.37e-22	sp|P16047|TGFB3_CHICK Transforming growth factor beta-3 OS=Gallus gallus GN=TGFB3 PE=2 SV=2//0
ENSAPLG00000010110	12.6356	0	Inf	2.62e-05	0.00015978	sp|P16066|ANPRA_HUMAN Atrial natriuretic peptide receptor 1 OS=Homo sapiens GN=NPR1 PE=1 SV=1//6.90418e-143
ENSAPLG00000002897	20.8933	94.9147	-2.1836	0.0011983	0.0048352	sp|P16257|TSPO_RAT Translocator protein OS=Rattus norvegicus GN=Tspo PE=1 SV=1//4.13352e-50
ENSAPLG00000001342	7.13323	0.419099	4.0892	0.0091525	0.028033	sp|P16389|KCNA2_HUMAN Potassium voltage-gated channel subfamily A member 2 OS=Homo sapiens GN=KCNA2 PE=1 SV=2//0
ENSAPLG00000001692	11.1619	1.44473	2.9497	0.0068662	0.02185	sp|P16390|KCNA3_MOUSE Potassium voltage-gated channel subfamily A member 3 OS=Mus musculus GN=Kcna3 PE=2 SV=3//0
ENSAPLG00000010442	483.889	7072.04	-3.8694	0.00013271	0.00068361	sp|P16580|GLNA_CHICK Glutamine synthetase OS=Gallus gallus GN=GLUL PE=1 SV=1//0
ENSAPLG00000016379	335.395	891.816	-1.4109	3.72e-13	7.29e-12	sp|P16611|IBP3_PIG Insulin-like growth factor-binding protein 3 OS=Sus scrofa GN=IGFBP3 PE=1 SV=3//1.60847e-93
ENSAPLG00000004644	631.144	439.953	0.52062	0.0041298	0.01412	sp|P16870|CBPE_HUMAN Carboxypeptidase E OS=Homo sapiens GN=CPE PE=1 SV=1//0
ENSAPLG00000010652	32.9902	96.055	-1.5418	2.58e-06	1.92e-05	sp|P16885|PLCG2_HUMAN 1-phosphatidylinositol 4,5-bisphosphate phosphodiesterase gamma-2 OS=Homo sapiens GN=PLCG2 PE=1 SV=4//0
Novel03226	327.607	1351.55	-2.0446	4.7e-13	9.02e-12	sp|P16960|RYR1_PIG Ryanodine receptor 1 OS=Sus scrofa GN=RYR1 PE=2 SV=2//4.28518e-57
ENSAPLG00000002199	62.4488	32.2024	0.95551	0.015605	0.044297	sp|P17036|ZNF3_HUMAN Zinc finger protein 3 OS=Homo sapiens GN=ZNF3 PE=1 SV=3//7.82711e-73
ENSAPLG00000004530	3832.5	5378.06	-0.4888	0.0029198	0.010478	sp|P17153|ANXA5_CHICK Annexin A5 OS=Gallus gallus GN=ANXA5 PE=1 SV=2//0
ENSAPLG00000016325	1492.83	2062.35	-0.46623	0.0063466	0.020478	sp|P17427|AP2A2_MOUSE AP-2 complex subunit alpha-2 OS=Mus musculus GN=Ap2a2 PE=1 SV=2//0
ENSAPLG00000005110	403.563	1547.78	-1.9393	1.78e-07	1.62e-06	sp|P17694|NDUS2_BOVIN NADH dehydrogenase [ubiquinone] iron-sulfur protein 2, mitochondrial OS=Bos taurus GN=NDUFS2 PE=1 SV=2//4.54224e-69
ENSAPLG00000011010	2945.78	3988.38	-0.43715	0.0073875	0.023266	sp|P17790|BASI_CHICK Basigin OS=Gallus gallus GN=BSG PE=1 SV=2//0
ENSAPLG00000007749	87.7318	171.738	-0.96904	7.15e-05	0.00039477	sp|P17813|EGLN_HUMAN Endoglin OS=Homo sapiens GN=ENG PE=1 SV=2//1.21595e-14
ENSAPLG00000004689	404.694	109.004	1.8924	1.8e-14	4e-13	sp|P17900|SAP3_HUMAN Ganglioside GM2 activator OS=Homo sapiens GN=GM2A PE=1 SV=4//9.83945e-64
ENSAPLG00000001996	864.993	51.9138	4.0585	5.01e-76	2.58e-73	sp|P17920|MYOG_CHICK Myogenin OS=Gallus gallus GN=MYOG PE=2 SV=1//4.04182e-74
ENSAPLG00000003407	1013.73	725.119	0.48338	0.0037464	0.012984	sp|P17923|NFIA_CHICK Nuclear factor 1 A-type OS=Gallus gallus GN=NFIA PE=1 SV=1//3.04884e-175
ENSAPLG00000016248	712.071	1078.2	-0.59852	0.00085644	0.0036161	sp|P17927|CR1_HUMAN Complement receptor type 1 OS=Homo sapiens GN=CR1 PE=1 SV=3//1.16843e-12
ENSAPLG00000004908	839.725	524.918	0.67783	0.00017243	0.0008681	sp|P17948|VGFR1_HUMAN Vascular endothelial growth factor receptor 1 OS=Homo sapiens GN=FLT1 PE=1 SV=2//5.03708e-38
Novel02071	1679.43	1085.26	0.62992	0.00014439	0.00073891	sp|P18203|FKB1A_BOVIN Peptidyl-prolyl cis-trans isomerase FKBP1A OS=Bos taurus GN=FKBP1A PE=1 SV=2//5.2897e-21
ENSAPLG00000010676	95.2371	24.9954	1.9299	1.91e-08	2.02e-07	sp|P18254|IGF1_CHICK Insulin-like growth factor I OS=Gallus gallus GN=IGF1 PE=1 SV=1//6.88163e-107
ENSAPLG00000007649	450.77	124.731	1.8536	9.55e-19	3.22e-17	sp|P18288|TBAT_ONCMY Tubulin alpha chain, testis-specific OS=Oncorhynchus mykiss PE=2 SV=1//0
ENSAPLG00000010583	67.4943	27.4679	1.297	0.00032257	0.0015171	sp|P18302|DREB_CHICK Drebrin OS=Gallus gallus GN=DBN1 PE=2 SV=4//2.45392e-08
ENSAPLG00000002848	4314.87	3182.36	0.43922	0.0050176	0.016754	sp|P18359|DEST_CHICK Destrin OS=Gallus gallus GN=DSTN PE=1 SV=3//6.19777e-110
ENSAPLG00000009825	136.775	32.3138	2.0816	7.68e-12	1.3e-10	sp|P18444|MYCN_CHICK N-myc proto-oncogene protein OS=Gallus gallus GN=MYCN PE=3 SV=1//2.70933e-48
ENSAPLG00000016333	169.709	62.6912	1.4367	3.71e-08	3.75e-07	sp|P18460|FGFR3_CHICK Fibroblast growth factor receptor 3 OS=Gallus gallus GN=FGFR3 PE=2 SV=1//0
ENSAPLG00000011952	84.7329	42.5439	0.99397	0.0011204	0.0045577	sp|P18461|FGFR2_CHICK Fibroblast growth factor receptor 2 OS=Gallus gallus GN=FGFR2 PE=2 SV=1//3.14714e-65
ENSAPLG00000006377	213.767	407.626	-0.93121	0.00099897	0.0041346	sp|P18514|RARA_NOTVI Retinoic acid receptor alpha OS=Notophthalmus viridescens GN=RARA PE=2 SV=1//3.55083e-54
ENSAPLG00000007252	153.406	16.5134	3.2156	1.65e-20	6.39e-19	sp|P18519|TNR16_CHICK Tumor necrosis factor receptor superfamily member 16 OS=Gallus gallus GN=NGFR PE=3 SV=1//0
Novel01776	22.1101	5.81789	1.9261	0.0045187	0.015273	sp|P18519|TNR16_CHICK Tumor necrosis factor receptor superfamily member 16 OS=Gallus gallus GN=NGFR PE=3 SV=1//2.25709e-13
ENSAPLG00000006858	39.0632	238.606	-2.6107	4.01e-10	5.43e-09	sp|P18564|ITB6_HUMAN Integrin beta-6 OS=Homo sapiens GN=ITGB6 PE=1 SV=2//0
ENSAPLG00000009204	19.4514	69.0306	-1.8274	1.55e-06	1.2e-05	sp|P18625|FOSL2_CHICK Fos-related antigen 2 OS=Gallus gallus GN=FOSL2 PE=1 SV=1//3.29203e-133
ENSAPLG00000014093	802.38	1427.19	-0.83082	8.98e-07	7.25e-06	sp|P18654|KS6A3_MOUSE Ribosomal protein S6 kinase alpha-3 OS=Mus musculus GN=Rps6ka3 PE=1 SV=2//2.09592e-08
ENSAPLG00000009090	4.01008	39.4122	-3.2969	1.24e-08	1.34e-07	sp|P18841|ADA1B_MESAU Alpha-1B adrenergic receptor OS=Mesocricetus auratus GN=ADRA1B PE=1 SV=1//0
ENSAPLG00000012304	62.009	935.119	-3.9146	1.43e-09	1.78e-08	sp|P18847|ATF3_HUMAN Cyclic AMP-dependent transcription factor ATF-3 OS=Homo sapiens GN=ATF3 PE=1 SV=2//9.68387e-87
ENSAPLG00000013201	63.9271	34.7768	0.8783	0.0081545	0.025336	sp|P18858|DNLI1_HUMAN DNA ligase 1 OS=Homo sapiens GN=LIG1 PE=1 SV=1//5.91138e-110
ENSAPLG00000001185	1125.24	184.098	2.6117	1.54e-15	3.83e-14	sp|P18860|CXA5_CHICK Gap junction alpha-5 protein OS=Gallus gallus GN=GJA5 PE=2 SV=2//0
ENSAPLG00000001944	379.188	250.478	0.59823	0.0032672	0.011541	sp|P18861|CXG1_CHICK Gap junction gamma-1 protein OS=Gallus gallus GN=GJC1 PE=2 SV=1//0
ENSAPLG00000000708	181.435	101.879	0.83259	0.00051433	0.0023017	sp|P18861|CXG1_CHICK Gap junction gamma-1 protein OS=Gallus gallus GN=GJC1 PE=2 SV=1//1.01958e-148
ENSAPLG00000005928	1460.93	3552.77	-1.2821	5.78e-11	8.87e-10	sp|P18870|JUN_CHICK Transcription factor AP-1 OS=Gallus gallus GN=JUN PE=1 SV=2//0
ENSAPLG00000016138	112.847	183.385	-0.70051	0.0031067	0.01105	sp|P18910|ANPRA_RAT Atrial natriuretic peptide receptor 1 OS=Rattus norvegicus GN=Npr1 PE=1 SV=1//1.12209e-81
ENSAPLG00000009948	86528.7	9071.38	3.2538	9.33e-84	7e-81	sp|P19140|ENOA_ANAPL Alpha-enolase OS=Anas platyrhynchos GN=ENO1 PE=2 SV=2//0
ENSAPLG00000013482	50.2934	14.995	1.7459	6.48e-05	0.00036135	sp|P19150|GBRA1_CHICK Gamma-aminobutyric acid receptor subunit alpha-1 OS=Gallus gallus GN=GABRA1 PE=2 SV=1//0
ENSAPLG00000003558	163.389	1620.88	-3.3104	1.1e-06	8.76e-06	sp|P19336|CYR61_CHICK Protein CYR61 OS=Gallus gallus GN=CYR61 PE=2 SV=1//0
ENSAPLG00000009913	2803.5	1486.78	0.91503	2.34e-08	2.45e-07	sp|P19367|HXK1_HUMAN Hexokinase-1 OS=Homo sapiens GN=HK1 PE=1 SV=3//2.59024e-157
ENSAPLG00000014633	137.811	45.1153	1.611	8.84e-09	9.85e-08	sp|P19382|SNAI1_XENLA Protein snail homolog Sna OS=Xenopus laevis GN=snai1 PE=1 SV=1//4.48425e-107
ENSAPLG00000015426	525.367	839.983	-0.67703	0.00013278	0.00068377	sp|P19438|TNR1A_HUMAN Tumor necrosis factor receptor superfamily member 1A OS=Homo sapiens GN=TNFRSF1A PE=1 SV=1//3.27318e-42
ENSAPLG00000010269	179.761	517.028	-1.5242	1.45e-14	3.25e-13	sp|P19484|TFEB_HUMAN Transcription factor EB OS=Homo sapiens GN=TFEB PE=1 SV=3//1.47054e-163
ENSAPLG00000005423	6628.26	1807.66	1.8745	1.02e-06	8.17e-06	sp|P19753|PRVT_CHICK Parvalbumin, thymic OS=Gallus gallus PE=1 SV=2//1.3866e-68
ENSAPLG00000001037	79.9869	143.374	-0.84195	0.0012785	0.0051187	sp|P19754|ADCY1_BOVIN Adenylate cyclase type 1 OS=Bos taurus GN=ADCY1 PE=1 SV=1//0
ENSAPLG00000008972	0.787991	15.791	-4.3248	4.87e-05	0.00027956	sp|P20059|HEMO_RAT Hemopexin OS=Rattus norvegicus GN=Hpx PE=1 SV=3//6.49124e-38
ENSAPLG00000004494	418.463	238.771	0.80947	3.88e-05	0.00022836	sp|P20072|ANXA7_BOVIN Annexin A7 OS=Bos taurus GN=ANXA7 PE=1 SV=2//0
ENSAPLG00000005723	137.162	624.412	-2.1866	1.26e-09	1.58e-08	sp|P20135|GSTT1_CHICK Glutathione S-transferase theta-1 OS=Gallus gallus GN=GSTT1 PE=1 SV=3//1.51985e-161
ENSAPLG00000009079	816.431	407.377	1.003	1.47e-08	1.58e-07	sp|P20290|BTF3_HUMAN Transcription factor BTF3 OS=Homo sapiens GN=BTF3 PE=1 SV=1//1.07237e-89
ENSAPLG00000013632	118.299	66.9055	0.82225	0.002925	0.010486	sp|P20333|TNR1B_HUMAN Tumor necrosis factor receptor superfamily member 1B OS=Homo sapiens GN=TNFRSF1B PE=1 SV=3//5.6268e-29
ENSAPLG00000007056	467.563	736.332	-0.65519	0.00029896	0.001419	sp|P20585|MSH3_HUMAN DNA mismatch repair protein Msh3 OS=Homo sapiens GN=MSH3 PE=1 SV=4//0
ENSAPLG00000003245	16.478	2.97266	2.4707	0.0025679	0.0093785	sp|P20711|DDC_HUMAN Aromatic-L-amino-acid decarboxylase OS=Homo sapiens GN=DDC PE=1 SV=2//0
ENSAPLG00000015171	8.42971	35.0389	-2.0554	0.00081365	0.0034557	sp|P20717|PADI2_RAT Protein-arginine deiminase type-2 OS=Rattus norvegicus GN=Padi2 PE=1 SV=1//0
ENSAPLG00000008400	8.78207	0.335907	4.7084	0.002812	0.010126	sp|P20740|OVOS_CHICK Ovostatin OS=Gallus gallus PE=1 SV=3//0
ENSAPLG00000001882	7872.08	10756.9	-0.45044	0.003001	0.010716	sp|P20785|CO6A1_CHICK Collagen alpha-1(VI) chain OS=Gallus gallus GN=COL6A1 PE=2 SV=1//7.28971e-175
ENSAPLG00000009689	5819.22	2007.63	1.5353	5.14e-21	2.08e-19	sp|P20908|CO5A1_HUMAN Collagen alpha-1(V) chain OS=Homo sapiens GN=COL5A1 PE=1 SV=3//0
ENSAPLG00000004602	87.375	11.1157	2.9746	0.0026783	0.0097162	sp|P20908|CO5A1_HUMAN Collagen alpha-1(V) chain OS=Homo sapiens GN=COL5A1 PE=1 SV=3//1.09803e-49
ENSAPLG00000005219	345.985	53.0731	2.7047	0.00098065	0.0040682	sp|P20908|CO5A1_HUMAN Collagen alpha-1(V) chain OS=Homo sapiens GN=COL5A1 PE=1 SV=3//6.85392e-94
Novel03219	143.748	250.312	-0.80019	0.00044023	0.0020065	sp|P20929|NEBU_HUMAN Nebulin OS=Homo sapiens GN=NEB PE=1 SV=4//1.74792e-06
ENSAPLG00000007227	26429.7	42731.3	-0.69314	1.45e-05	9.34e-05	sp|P20929|NEBU_HUMAN Nebulin OS=Homo sapiens GN=NEB PE=1 SV=4//6.98539e-07
ENSAPLG00000008306	11476.3	19698.5	-0.77942	9.15e-07	7.38e-06	sp|P20929|NEBU_HUMAN Nebulin OS=Homo sapiens GN=NEB PE=1 SV=4//9.08922e-07
ENSAPLG00000008986	3810.6	1542.18	1.3051	1.45e-15	3.65e-14	sp|P21265|PUR8_CHICK Adenylosuccinate lyase OS=Gallus gallus GN=ADSL PE=2 SV=2//0
ENSAPLG00000005161	305.62	212.096	0.52702	0.0091368	0.028006	sp|P21279|GNAQ_MOUSE Guanine nucleotide-binding protein G(q) subunit alpha OS=Mus musculus GN=Gnaq PE=1 SV=4//0
Novel02730	78.3429	140.929	-0.84709	0.00094637	0.003945	sp|P21279|GNAQ_MOUSE Guanine nucleotide-binding protein G(q) subunit alpha OS=Mus musculus GN=Gnaq PE=1 SV=4//1.04518e-35
Novel01872	104.25	56.446	0.8851	0.0027219	0.0098485	sp|P21328|RTJK_DROME RNA-directed DNA polymerase from mobile element jockey OS=Drosophila melanogaster GN=pol PE=1 SV=1//5.99654e-07
Novel01357	183.933	56.4342	1.7045	8.52e-11	1.28e-09	sp|P21414|POL_GALV Pol polyprotein OS=Gibbon ape leukemia virus GN=pol PE=3 SV=1//2.68731e-50
ENSAPLG00000014599	17914.4	13507.5	0.40736	0.0089871	0.027599	sp|P21531|RL3_RAT 60S ribosomal protein L3 OS=Rattus norvegicus GN=Rpl3 PE=1 SV=3//0
ENSAPLG00000014042	9.09609	117.535	-3.6917	3.17e-15	7.66e-14	sp|P21548|GBRG2_CHICK Gamma-aminobutyric acid receptor subunit gamma-2 OS=Gallus gallus GN=GABRG2 PE=2 SV=1//0
ENSAPLG00000012190	12833.9	8227.83	0.64138	4.69e-05	0.00027034	sp|P21566|COF2_CHICK Cofilin-2 OS=Gallus gallus GN=CFL2 PE=1 SV=2//4.37374e-104
ENSAPLG00000005673	4074.6	6240.65	-0.61504	0.002648	0.0096257	sp|P21572|MYOD1_COTJA Myoblast determination protein 1 homolog OS=Coturnix coturnix japonica GN=MYOD1 PE=2 SV=1//1.0566e-121
ENSAPLG00000014912	266.682	161.545	0.72318	0.00052586	0.0023443	sp|P21579|SYT1_HUMAN Synaptotagmin-1 OS=Homo sapiens GN=SYT1 PE=1 SV=1//0
ENSAPLG00000002302	127.092	67.5542	0.91176	0.0010934	0.0044647	sp|P21580|TNAP3_HUMAN Tumor necrosis factor alpha-induced protein 3 OS=Homo sapiens GN=TNFAIP3 PE=1 SV=1//0
ENSAPLG00000003052	58.1879	15.672	1.8925	3.26e-06	2.39e-05	sp|P21658|FGF6_MOUSE Fibroblast growth factor 6 OS=Mus musculus GN=Fgf6 PE=2 SV=2//1.67149e-95
ENSAPLG00000000998	14.9707	40.2715	-1.4276	0.0016756	0.0064944	sp|P21743|IBP1_RAT Insulin-like growth factor-binding protein 1 OS=Rattus norvegicus GN=Igfbp1 PE=1 SV=2//1.08739e-56
ENSAPLG00000015267	1643.08	3089.36	-0.91091	2.19e-08	2.3e-07	sp|P21796|VDAC1_HUMAN Voltage-dependent anion-selective channel protein 1 OS=Homo sapiens GN=VDAC1 PE=1 SV=2//1.27039e-172
ENSAPLG00000008933	1348.11	703.811	0.93768	6.97e-06	4.81e-05	sp|P21872|PUR2_CHICK Trifunctional purine biosynthetic protein adenosine-3 OS=Gallus gallus GN=GART PE=2 SV=1//0
ENSAPLG00000012607	957.4	672.7	0.50916	0.0025062	0.0091844	sp|P21927|CHLE_RABIT Cholinesterase OS=Oryctolagus cuniculus GN=BCHE PE=2 SV=1//0
ENSAPLG00000014765	59.0269	26.8351	1.1373	0.0027529	0.0099428	sp|P22003|BMP5_HUMAN Bone morphogenetic protein 5 OS=Homo sapiens GN=BMP5 PE=2 SV=1//0
ENSAPLG00000006368	1839.83	6944.77	-1.9164	4.13e-13	8.01e-12	sp|P22105|TENX_HUMAN Tenascin-X OS=Homo sapiens GN=TNXB PE=1 SV=3//0
ENSAPLG00000012710	19.4033	50.0277	-1.3664	0.0010723	0.0043908	sp|P22387|EDN1_MOUSE Endothelin-1 OS=Mus musculus GN=Edn1 PE=1 SV=3//4.9469e-42
ENSAPLG00000015966	20438.8	11955.6	0.77363	5.72e-07	4.76e-06	sp|P22451|RL5_CHICK 60S ribosomal protein L5 OS=Gallus gallus GN=RPL5 PE=2 SV=2//0
ENSAPLG00000003463	7.81823	118.706	-3.9244	8.26e-25	4.24e-23	sp|P22571|CNCG_BOVIN Retinal cone rhodopsin-sensitive cGMP 3&apos;,5&apos;-cyclic phosphodiesterase subunit gamma OS=Bos taurus GN=PDE6H PE=3 SV=1//4.23462e-08
ENSAPLG00000016236	795.61	1110.87	-0.48156	0.0053732	0.017774	sp|P22694|KAPCB_HUMAN cAMP-dependent protein kinase catalytic subunit beta OS=Homo sapiens GN=PRKACB PE=1 SV=2//0
ENSAPLG00000002789	1145.22	551.952	1.053	8.32e-06	5.66e-05	sp|P22734|COMT_RAT Catechol O-methyltransferase OS=Rattus norvegicus GN=Comt PE=1 SV=2//1.44125e-100
ENSAPLG00000003999	215.706	31.9126	2.7569	5.97e-23	2.74e-21	sp|P22756|GRIK1_RAT Glutamate receptor ionotropic, kainate 1 OS=Rattus norvegicus GN=Grik1 PE=1 SV=3//0
ENSAPLG00000007724	230.406	1.88174	6.936	5.14e-22	2.25e-20	sp|P22770|ACHA7_CHICK Neuronal acetylcholine receptor subunit alpha-7 OS=Gallus gallus GN=CHRNA7 PE=1 SV=1//0
ENSAPLG00000003065	2.31248	12.732	-2.4609	0.007391	0.023269	sp|P22831|SYNPR_RAT Synaptoporin OS=Rattus norvegicus GN=Synpr PE=2 SV=2//7.64367e-141
ENSAPLG00000011459	107.427	206.895	-0.94554	5.2e-05	0.00029601	sp|P22897|MRC1_HUMAN Macrophage mannose receptor 1 OS=Homo sapiens GN=MRC1 PE=1 SV=1//0
ENSAPLG00000012345	55.066	271.338	-2.3009	0.016207	0.04579	sp|P22897|MRC1_HUMAN Macrophage mannose receptor 1 OS=Homo sapiens GN=MRC1 PE=1 SV=1//0
ENSAPLG00000002008	4240.79	9341.29	-1.1393	9.38e-11	1.39e-09	sp|P23004|QCR2_BOVIN Cytochrome b-c1 complex subunit 2, mitochondrial OS=Bos taurus GN=UQCRC2 PE=1 SV=2//9.75007e-159
ENSAPLG00000011284	109.263	484.41	-2.1484	0.0016699	0.0064766	sp|P23050|FOS_AVINK p55-v-Fos-transforming protein OS=Avian retrovirus NK24 GN=V-FOS PE=3 SV=1//9.74212e-101
ENSAPLG00000000587	314.197	530.419	-0.75546	3.26e-05	0.00019484	sp|P23228|HMCS1_CHICK Hydroxymethylglutaryl-CoA synthase, cytoplasmic OS=Gallus gallus GN=HMGCS1 PE=1 SV=1//0
ENSAPLG00000010958	24.3115	194.418	-2.9994	9.55e-10	1.22e-08	sp|P23289|MYPR_CHICK Myelin proteolipid protein OS=Gallus gallus GN=PLP1 PE=1 SV=2//9.51766e-136
ENSAPLG00000004164	163.856	337.727	-1.0434	0.0007531	0.0032214	sp|P23368|MAOM_HUMAN NAD-dependent malic enzyme, mitochondrial OS=Homo sapiens GN=ME2 PE=1 SV=1//0
ENSAPLG00000012047	1020.54	1361.89	-0.41627	0.013369	0.038888	sp|P23458|JAK1_HUMAN Tyrosine-protein kinase JAK1 OS=Homo sapiens GN=JAK1 PE=1 SV=2//0
ENSAPLG00000013391	755.288	1598.26	-1.0814	2.13e-10	2.99e-09	sp|P23467|PTPRB_HUMAN Receptor-type tyrosine-protein phosphatase beta OS=Homo sapiens GN=PTPRB PE=1 SV=3//0
ENSAPLG00000014952	30.4114	72.0717	-1.2448	0.00032475	0.0015246	sp|P23467|PTPRB_HUMAN Receptor-type tyrosine-protein phosphatase beta OS=Homo sapiens GN=PTPRB PE=1 SV=3//7.62727e-87
ENSAPLG00000012170	1564.38	649.644	1.2679	4.86e-14	1.04e-12	sp|P23468|PTPRD_HUMAN Receptor-type tyrosine-protein phosphatase delta OS=Homo sapiens GN=PTPRD PE=1 SV=2//1.55557e-25
ENSAPLG00000015904	124.755	62.8419	0.9893	0.00034843	0.0016238	sp|P23471|PTPRZ_HUMAN Receptor-type tyrosine-protein phosphatase zeta OS=Homo sapiens GN=PTPRZ1 PE=1 SV=4//6.10413e-79
ENSAPLG00000013663	463.228	209.256	1.1465	1.12e-08	1.23e-07	sp|P23508|CRCM_HUMAN Colorectal mutant cancer protein OS=Homo sapiens GN=MCC PE=1 SV=2//0
ENSAPLG00000011462	655.141	474.329	0.46592	0.0080158	0.024961	sp|P23614|BASP1_CHICK Brain acid soluble protein 1 homolog OS=Gallus gallus GN=BASP1 PE=2 SV=4//6.27305e-18
ENSAPLG00000012830	921.894	1483.52	-0.68635	4.76e-05	0.00027412	sp|P23634|AT2B4_HUMAN Plasma membrane calcium-transporting ATPase 4 OS=Homo sapiens GN=ATP2B4 PE=1 SV=2//0
ENSAPLG00000010245	979.478	20.0073	5.6134	1.52e-05	9.71e-05	sp|P23668|LEG6_CHICK 16 kDa beta-galactoside-binding lectin OS=Gallus gallus PE=1 SV=1//3.32022e-81
ENSAPLG00000014895	924.978	679.501	0.44494	0.011394	0.033922	sp|P23687|PPCE_PIG Prolyl endopeptidase OS=Sus scrofa GN=PREP PE=1 SV=1//1.55376e-47
ENSAPLG00000002475	198.395	337.399	-0.76608	0.00018489	0.00092509	sp|P23711|HMOX2_RAT Heme oxygenase 2 OS=Rattus norvegicus GN=Hmox2 PE=1 SV=1//2.45059e-14
ENSAPLG00000012953	40.9013	16.0438	1.3501	0.002144	0.0080377	sp|P23819|GRIA2_MOUSE Glutamate receptor 2 OS=Mus musculus GN=Gria2 PE=1 SV=3//4.61765e-155
ENSAPLG00000010046	22.7924	51.9315	-1.1881	0.0018574	0.0070745	sp|P23825|GATA3_CHICK GATA-binding factor 3 OS=Gallus gallus GN=GATA3 PE=2 SV=1//0
ENSAPLG00000015608	605.265	318.79	0.92496	4.54e-07	3.85e-06	sp|P23919|KTHY_HUMAN Thymidylate kinase OS=Homo sapiens GN=DTYMK PE=1 SV=4//3.15618e-57
ENSAPLG00000014550	1063.71	488.003	1.1241	1.58e-10	2.27e-09	sp|P23921|RIR1_HUMAN Ribonucleoside-diphosphate reductase large subunit OS=Homo sapiens GN=RRM1 PE=1 SV=1//0
ENSAPLG00000014770	1558.43	2497.49	-0.68039	2.57e-05	0.00015717	sp|P23935|NDUA5_BOVIN NADH dehydrogenase [ubiquinone] 1 alpha subcomplex subunit 5 OS=Bos taurus GN=NDUFA5 PE=1 SV=3//7.82722e-54
ENSAPLG00000011890	8823.52	19774.4	-1.1642	4.99e-14	1.07e-12	sp|P24043|LAMA2_HUMAN Laminin subunit alpha-2 OS=Homo sapiens GN=LAMA2 PE=1 SV=4//0
ENSAPLG00000010479	87.6209	1.46265	5.9046	9.35e-26	5.17e-24	sp|P24045|GBRB4_CHICK Gamma-aminobutyric acid receptor subunit beta-4 OS=Gallus gallus GN=GABRB4 PE=2 SV=1//0
Novel00106	32.3171	0.35382	6.5131	2.33e-11	3.73e-10	sp|P24045|GBRB4_CHICK Gamma-aminobutyric acid receptor subunit beta-4 OS=Gallus gallus GN=GABRB4 PE=2 SV=1//6.0069e-87
ENSAPLG00000015723	4.50334	16.3797	-1.8628	0.016906	0.0475	sp|P24046|GBRR1_HUMAN Gamma-aminobutyric acid receptor subunit rho-1 OS=Homo sapiens GN=GABRR1 PE=2 SV=2//0
ENSAPLG00000008451	9582.68	6699.57	0.51636	0.00087216	0.003673	sp|P24049|RL17_RAT 60S ribosomal protein L17 OS=Rattus norvegicus GN=Rpl17 PE=2 SV=3//5.10223e-114
ENSAPLG00000015677	354.487	75.8709	2.2241	1.65e-22	7.42e-21	sp|P24052|MK_CHICK Midkine OS=Gallus gallus GN=RIHB PE=1 SV=1//6.44915e-47
ENSAPLG00000007286	805.548	2767.1	-1.7803	2.91e-20	1.1e-18	sp|P24311|COX7B_HUMAN Cytochrome c oxidase subunit 7B, mitochondrial OS=Homo sapiens GN=COX7B PE=1 SV=2//2.63363e-19
ENSAPLG00000004432	2486.91	1057.84	1.2332	1.02e-13	2.12e-12	sp|P24367|PPIB_CHICK Peptidyl-prolyl cis-trans isomerase B OS=Gallus gallus GN=PPIB PE=2 SV=1//3.61295e-69
ENSAPLG00000010588	0.29473	5.96323	-4.3386	0.016808	0.047285	sp|P24461|CP2G1_RABIT Cytochrome P450 2G1 OS=Oryctolagus cuniculus GN=CYP2G1 PE=1 SV=1//5.98575e-69
Novel03014	62.7656	416.734	-2.7311	7.39e-25	3.82e-23	sp|P24797|AT1A2_CHICK Sodium/potassium-transporting ATPase subunit alpha-2 OS=Gallus gallus GN=ATP1A2 PE=2 SV=1//1.29467e-34
Novel02999	825.565	5187.56	-2.6516	3.85e-15	9.15e-14	sp|P24797|AT1A2_CHICK Sodium/potassium-transporting ATPase subunit alpha-2 OS=Gallus gallus GN=ATP1A2 PE=2 SV=1//5.12438e-89
Novel03064	195.799	1103.09	-2.4941	1.31e-13	2.71e-12	sp|P24798|AT1A3_CHICK Sodium/potassium-transporting ATPase subunit alpha-3 OS=Gallus gallus GN=ATP1A3 PE=2 SV=1//1.11069e-63
ENSAPLG00000011324	2139.71	1138.4	0.91041	4.24e-08	4.25e-07	sp|P24802|PLOD1_CHICK Procollagen-lysine,2-oxoglutarate 5-dioxygenase 1 OS=Gallus gallus GN=PLOD1 PE=1 SV=1//0
Novel02408	98465.6	282219	-1.5191	2.38e-21	9.95e-20	sp|P24984|COX1_COTJA Cytochrome c oxidase subunit 1 OS=Coturnix coturnix japonica GN=MT-CO1 PE=3 SV=3//1.9674e-139
ENSAPLG00000001412	3776.04	2835.1	0.41347	0.0099761	0.030193	sp|P25054|APC_HUMAN Adenomatous polyposis coli protein OS=Homo sapiens GN=APC PE=1 SV=2//0
ENSAPLG00000002835	202.557	310.006	-0.61397	0.0021285	0.0079887	sp|P25098|ARBK1_HUMAN Beta-adrenergic receptor kinase 1 OS=Homo sapiens GN=ADRBK1 PE=1 SV=2//0
ENSAPLG00000005598	35.8366	13.9968	1.3563	0.012867	0.037627	sp|P25107|PTH1R_DIDVI Parathyroid hormone/parathyroid hormone-related peptide receptor OS=Didelphis virginiana GN=PTH1R PE=2 SV=2//0
ENSAPLG00000002945	55.6399	244.464	-2.1354	9.27e-14	1.94e-12	sp|P25155|FA10_CHICK Coagulation factor X OS=Gallus gallus GN=F10 PE=1 SV=1//0
ENSAPLG00000001728	463.062	224.217	1.0463	8.18e-08	7.84e-07	sp|P25324|THTR_CHICK Thiosulfate sulfurtransferase OS=Gallus gallus GN=TST PE=1 SV=1//9.80072e-107
ENSAPLG00000001637	849.887	378.763	1.166	2.53e-10	3.51e-09	sp|P25325|THTM_HUMAN 3-mercaptopyruvate sulfurtransferase OS=Homo sapiens GN=MPST PE=1 SV=3//3.05382e-163
ENSAPLG00000003589	1193.61	1984.54	-0.73347	8.75e-06	5.91e-05	sp|P25490|TYY1_HUMAN Transcriptional repressor protein YY1 OS=Homo sapiens GN=YY1 PE=1 SV=2//4.67497e-106
ENSAPLG00000016347	3050.87	4060.03	-0.41227	0.013322	0.038793	sp|P25789|PSA4_HUMAN Proteasome subunit alpha type-4 OS=Homo sapiens GN=PSMA4 PE=1 SV=1//3.87912e-169
ENSAPLG00000013630	161.129	28.7673	2.4857	8.75e-17	2.48e-15	sp|P25975|CATL1_BOVIN Cathepsin L1 OS=Bos taurus GN=CTSL1 PE=1 SV=3//1.29286e-109
ENSAPLG00000015601	5024.47	2497.03	1.0088	3.31e-10	4.53e-09	sp|P26007|ITA6_CHICK Integrin alpha-6 OS=Gallus gallus GN=ITGA6 PE=2 SV=1//0
ENSAPLG00000012455	285.455	168.183	0.76323	0.00025734	0.0012414	sp|P26009|ITA8_CHICK Integrin alpha-8 OS=Gallus gallus GN=ITGA8 PE=1 SV=1//0
ENSAPLG00000007741	34.3178	84.7173	-1.3037	4.16e-05	0.00024249	sp|P26012|ITB8_HUMAN Integrin beta-8 OS=Homo sapiens GN=ITGB8 PE=1 SV=1//0
ENSAPLG00000009931	218.406	87.8522	1.3139	9.71e-08	9.21e-07	sp|P26045|PTN3_HUMAN Tyrosine-protein phosphatase non-receptor type 3 OS=Homo sapiens GN=PTPN3 PE=1 SV=2//9.60133e-14
ENSAPLG00000016042	28.1271	8.26721	1.7665	0.0027013	0.009784	sp|P26153|ACHB4_CHICK Neuronal acetylcholine receptor subunit beta-4 (Fragment) OS=Gallus gallus GN=CHRNB4 PE=2 SV=1//0
ENSAPLG00000009268	142.66	455.954	-1.6763	4.14e-07	3.55e-06	sp|P26261|SDC3_CHICK Syndecan-3 OS=Gallus gallus GN=SDC3 PE=2 SV=2//1.68432e-102
ENSAPLG00000015863	238.5	121.09	0.97791	0.00033999	0.0015907	sp|P26285|F262_BOVIN 6-phosphofructo-2-kinase/fructose-2,6-bisphosphatase 2 OS=Bos taurus GN=PFKFB2 PE=1 SV=2//0
ENSAPLG00000001128	676.486	1086.15	-0.68309	8.5e-05	0.00046197	sp|P26440|IVD_HUMAN Isovaleryl-CoA dehydrogenase, mitochondrial OS=Homo sapiens GN=IVD PE=1 SV=1//6.70667e-133
ENSAPLG00000013478	1599.37	4437.93	-1.4724	0.00067742	0.0029353	sp|P26443|DHE3_MOUSE Glutamate dehydrogenase 1, mitochondrial OS=Mus musculus GN=Glud1 PE=1 SV=1//0
ENSAPLG00000010031	11.0183	54.1914	-2.2982	1.66e-07	1.51e-06	sp|P26447|S10A4_HUMAN Protein S100-A4 OS=Homo sapiens GN=S100A4 PE=1 SV=1//8.47641e-46
ENSAPLG00000003284	1935.27	297.499	2.7016	7.59e-51	1.55e-48	sp|P26584|HMGB2_CHICK High mobility group protein B2 OS=Gallus gallus GN=HMGB2 PE=2 SV=2//2.9858e-108
ENSAPLG00000001739	383.465	90.0687	2.09	4.41e-21	1.79e-19	sp|P26645|MARCS_MOUSE Myristoylated alanine-rich C-kinase substrate OS=Mus musculus GN=Marcks PE=1 SV=2//1.00341e-08
ENSAPLG00000011268	2549.72	3824.04	-0.58476	0.014948	0.042749	sp|P26652|TIMP3_CHICK Metalloproteinase inhibitor 3 OS=Gallus gallus GN=TIMP3 PE=1 SV=2//1.5269e-126
ENSAPLG00000002357	137.053	1244.14	-3.1823	7.75e-61	2.25e-58	sp|P26677|PPLA_CHICK Cardiac phospholamban OS=Gallus gallus GN=PLN PE=2 SV=1//3.3071e-17
ENSAPLG00000004953	253.106	493.901	-0.96448	3.31e-07	2.88e-06	sp|P26697|GSTA3_CHICK Glutathione S-transferase 3 OS=Gallus gallus PE=1 SV=2//8.34788e-128
ENSAPLG00000002186	16.3221	51.0786	-1.6459	0.010054	0.030393	sp|P26794|PIM1_RAT Serine/threonine-protein kinase pim-1 OS=Rattus norvegicus GN=Pim1 PE=1 SV=1//6.52837e-108
ENSAPLG00000010529	601.509	332.27	0.85623	5.18e-06	3.66e-05	sp|P26818|ARBK2_BOVIN Beta-adrenergic receptor kinase 2 OS=Bos taurus GN=ADRBK2 PE=2 SV=1//0
ENSAPLG00000011063	1919.22	1396.64	0.45855	0.0049679	0.01661	sp|P26884|FKBP3_BOVIN Peptidyl-prolyl cis-trans isomerase FKBP3 OS=Bos taurus GN=FKBP3 PE=1 SV=2//3.92816e-68
ENSAPLG00000004404	133.563	69.5021	0.94239	0.006812	0.021731	sp|P26927|HGFL_HUMAN Hepatocyte growth factor-like protein OS=Homo sapiens GN=MST1 PE=1 SV=2//3.58767e-19
ENSAPLG00000002151	250.492	793.683	-1.6638	7.59e-08	7.31e-07	sp|P27049|BTG2_RAT Protein BTG2 OS=Rattus norvegicus GN=Btg2 PE=1 SV=1//7.39775e-57
ENSAPLG00000004667	93.8296	153.874	-0.71363	0.0035057	0.012265	sp|P27092|INHBA_CHICK Inhibin beta A chain OS=Gallus gallus GN=INHBA PE=1 SV=2//0
ENSAPLG00000009531	759.332	277.153	1.454	2.79e-13	5.54e-12	sp|P27118|DCOR_CHICK Ornithine decarboxylase (Fragment) OS=Gallus gallus GN=ODC1 PE=2 SV=1//0
ENSAPLG00000006913	120.887	58.9604	1.0358	0.00026358	0.0012685	sp|P27213|PTPS_RAT 6-pyruvoyl tetrahydrobiopterin synthase OS=Rattus norvegicus GN=Pts PE=1 SV=1//5.30474e-67
ENSAPLG00000013558	82.919	131.05	-0.66034	0.013973	0.040399	sp|P27512|TNR5_MOUSE Tumor necrosis factor receptor superfamily member 5 OS=Mus musculus GN=Cd40 PE=1 SV=3//1.66237e-51
ENSAPLG00000009480	271.506	175.988	0.62551	0.0035419	0.01238	sp|P27628|TUFT1_BOVIN Tuftelin OS=Bos taurus GN=TUFT1 PE=2 SV=2//4.46483e-122
ENSAPLG00000012767	284.832	155.26	0.87542	0.00011917	0.00062241	sp|P27641|XRCC5_MOUSE X-ray repair cross-complementing protein 5 OS=Mus musculus GN=Xrcc5 PE=2 SV=4//0
ENSAPLG00000006580	518.95	274.553	0.91851	2.03e-06	1.54e-05	sp|P27701|CD82_HUMAN CD82 antigen OS=Homo sapiens GN=CD82 PE=1 SV=1//2.35263e-81
ENSAPLG00000006786	434.067	317.36	0.4518	0.017752	0.049579	sp|P27925|CREB1_BOVIN Cyclic AMP-responsive element-binding protein 1 OS=Bos taurus GN=CREB1 PE=1 SV=2//9.44466e-149
ENSAPLG00000008623	184.809	54.1323	1.7715	4.07e-06	2.93e-05	sp|P28039|AOAH_HUMAN Acyloxyacyl hydrolase OS=Homo sapiens GN=AOAH PE=1 SV=1//0
ENSAPLG00000006477	124.526	66.262	0.9102	0.0012095	0.0048728	sp|P28078|DMA_MOUSE Class II histocompatibility antigen, M alpha chain OS=Mus musculus GN=H2-DMa PE=1 SV=1//1.36905e-43
ENSAPLG00000009106	322.616	163.781	0.97805	2.59e-06	1.93e-05	sp|P28173|PUR1_CHICK Amidophosphoribosyltransferase OS=Gallus gallus GN=PPAT PE=2 SV=1//0
ENSAPLG00000008240	649.483	1224.19	-0.91447	0.00028871	0.0013735	sp|P28227|MAOX_ANAPL NADP-dependent malic enzyme OS=Anas platyrhynchos GN=ME1 PE=1 SV=1//0
ENSAPLG00000001770	4.49994	17.5716	-1.9653	0.0054043	0.01785	sp|P28231|CXB3_MOUSE Gap junction beta-3 protein OS=Mus musculus GN=Gjb3 PE=1 SV=1//4.50288e-125
ENSAPLG00000001946	154.907	101.372	0.61175	0.013318	0.03879	sp|P28328|PEX2_HUMAN Peroxisome biogenesis factor 2 OS=Homo sapiens GN=PEX2 PE=1 SV=2//1.87558e-166
ENSAPLG00000004262	3159.64	8972.86	-1.5058	1.97e-06	1.5e-05	sp|P28331|NDUS1_HUMAN NADH-ubiquinone oxidoreductase 75 kDa subunit, mitochondrial OS=Homo sapiens GN=NDUFS1 PE=1 SV=3//0
ENSAPLG00000016417	1715.06	1231.88	0.47739	0.0036082	0.01259	sp|P28347|TEAD1_HUMAN Transcriptional enhancer factor TEF-1 OS=Homo sapiens GN=TEAD1 PE=1 SV=2//0
ENSAPLG00000013149	1384.74	886.191	0.64392	0.00011996	0.00062599	sp|P28370|SMCA1_HUMAN Probable global transcription activator SNF2L1 OS=Homo sapiens GN=SMARCA1 PE=1 SV=2//0
ENSAPLG00000015094	214.817	1748.83	-3.0252	1.46e-05	9.43e-05	sp|P28562|DUS1_HUMAN Dual specificity protein phosphatase 1 OS=Homo sapiens GN=DUSP1 PE=1 SV=3//2.8357e-26
ENSAPLG00000013634	213.287	368.937	-0.79058	0.0063906	0.020587	sp|P28568|GTR3_CHICK Solute carrier family 2, facilitated glucose transporter member 3 OS=Gallus gallus GN=SLC2A3 PE=2 SV=1//0
ENSAPLG00000015818	76.975	21.1751	1.862	5.45e-07	4.57e-06	sp|P28572|SC6A9_RAT Sodium- and chloride-dependent glycine transporter 1 OS=Rattus norvegicus GN=Slc6a9 PE=1 SV=2//1.66653e-124
ENSAPLG00000006151	324.462	577.623	-0.83208	4.56e-05	0.00026355	sp|P28662|BRI3_MOUSE Brain protein I3 OS=Mus musculus GN=Bri3 PE=2 SV=2//1.76711e-21
ENSAPLG00000005748	14.7879	79.5405	-2.4273	4.89e-10	6.53e-09	sp|P28685|CNTN2_CHICK Contactin-2 OS=Gallus gallus GN=CNTN2 PE=1 SV=1//0
ENSAPLG00000006728	15.4366	222.846	-3.8516	6.72e-12	1.15e-10	sp|P28686|NOV_CHICK Protein NOV OS=Gallus gallus GN=NOV PE=2 SV=1//1.38649e-172
ENSAPLG00000005667	269.627	399.467	-0.56711	0.0031844	0.011288	sp|P28687|SPCS3_CHICK Signal peptidase complex subunit 3 OS=Gallus gallus GN=SPC22 PE=1 SV=1//3.70308e-85
ENSAPLG00000015180	1163	537.78	1.1128	8.81e-11	1.32e-09	sp|P28693|EPHB2_CHICK Ephrin type-B receptor 2 OS=Gallus gallus GN=EPHB2 PE=1 SV=3//1.07112e-39
ENSAPLG00000013150	292.554	594.494	-1.023	1.39e-07	1.28e-06	sp|P28700|RXRA_MOUSE Retinoic acid receptor RXR-alpha OS=Mus musculus GN=Rxra PE=1 SV=1//0
ENSAPLG00000004995	172.276	268.018	-0.63761	0.0043398	0.014748	sp|P28715|ERCC5_HUMAN DNA repair protein complementing XP-G cells OS=Homo sapiens GN=ERCC5 PE=1 SV=3//6.50973e-114
ENSAPLG00000014817	339.58	232.75	0.54497	0.0078056	0.024395	sp|P28749|RBL1_HUMAN Retinoblastoma-like protein 1 OS=Homo sapiens GN=RBL1 PE=1 SV=3//0
ENSAPLG00000008518	1801.92	2448.6	-0.44242	0.0080743	0.025125	sp|P28827|PTPRM_HUMAN Receptor-type tyrosine-protein phosphatase mu OS=Homo sapiens GN=PTPRM PE=1 SV=2//0
ENSAPLG00000011522	375.992	36.3007	3.3726	4.7e-25	2.47e-23	sp|P28845|DHI1_HUMAN Corticosteroid 11-beta-dehydrogenase isozyme 1 OS=Homo sapiens GN=HSD11B1 PE=1 SV=3//1.50007e-115
ENSAPLG00000013704	714.793	1809.76	-1.3402	2.83e-13	5.61e-12	sp|P29074|PTN4_HUMAN Tyrosine-protein phosphatase non-receptor type 4 OS=Homo sapiens GN=PTPN4 PE=1 SV=1//0
ENSAPLG00000005737	7.67119	0	Inf	0.001728	0.0066634	sp|P29120|NEC1_HUMAN Neuroendocrine convertase 1 OS=Homo sapiens GN=PCSK1 PE=1 SV=2//0
ENSAPLG00000003791	1232.93	3418.05	-1.4711	1.26e-18	4.19e-17	sp|P29144|TPP2_HUMAN Tripeptidyl-peptidase 2 OS=Homo sapiens GN=TPP2 PE=1 SV=4//0
ENSAPLG00000005372	36.8837	14.7538	1.3219	0.0069605	0.022103	sp|P29147|BDH_RAT D-beta-hydroxybutyrate dehydrogenase, mitochondrial OS=Rattus norvegicus GN=Bdh1 PE=1 SV=2//6.35921e-126
ENSAPLG00000002488	48.293	139.229	-1.5276	0.00032929	0.0015434	sp|P29268|CTGF_MOUSE Connective tissue growth factor OS=Mus musculus GN=Ctgf PE=2 SV=3//3.1548e-114
ENSAPLG00000009152	477.002	204.652	1.2208	4.12e-09	4.79e-08	sp|P29274|AA2AR_HUMAN Adenosine receptor A2a OS=Homo sapiens GN=ADORA2A PE=1 SV=2//6.18754e-155
ENSAPLG00000012538	546.804	180.505	1.599	6.38e-06	4.43e-05	sp|P29318|EPHA3_CHICK Ephrin type-A receptor 3 OS=Gallus gallus GN=EPHA3 PE=1 SV=1//0
ENSAPLG00000011947	684.766	296.86	1.2058	6.43e-11	9.76e-10	sp|P29332|CCNB2_CHICK G2/mitotic-specific cyclin-B2 OS=Gallus gallus GN=CCNB2 PE=2 SV=1//0
ENSAPLG00000006185	877.159	1360.32	-0.63304	0.00019166	0.00095476	sp|P29374|ARI4A_HUMAN AT-rich interactive domain-containing protein 4A OS=Homo sapiens GN=ARID4A PE=1 SV=3//0
ENSAPLG00000014652	2986.13	9655.22	-1.693	2.02e-14	4.46e-13	sp|P29418|ATP5E_RAT ATP synthase subunit epsilon, mitochondrial OS=Rattus norvegicus GN=Atp5e PE=1 SV=2//5.09429e-14
ENSAPLG00000012700	12.1643	30.7975	-1.3402	0.0058041	0.018973	sp|P29475|NOS1_HUMAN Nitric oxide synthase, brain OS=Homo sapiens GN=NOS1 PE=1 SV=2//0
ENSAPLG00000016125	113.946	571.082	-2.3253	3.4e-25	1.82e-23	sp|P29536|LMOD1_HUMAN Leiomodin-1 OS=Homo sapiens GN=LMOD1 PE=1 SV=3//2.32471e-21
ENSAPLG00000013948	95.9826	55.3421	0.79439	0.006832	0.021775	sp|P29788|VTNC_MOUSE Vitronectin OS=Mus musculus GN=Vtn PE=1 SV=2//6.61248e-116
ENSAPLG00000003955	54.7846	14.8843	1.88	1.33e-05	8.66e-05	sp|P30047|GFRP_HUMAN GTP cyclohydrolase 1 feedback regulatory protein OS=Homo sapiens GN=GCHFR PE=1 SV=3//1.30829e-37
ENSAPLG00000008424	38.5312	18.0413	1.0947	0.01483	0.042472	sp|P30281|CCND3_HUMAN G1/S-specific cyclin-D3 OS=Homo sapiens GN=CCND3 PE=1 SV=2//4.78992e-104
Novel01640	568.33	250.134	1.184	1.14e-08	1.24e-07	sp|P30309|MPI1B_XENLA M-phase inducer phosphatase 1-B OS=Xenopus laevis GN=cdc25-1-b PE=2 SV=1//3.96205e-07
ENSAPLG00000011679	566.708	210.164	1.4311	1.38e-13	2.84e-12	sp|P30371|TGFB2_CHICK Transforming growth factor beta-2 OS=Gallus gallus GN=TGFB2 PE=3 SV=1//0
ENSAPLG00000005932	346.187	110.322	1.6498	5.98e-14	1.27e-12	sp|P30371|TGFB2_CHICK Transforming growth factor beta-2 OS=Gallus gallus GN=TGFB2 PE=3 SV=1//1.73545e-57
ENSAPLG00000001468	7.74132	105.877	-3.7737	1.61e-10	2.3e-09	sp|P30372|ACM2_CHICK Muscarinic acetylcholine receptor M2 OS=Gallus gallus GN=CHRM2 PE=3 SV=1//0
Novel01134	66.8236	14.6348	2.191	7.26e-08	7.01e-07	sp|P30373|CKR1_CHICK Zinc finger protein CKR1 OS=Gallus gallus PE=2 SV=1//1.53558e-08
ENSAPLG00000008792	16.3797	1.42682	3.521	0.00019597	0.00097488	sp|P30408|T4S1_HUMAN Transmembrane 4 L6 family member 1 OS=Homo sapiens GN=TM4SF1 PE=1 SV=1//2.42565e-82
ENSAPLG00000000766	34.3679	98.0695	-1.5127	9.99e-07	8.01e-06	sp|P30411|BKRB2_HUMAN B2 bradykinin receptor OS=Homo sapiens GN=BDKRB2 PE=1 SV=2//2.20185e-125
ENSAPLG00000008825	11.7582	1.81647	2.6945	0.0068686	0.021853	sp|P30413|UPK1B_MUSVI Uroplakin-1b OS=Mustela vison GN=UPK1B PE=2 SV=3//1.08505e-107
ENSAPLG00000002289	30.5788	6.02851	2.3427	4.12e-05	0.00024058	sp|P30728|DRD3_MOUSE D(3) dopamine receptor OS=Mus musculus GN=Drd3 PE=2 SV=1//3.42829e-150
ENSAPLG00000006248	0.736496	10.6776	-3.8578	0.0010955	0.0044714	sp|P30731|GPR83_MOUSE Probable G-protein coupled receptor 83 OS=Mus musculus GN=Gpr83 PE=2 SV=2//3.49929e-167
ENSAPLG00000008545	77.6085	35.6699	1.1215	0.00083224	0.003523	sp|P30825|CTR1_HUMAN High affinity cationic amino acid transporter 1 OS=Homo sapiens GN=SLC7A1 PE=1 SV=1//0
ENSAPLG00000002947	72.9716	38.6731	0.91601	0.0055652	0.018311	sp|P30997|CTNA2_CHICK Catenin alpha-2 OS=Gallus gallus GN=CTNNA2 PE=1 SV=1//0
ENSAPLG00000006022	3173.55	2200.19	0.52847	0.00096363	0.0040081	sp|P31230|AIMP1_MOUSE Aminoacyl tRNA synthase complex-interacting multifunctional protein 1 OS=Mus musculus GN=Aimp1 PE=1 SV=2//1.28662e-114
ENSAPLG00000007819	855.746	471.903	0.85869	2.66e-06	1.98e-05	sp|P31321|KAP1_HUMAN cAMP-dependent protein kinase type I-beta regulatory subunit OS=Homo sapiens GN=PRKAR1B PE=1 SV=4//0
ENSAPLG00000006955	41.9115	101.867	-1.2813	1.51e-05	9.71e-05	sp|P31322|KAP3_BOVIN cAMP-dependent protein kinase type II-beta regulatory subunit OS=Bos taurus GN=PRKAR2B PE=2 SV=2//0
ENSAPLG00000014306	1615.79	684.099	1.24	1e-08	1.11e-07	sp|P31335|PUR9_CHICK Bifunctional purine biosynthesis protein PURH OS=Gallus gallus GN=ATIC PE=1 SV=1//0
ENSAPLG00000009301	274.12	46.1693	2.5698	1.1e-09	1.39e-08	sp|P31350|RIR2_HUMAN Ribonucleoside-diphosphate reductase subunit M2 OS=Homo sapiens GN=RRM2 PE=1 SV=1//0
ENSAPLG00000010854	19.2275	2.90738	2.7254	0.00051082	0.0022889	sp|P31371|FGF9_HUMAN Fibroblast growth factor 9 OS=Homo sapiens GN=FGF9 PE=1 SV=3//3.91931e-109
ENSAPLG00000009986	9821.8	1021.8	3.2649	1.52e-80	1.01e-77	sp|P31395|STMN1_CHICK Stathmin OS=Gallus gallus GN=STMN1 PE=1 SV=1//1.27239e-87
ENSAPLG00000016273	566.993	960.932	-0.7611	1.5e-05	9.64e-05	sp|P31408|VATB2_BOVIN V-type proton ATPase subunit B, brain isoform OS=Bos taurus GN=ATP6V1B2 PE=1 SV=3//0
ENSAPLG00000015149	1019.92	2458.46	-1.2693	0.0026447	0.0096155	sp|P31629|ZEP2_HUMAN Transcription factor HIVEP2 OS=Homo sapiens GN=HIVEP2 PE=1 SV=2//0
ENSAPLG00000010715	67.6825	179.734	-1.409	0.0040175	0.013783	sp|P31645|SC6A4_HUMAN Sodium-dependent serotonin transporter OS=Homo sapiens GN=SLC6A4 PE=1 SV=1//0
ENSAPLG00000015772	283.607	80.0681	1.8246	5.94e-13	1.13e-11	sp|P31696|AGRIN_CHICK Agrin OS=Gallus gallus GN=AGRN PE=1 SV=2//1.99112e-14
Novel02668	38.7077	16.8831	1.197	0.0096082	0.029211	sp|P31696|AGRIN_CHICK Agrin OS=Gallus gallus GN=AGRN PE=1 SV=2//4.41672e-07
Novel02667	87.694	27.0404	1.6974	8.34e-07	6.79e-06	sp|P31696|AGRIN_CHICK Agrin OS=Gallus gallus GN=AGRN PE=1 SV=2//5.5648e-06
ENSAPLG00000015625	1115.43	369.353	1.5945	2.32e-18	7.53e-17	sp|P31696|AGRIN_CHICK Agrin OS=Gallus gallus GN=AGRN PE=1 SV=2//7.34125e-06
Novel02797	85.3944	10.8029	2.9827	1.54e-13	3.16e-12	sp|P31791|ENV_FENV1 Envelope glycoprotein OS=Feline endogenous virus ECE1 GN=env PE=3 SV=1//7.05464e-11
ENSAPLG00000001974	4533.12	14317.2	-1.6592	3.71e-13	7.28e-12	sp|P31800|QCR1_BOVIN Cytochrome b-c1 complex subunit 1, mitochondrial OS=Bos taurus GN=UQCRC1 PE=1 SV=2//0
ENSAPLG00000015867	373.286	847.884	-1.1836	0.010812	0.032392	sp|P31948|STIP1_HUMAN Stress-induced-phosphoprotein 1 OS=Homo sapiens GN=STIP1 PE=1 SV=1//6.79294e-69
ENSAPLG00000007141	19342.3	192.356	6.6518	1.27e-135	2.87e-132	sp|P32018|COEA1_CHICK Collagen alpha-1(XIV) chain OS=Gallus gallus GN=COL14A1 PE=1 SV=2//0
ENSAPLG00000008273	12341.2	891.847	3.7905	4.51e-102	5.8e-99	sp|P32018|COEA1_CHICK Collagen alpha-1(XIV) chain OS=Gallus gallus GN=COL14A1 PE=1 SV=2//0
ENSAPLG00000015547	205.8	304.856	-0.56688	0.0053087	0.017596	sp|P32019|I5P2_HUMAN Type II inositol 1,4,5-trisphosphate 5-phosphatase OS=Homo sapiens GN=INPP5B PE=1 SV=4//0
ENSAPLG00000000875	92.649	35.0043	1.4042	1.33e-05	8.67e-05	sp|P32250|LPAR6_CHICK Lysophosphatidic acid receptor 6 OS=Gallus gallus GN=LPAR6 PE=1 SV=1//0
ENSAPLG00000004930	124.819	47.2836	1.4004	1.57e-06	1.21e-05	sp|P32262|ANT3_SHEEP Antithrombin-III OS=Ovis aries GN=SERPINC1 PE=2 SV=1//0
ENSAPLG00000016372	112.491	188.991	-0.74851	0.001382	0.0054674	sp|P32314|FOXN2_HUMAN Forkhead box protein N2 OS=Homo sapiens GN=FOXN2 PE=2 SV=3//0
ENSAPLG00000005247	18507.8	12592.7	0.55555	0.00026791	0.0012848	sp|P32429|RL7A_CHICK 60S ribosomal protein L7a OS=Gallus gallus GN=RPL7A PE=2 SV=2//2.92573e-88
ENSAPLG00000006044	85.1181	35.9079	1.2452	0.00010132	0.00053885	sp|P32850|STX1A_BOVIN Syntaxin-1A OS=Bos taurus GN=STX1A PE=1 SV=1//5.76816e-150
ENSAPLG00000013218	492.766	696.097	-0.49839	0.0043387	0.014747	sp|P32856|STX2_HUMAN Syntaxin-2 OS=Homo sapiens GN=STX2 PE=1 SV=3//2.32326e-126
ENSAPLG00000012924	581.979	871.49	-0.58252	0.0010361	0.0042656	sp|P32871|PK3CA_BOVIN Phosphatidylinositol 4,5-bisphosphate 3-kinase catalytic subunit alpha isoform OS=Bos taurus GN=PIK3CA PE=1 SV=1//0
ENSAPLG00000013381	1772.04	6617.66	-1.9009	1.21e-17	3.7e-16	sp|P32876|AT5G1_BOVIN ATP synthase lipid-binding protein, mitochondrial OS=Bos taurus GN=ATP5G1 PE=1 SV=1//3.56412e-53
ENSAPLG00000015646	1034.48	127.066	3.0253	9.59e-16	2.46e-14	sp|P32882|TBB2_CHICK Tubulin beta-2 chain OS=Gallus gallus PE=2 SV=1//0
ENSAPLG00000011712	11920	8704.11	0.45362	0.003382	0.011877	sp|P32969|RL9_HUMAN 60S ribosomal protein L9 OS=Homo sapiens GN=RPL9 PE=1 SV=1//3.40005e-123
ENSAPLG00000015868	3588.65	1817.72	0.98131	2.25e-09	2.72e-08	sp|P33094|SMS_CHICK Somatostatin OS=Gallus gallus GN=SST PE=3 SV=1//2.00102e-43
ENSAPLG00000010847	1550.42	3515.32	-1.181	1.43e-10	2.06e-09	sp|P33121|ACSL1_HUMAN Long-chain-fatty-acid--CoA ligase 1 OS=Homo sapiens GN=ACSL1 PE=1 SV=1//0
ENSAPLG00000011632	990.319	458.156	1.1121	4.36e-07	3.71e-06	sp|P33241|LSP1_HUMAN Lymphocyte-specific protein 1 OS=Homo sapiens GN=LSP1 PE=1 SV=1//1.67809e-81
ENSAPLG00000007662	539.685	228.809	1.238	2.2e-10	3.09e-09	sp|P33316|DUT_HUMAN Deoxyuridine 5&apos;-triphosphate nucleotidohydrolase, mitochondrial OS=Homo sapiens GN=DUT PE=1 SV=4//4.47399e-50
ENSAPLG00000001713	78.2191	478.563	-2.6131	6.81e-12	1.16e-10	sp|P33396|AGTR1_MELGA Type-1 angiotensin II receptor OS=Meleagris gallopavo GN=AGTR1 PE=2 SV=1//0
ENSAPLG00000002433	1052.04	1746.05	-0.7309	1.4e-05	9.07e-05	sp|P33477|ANX11_RABIT Annexin A11 OS=Oryctolagus cuniculus GN=ANXA11 PE=1 SV=1//3.55498e-06
Novel02653	20.1364	54.895	-1.4469	0.012458	0.036626	sp|P33587|PROC_MOUSE Vitamin K-dependent protein C OS=Mus musculus GN=Proc PE=1 SV=2//1.01136e-12
ENSAPLG00000012956	91.5061	278.27	-1.6045	1.41e-12	2.59e-11	sp|P33717|IGF2_CHICK Insulin-like growth factor II OS=Gallus gallus GN=IGF2 PE=1 SV=2//2.31234e-63
ENSAPLG00000006086	282.155	27.0468	3.383	1.72e-31	1.41e-29	sp|P33981|TTK_HUMAN Dual specificity protein kinase TTK OS=Homo sapiens GN=TTK PE=1 SV=2//0
ENSAPLG00000003954	1265.63	804.067	0.65446	0.00012882	0.00066624	sp|P34022|RANG_MOUSE Ran-specific GTPase-activating protein OS=Mus musculus GN=Ranbp1 PE=1 SV=2//1.37795e-59
ENSAPLG00000014402	1156.51	1631.86	-0.49674	0.017559	0.049085	sp|P34743|BTG1_CHICK Protein BTG1 OS=Gallus gallus GN=BTG1 PE=2 SV=1//3.93322e-100
ENSAPLG00000003905	168.521	89.5262	0.91255	0.00028439	0.0013549	sp|P34897|GLYM_HUMAN Serine hydroxymethyltransferase, mitochondrial OS=Homo sapiens GN=SHMT2 PE=1 SV=3//0
ENSAPLG00000002956	2093.45	4233.22	-1.0159	1.73e-09	2.13e-08	sp|P34943|NDUA9_BOVIN NADH dehydrogenase [ubiquinone] 1 alpha subcomplex subunit 9, mitochondrial OS=Bos taurus GN=NDUFA9 PE=1 SV=1//5.64393e-170
ENSAPLG00000014637	52.6067	122.086	-1.2146	0.00020299	0.0010043	sp|P34947|GRK5_HUMAN G protein-coupled receptor kinase 5 OS=Homo sapiens GN=GRK5 PE=1 SV=1//1.03244e-22
ENSAPLG00000000999	7.55297	0.689726	3.4529	0.015426	0.043884	sp|P34972|CNR2_HUMAN Cannabinoid receptor 2 OS=Homo sapiens GN=CNR2 PE=1 SV=1//9.70377e-84
ENSAPLG00000001615	943.994	1275.92	-0.43468	0.015187	0.043329	sp|P34996|P2RY1_CHICK P2Y purinoceptor 1 OS=Gallus gallus GN=P2RY1 PE=2 SV=1//0
ENSAPLG00000014247	1913.73	4239.33	-1.1474	0.00038793	0.001788	sp|P35054|TGBR3_PIG Transforming growth factor beta receptor type 3 OS=Sus scrofa GN=TGFBR3 PE=2 SV=1//0
ENSAPLG00000005583	453.754	141.503	1.6811	2.39e-15	5.85e-14	sp|P35219|CAH8_HUMAN Carbonic anhydrase-related protein OS=Homo sapiens GN=CA8 PE=1 SV=3//2.09401e-170
ENSAPLG00000006504	848.597	1415.25	-0.73791	1.71e-05	0.00010837	sp|P35240|MERL_HUMAN Merlin OS=Homo sapiens GN=NF2 PE=1 SV=1//0
ENSAPLG00000007380	330.227	118.435	1.4794	6.26e-12	1.07e-10	sp|P35249|RFC4_HUMAN Replication factor C subunit 4 OS=Homo sapiens GN=RFC4 PE=1 SV=2//4.99848e-175
ENSAPLG00000010594	920.594	610.457	0.59267	0.00070454	0.0030382	sp|P35251|RFC1_HUMAN Replication factor C subunit 1 OS=Homo sapiens GN=RFC1 PE=1 SV=4//0
ENSAPLG00000008656	50.894	87.3508	-0.77932	0.0092696	0.028322	sp|P35331|NRCAM_CHICK Neuronal cell adhesion molecule OS=Gallus gallus PE=1 SV=1//1.74523e-08
ENSAPLG00000001907	67.2626	32.0959	1.0674	0.001342	0.0053362	sp|P35350|CCRL1_BOVIN C-C chemokine receptor type 11 OS=Bos taurus GN=CCRL1 PE=2 SV=1//9.63764e-126
ENSAPLG00000011613	9.05478	51.5704	-2.5098	1.58e-07	1.45e-06	sp|P35364|5HT5A_RAT 5-hydroxytryptamine receptor 5A OS=Rattus norvegicus GN=Htr5a PE=2 SV=1//3.22729e-162
ENSAPLG00000000625	99.351	159.181	-0.68006	0.0063252	0.020431	sp|P35405|ADA2C_DIDVI Alpha-2C adrenergic receptor OS=Didelphis virginiana GN=ADRA2C PE=2 SV=2//3.75605e-39
ENSAPLG00000001978	899.268	1874.53	-1.0597	4.4e-10	5.91e-09	sp|P35431|CAV1_CHICK Caveolin-1 OS=Gallus gallus GN=CAV1 PE=2 SV=1//2.84667e-77
ENSAPLG00000004053	32.7328	6.15066	2.4119	3.41e-05	0.0002026	sp|P35436|NMDE1_MOUSE Glutamate receptor ionotropic, NMDA 2A OS=Mus musculus GN=Grin2a PE=1 SV=2//0
ENSAPLG00000009492	1328.18	598.086	1.151	2.55e-09	3.06e-08	sp|P35440|TSP2_CHICK Thrombospondin-2 OS=Gallus gallus GN=THBS2 PE=2 SV=1//0
ENSAPLG00000009709	389.858	1801.79	-2.2084	1.98e-07	1.79e-06	sp|P35445|COMP_BOVIN Cartilage oligomeric matrix protein OS=Bos taurus GN=COMP PE=1 SV=2//0
ENSAPLG00000010003	205.047	102.503	1.0003	0.0037278	0.012927	sp|P35467|S10A1_RAT Protein S100-A1 OS=Rattus norvegicus GN=S100a1 PE=1 SV=3//2.76355e-06
ENSAPLG00000012152	71.5441	253.505	-1.8251	3.5e-06	2.55e-05	sp|P35475|IDUA_HUMAN Alpha-L-iduronidase OS=Homo sapiens GN=IDUA PE=1 SV=2//0
ENSAPLG00000008450	2161.03	4091.4	-0.92088	9.04e-09	1.01e-07	sp|P35486|ODPA_MOUSE Pyruvate dehydrogenase E1 component subunit alpha, somatic form, mitochondrial OS=Mus musculus GN=Pdha1 PE=1 SV=1//2.46955e-176
ENSAPLG00000009685	206.866	454.316	-1.135	6.13e-09	6.98e-08	sp|P35520|CBS_HUMAN Cystathionine beta-synthase OS=Homo sapiens GN=CBS PE=1 SV=2//0
ENSAPLG00000005565	11556.6	8441.16	0.4532	0.0027842	0.010038	sp|P35555|FBN1_HUMAN Fibrillin-1 OS=Homo sapiens GN=FBN1 PE=1 SV=3//3.33413e-07
ENSAPLG00000005655	1197.59	556.432	1.1059	2.7e-10	3.74e-09	sp|P35556|FBN2_HUMAN Fibrillin-2 OS=Homo sapiens GN=FBN2 PE=1 SV=3//1.01042e-08
Novel01266	68.6435	31.5767	1.1203	0.0014908	0.0058491	sp|P35556|FBN2_HUMAN Fibrillin-2 OS=Homo sapiens GN=FBN2 PE=1 SV=3//9.22325e-10
ENSAPLG00000013474	6511.28	13303.7	-1.0308	3.03e-11	4.79e-10	sp|P35573|GDE_HUMAN Glycogen debranching enzyme OS=Homo sapiens GN=AGL PE=1 SV=3//0
ENSAPLG00000012658	406.271	1866.5	-2.1998	0.00042656	0.0019541	sp|P35610|SOAT1_HUMAN Sterol O-acyltransferase 1 OS=Homo sapiens GN=SOAT1 PE=1 SV=3//0
ENSAPLG00000006148	4953.29	3499.44	0.50126	0.001305	0.0052106	sp|P35611|ADDA_HUMAN Alpha-adducin OS=Homo sapiens GN=ADD1 PE=1 SV=2//0
ENSAPLG00000011293	71.3987	15.5561	2.1984	4.07e-08	4.08e-07	sp|P35623|GLYC_SHEEP Serine hydroxymethyltransferase, cytosolic OS=Ovis aries GN=SHMT1 PE=1 SV=3//0
ENSAPLG00000006302	24.323	8.77587	1.4707	0.011968	0.035355	sp|P35670|ATP7B_HUMAN Copper-transporting ATPase 2 OS=Homo sapiens GN=ATP7B PE=1 SV=4//7.77905e-21
ENSAPLG00000006305	749.524	2075.24	-1.4692	0.00022359	0.0010935	sp|P35738|ODBB_RAT 2-oxoisovalerate dehydrogenase subunit beta, mitochondrial OS=Rattus norvegicus GN=Bckdhb PE=1 SV=3//0
ENSAPLG00000008912	833.553	254.65	1.7108	3.07e-09	3.64e-08	sp|P35790|CHKA_HUMAN Choline kinase alpha OS=Homo sapiens GN=CHKA PE=1 SV=3//0
ENSAPLG00000013046	1344.25	647.913	1.0529	7.93e-10	1.03e-08	sp|P35803|GPM6B_MOUSE Neuronal membrane glycoprotein M6-b OS=Mus musculus GN=Gpm6b PE=1 SV=2//2.38082e-169
ENSAPLG00000005121	1082.49	2069.43	-0.93489	3.06e-08	3.13e-07	sp|P35813|PPM1A_HUMAN Protein phosphatase 1A OS=Homo sapiens GN=PPM1A PE=1 SV=1//0
ENSAPLG00000003503	7.575	0	Inf	0.0018069	0.0069083	sp|P35846|FOLR1_MOUSE Folate receptor alpha OS=Mus musculus GN=Folr1 PE=2 SV=1//3.45751e-96
ENSAPLG00000007482	2560.05	1885.83	0.44097	0.005583	0.018353	sp|P36197|ZEB1_CHICK Zinc finger E-box-binding homeobox 1 OS=Gallus gallus GN=ZEB1 PE=2 SV=1//3.51983e-27
ENSAPLG00000001190	13.8681	0.335907	5.3676	5.86e-05	0.0003294	sp|P36381|CXA8_CHICK Gap junction alpha-8 protein OS=Gallus gallus GN=GJA8 PE=1 SV=2//0
ENSAPLG00000014087	2678.62	7311.3	-1.4486	0.00028583	0.0013606	sp|P36871|PGM1_HUMAN Phosphoglucomutase-1 OS=Homo sapiens GN=PGM1 PE=1 SV=3//0
Novel03061	15.0222	43.2168	-1.5245	0.00081883	0.0034736	sp|P36956|SRBP1_HUMAN Sterol regulatory element-binding protein 1 OS=Homo sapiens GN=SREBF1 PE=1 SV=2//3.21541e-28
Novel01770	64.9427	145.651	-1.1653	1.46e-05	9.43e-05	sp|P37023|ACVL1_HUMAN Serine/threonine-protein kinase receptor R3 OS=Homo sapiens GN=ACVRL1 PE=1 SV=2//3.14731e-160
ENSAPLG00000004452	137.415	16.3943	3.0673	6.63e-20	2.46e-18	sp|P37383|RAD51_CHICK DNA repair protein RAD51 homolog 1 OS=Gallus gallus GN=RAD51A PE=2 SV=1//3.29108e-180
ENSAPLG00000006258	409.455	664.846	-0.69932	8.99e-05	0.00048495	sp|P37727|RAE1_RAT Rab proteins geranylgeranyltransferase component A 1 OS=Rattus norvegicus GN=Chm PE=1 SV=1//0
ENSAPLG00000014027	4532.56	1664.35	1.4454	4.05e-19	1.42e-17	sp|P37889|FBLN2_MOUSE Fibulin-2 OS=Mus musculus GN=Fbln2 PE=1 SV=2//0
ENSAPLG00000009439	1145.68	708.664	0.69303	4.37e-05	0.00025324	sp|P38024|PUR6_CHICK Multifunctional protein ADE2 OS=Gallus gallus GN=AIRC PE=2 SV=1//0
ENSAPLG00000004840	606.657	410.054	0.56507	0.001278	0.0051177	sp|P38403|GNAI3_CAVPO Guanine nucleotide-binding protein G(k) subunit alpha OS=Cavia porcellus GN=GNAI3 PE=2 SV=3//2.99357e-139
ENSAPLG00000007598	475.694	754.246	-0.665	0.00024166	0.0011705	sp|P38529|HSF1_CHICK Heat shock factor protein 1 OS=Gallus gallus GN=HSF1 PE=2 SV=1//0
ENSAPLG00000014710	609.566	435.67	0.48455	0.0088326	0.027203	sp|P38530|HSF2_CHICK Heat shock factor protein 2 OS=Gallus gallus GN=HSF2 PE=2 SV=1//0
ENSAPLG00000005126	576.371	1188.74	-1.0444	2.1e-09	2.55e-08	sp|P38531|HSF3_CHICK Heat shock factor protein 3 OS=Gallus gallus GN=HSF3 PE=2 SV=1//0
ENSAPLG00000006516	130.376	295.649	-1.1812	0.00038249	0.0017648	sp|P38570|ITAE_HUMAN Integrin alpha-E OS=Homo sapiens GN=ITGAE PE=1 SV=3//0
ENSAPLG00000004001	1397.38	358.858	1.9612	5.01e-28	3.21e-26	sp|P38585|TTL_MOUSE Tubulin--tyrosine ligase OS=Mus musculus GN=Ttl PE=2 SV=2//0
ENSAPLG00000013771	25.6812	72.0896	-1.4891	0.0001475	0.00075296	sp|P38936|CDN1A_HUMAN Cyclin-dependent kinase inhibitor 1 OS=Homo sapiens GN=CDKN1A PE=1 SV=3//2.45453e-21
ENSAPLG00000006671	167.727	108.177	0.63272	0.011624	0.034462	sp|P39022|RAD52_CHICK DNA repair protein RAD52 homolog OS=Gallus gallus GN=RAD52 PE=2 SV=1//0
ENSAPLG00000014374	8065.89	6033.33	0.41888	0.0094272	0.028754	sp|P39059|COFA1_HUMAN Collagen alpha-1(XV) chain OS=Homo sapiens GN=COL15A1 PE=1 SV=2//7.60856e-10
ENSAPLG00000003846	464.532	198.687	1.2253	1.89e-05	0.00011839	sp|P39060|COIA1_HUMAN Collagen alpha-1(XVIII) chain OS=Homo sapiens GN=COL18A1 PE=1 SV=5//1.30127e-104
Novel01973	133.919	62.9231	1.0897	7.61e-05	0.00041796	sp|P39060|COIA1_HUMAN Collagen alpha-1(XVIII) chain OS=Homo sapiens GN=COL18A1 PE=1 SV=5//1.55538e-12
ENSAPLG00000008392	61.2172	147.043	-1.2642	1.33e-06	1.04e-05	sp|P39429|TRAF2_MOUSE TNF receptor-associated factor 2 OS=Mus musculus GN=Traf2 PE=1 SV=1//4.8438e-131
ENSAPLG00000010249	9.04459	25.3187	-1.4851	0.0066047	0.021193	sp|P39905|GDNF_HUMAN Glial cell line-derived neurotrophic factor OS=Homo sapiens GN=GDNF PE=1 SV=1//2.64646e-77
ENSAPLG00000002443	210.058	11.222	4.2264	4.5e-38	5.4e-36	sp|P39963|CCNB3_CHICK G2/mitotic-specific cyclin-B3 OS=Gallus gallus GN=CCNB3 PE=2 SV=1//1.22937e-07
ENSAPLG00000015158	709.819	351.634	1.0134	3.62e-08	3.67e-07	sp|P40142|TKT_MOUSE Transketolase OS=Mus musculus GN=Tkt PE=1 SV=1//0
ENSAPLG00000004438	12.2453	2.47037	2.3094	0.01483	0.042472	sp|P40197|GPV_HUMAN Platelet glycoprotein V OS=Homo sapiens GN=GP5 PE=1 SV=1//2.10348e-114
ENSAPLG00000000615	56.8726	4.03412	3.8174	6.97e-06	4.81e-05	sp|P40220|RABP1_CHICK Cellular retinoic acid-binding protein 1 OS=Gallus gallus GN=CRABP1 PE=2 SV=4//1.0123e-77
ENSAPLG00000013293	291.49	442.343	-0.60172	0.0018717	0.0071214	sp|P40222|TXLNA_HUMAN Alpha-taxilin OS=Homo sapiens GN=TXLNA PE=1 SV=3//0
ENSAPLG00000002647	242.684	1439.99	-2.5689	1.58e-22	7.11e-21	sp|P40241|CD9_RAT CD9 antigen OS=Rattus norvegicus GN=Cd9 PE=1 SV=2//8.45445e-112
ENSAPLG00000004879	6.39947	22.3767	-1.806	0.0071943	0.022745	sp|P40259|CD79B_HUMAN B-cell antigen receptor complex-associated protein beta chain OS=Homo sapiens GN=CD79B PE=1 SV=1//5.22389e-47
ENSAPLG00000012834	415.834	224.9	0.88672	1.05e-05	6.99e-05	sp|P40426|PBX3_HUMAN Pre-B-cell leukemia transcription factor 3 OS=Homo sapiens GN=PBX3 PE=1 SV=1//5.87083e-180
ENSAPLG00000015880	1757.68	613.268	1.5191	7.38e-19	2.51e-17	sp|P40618|HMGB3_CHICK High mobility group protein B3 OS=Gallus gallus GN=HMGB3 PE=2 SV=2//4.32696e-38
ENSAPLG00000003227	462.705	282.342	0.71265	0.00040835	0.001874	sp|P40937|RFC5_HUMAN Replication factor C subunit 5 OS=Homo sapiens GN=RFC5 PE=1 SV=1//2.88204e-170
ENSAPLG00000010374	392.687	141.818	1.4693	2.11e-12	3.83e-11	sp|P40938|RFC3_HUMAN Replication factor C subunit 3 OS=Homo sapiens GN=RFC3 PE=1 SV=2//1.28007e-180
ENSAPLG00000003803	3554.66	10672.8	-1.5862	4.34e-16	1.15e-14	sp|P40939|ECHA_HUMAN Trifunctional enzyme subunit alpha, mitochondrial OS=Homo sapiens GN=HADHA PE=1 SV=2//0
ENSAPLG00000008947	180.222	82.5437	1.1265	5.73e-06	4.02e-05	sp|P41002|CCNF_HUMAN Cyclin-F OS=Homo sapiens GN=CCNF PE=1 SV=2//3.0199e-32
ENSAPLG00000014582	14289.5	10300.9	0.47219	0.0049651	0.016604	sp|P41116|RL8_XENLA 60S ribosomal protein L8 OS=Xenopus laevis GN=rpl8 PE=2 SV=3//1.4805e-130
ENSAPLG00000004873	5856.01	3571.4	0.71343	5.45e-06	3.84e-05	sp|P41125|RL13_CHICK 60S ribosomal protein L13 OS=Gallus gallus GN=RPL13 PE=2 SV=2//7.31567e-90
ENSAPLG00000002397	412.125	259.731	0.66606	0.00052627	0.0023443	sp|P41220|RGS2_HUMAN Regulator of G-protein signaling 2 OS=Homo sapiens GN=RGS2 PE=1 SV=1//2.02392e-87
ENSAPLG00000015193	112.999	936.624	-3.0512	1.71e-53	3.66e-51	sp|P41232|P2RY2_RAT P2Y purinoceptor 2 OS=Rattus norvegicus GN=P2ry2 PE=2 SV=2//1.86663e-108
ENSAPLG00000010047	97.3641	169.394	-0.79893	0.0017894	0.0068533	sp|P41247|PLPL4_HUMAN Patatin-like phospholipase domain-containing protein 4 OS=Homo sapiens GN=PNPLA4 PE=1 SV=3//1.57091e-137
ENSAPLG00000015252	65.155	186.873	-1.5201	2.84e-09	3.38e-08	sp|P41588|VIPR2_MOUSE Vasoactive intestinal polypeptide receptor 2 OS=Mus musculus GN=Vipr2 PE=1 SV=1//2.11771e-144
ENSAPLG00000015179	149.733	51.8568	1.5298	0.00016092	0.00081356	sp|P41595|5HT2B_HUMAN 5-hydroxytryptamine receptor 2B OS=Homo sapiens GN=HTR2B PE=1 SV=1//0
ENSAPLG00000010353	375.167	827.709	-1.1416	3.54e-05	0.00020982	sp|P41732|TSN7_HUMAN Tetraspanin-7 OS=Homo sapiens GN=TSPAN7 PE=1 SV=2//3.99989e-125
ENSAPLG00000008398	804.315	600.44	0.42174	0.016682	0.047004	sp|P41743|KPCI_HUMAN Protein kinase C iota type OS=Homo sapiens GN=PRKCI PE=1 SV=2//0
ENSAPLG00000005614	1402.34	2908.19	-1.0523	1.26e-10	1.83e-09	sp|P41976|SODM_BOVIN Superoxide dismutase [Mn], mitochondrial OS=Bos taurus GN=SOD2 PE=2 SV=1//1.45076e-120
ENSAPLG00000014930	983.12	2372.98	-1.2713	1.55e-14	3.45e-13	sp|P42029|NDUA8_BOVIN NADH dehydrogenase [ubiquinone] 1 alpha subcomplex subunit 8 OS=Bos taurus GN=NDUFA8 PE=1 SV=2//8.04248e-89
ENSAPLG00000013262	143.874	322.423	-1.1641	4.44e-06	3.17e-05	sp|P42224|STAT1_HUMAN Signal transducer and activator of transcription 1-alpha/beta OS=Homo sapiens GN=STAT1 PE=1 SV=2//2.15578e-84
ENSAPLG00000014705	613.145	888	-0.53433	0.0023461	0.0086788	sp|P42226|STAT6_HUMAN Signal transducer and activator of transcription 6 OS=Homo sapiens GN=STAT6 PE=1 SV=1//0
ENSAPLG00000003023	11.9987	0.35382	5.0837	0.00021946	0.0010768	sp|P42290|DRD5_XENLA D(1B) dopamine receptor OS=Xenopus laevis GN=drd5 PE=2 SV=1//0
ENSAPLG00000003554	254.614	165.349	0.6228	0.0044905	0.015186	sp|P42338|PK3CB_HUMAN Phosphatidylinositol 4,5-bisphosphate 3-kinase catalytic subunit beta isoform OS=Homo sapiens GN=PIK3CB PE=1 SV=1//2.74499e-113
ENSAPLG00000003021	806.196	1231.49	-0.61121	0.00039985	0.0018388	sp|P42356|PI4KA_HUMAN Phosphatidylinositol 4-kinase alpha OS=Homo sapiens GN=PI4KA PE=1 SV=3//0
ENSAPLG00000004292	1108.89	2293.82	-1.0486	4.68e-10	6.26e-09	sp|P42566|EPS15_HUMAN Epidermal growth factor receptor substrate 15 OS=Homo sapiens GN=EPS15 PE=1 SV=2//0
ENSAPLG00000007762	1933.68	1317.45	0.55361	0.00084034	0.0035532	sp|P42694|HELZ_HUMAN Probable helicase with zinc finger domain OS=Homo sapiens GN=HELZ PE=1 SV=2//8.49082e-173
ENSAPLG00000010868	265.415	111.097	1.2564	2.6e-08	2.7e-07	sp|P42695|CNDD3_HUMAN Condensin-2 complex subunit D3 OS=Homo sapiens GN=NCAPD3 PE=1 SV=2//0
ENSAPLG00000004527	312.593	852.993	-1.4482	3.59e-07	3.11e-06	sp|P42892|ECE1_HUMAN Endothelin-converting enzyme 1 OS=Homo sapiens GN=ECE1 PE=1 SV=2//0
ENSAPLG00000009771	112.749	386.474	-1.7773	2e-12	3.65e-11	sp|P42898|MTHR_HUMAN Methylenetetrahydrofolate reductase OS=Homo sapiens GN=MTHFR PE=1 SV=3//0
ENSAPLG00000009368	43.3815	4.53954	3.2565	8.25e-08	7.9e-07	sp|P43146|DCC_HUMAN Netrin receptor DCC OS=Homo sapiens GN=DCC PE=1 SV=2//1.23517e-11
ENSAPLG00000012445	39.745	72.7666	-0.8725	0.011449	0.034046	sp|P43234|CATO_HUMAN Cathepsin O OS=Homo sapiens GN=CTSO PE=2 SV=1//3.51564e-132
Novel02656	78.4968	149.568	-0.9301	0.00032367	0.0015215	sp|P43304|GPDM_HUMAN Glycerol-3-phosphate dehydrogenase, mitochondrial OS=Homo sapiens GN=GPD2 PE=1 SV=3//1.54833e-85
ENSAPLG00000005393	17.119	5.29982	1.6916	0.012449	0.036608	sp|P43305|PRVU_CHICK Parvalbumin, thymic CPV3 OS=Gallus gallus PE=1 SV=2//3.0977e-71
ENSAPLG00000012557	115.532	49.0326	1.2365	2.3e-05	0.00014206	sp|P43346|DCK_MOUSE Deoxycytidine kinase OS=Mus musculus GN=Dck PE=1 SV=1//4.64138e-139
Novel01492	44.7067	20.8424	1.101	0.0087974	0.027109	sp|P43378|PTN9_HUMAN Tyrosine-protein phosphatase non-receptor type 9 OS=Homo sapiens GN=PTPN9 PE=1 SV=1//1.31962e-16
ENSAPLG00000005183	299.518	35.971	3.0577	3.28e-32	2.83e-30	sp|P43449|CCNA2_CHICK Cyclin-A2 OS=Gallus gallus GN=CCNA2 PE=2 SV=1//0
ENSAPLG00000012463	1.08272	25.1324	-4.5368	5.8e-08	5.69e-07	sp|P45380|S26A1_RAT Sulfate anion transporter 1 OS=Rattus norvegicus GN=Slc26a1 PE=2 SV=1//0
ENSAPLG00000015044	86.3451	135.733	-0.65258	0.01399	0.040431	sp|P45700|MA1A1_MOUSE Mannosyl-oligosaccharide 1,2-alpha-mannosidase IA OS=Mus musculus GN=Man1a1 PE=1 SV=1//4.79064e-173
ENSAPLG00000008865	426.811	235.477	0.85801	0.00077559	0.0033109	sp|P45973|CBX5_HUMAN Chromobox protein homolog 5 OS=Homo sapiens GN=CBX5 PE=1 SV=1//1.05829e-94
ENSAPLG00000011666	33.7138	11.1388	1.5978	0.0021329	0.0080002	sp|P46013|KI67_HUMAN Antigen KI-67 OS=Homo sapiens GN=MKI67 PE=1 SV=2//5.23305e-10
ENSAPLG00000011835	34.1177	13.9598	1.2892	0.00681	0.021728	sp|P46013|KI67_HUMAN Antigen KI-67 OS=Homo sapiens GN=MKI67 PE=1 SV=2//6.34783e-21
ENSAPLG00000009522	1277.62	108.488	3.5578	4.36e-07	3.71e-06	sp|P46019|KPB2_HUMAN Phosphorylase b kinase regulatory subunit alpha, liver isoform OS=Homo sapiens GN=PHKA2 PE=1 SV=1//0
ENSAPLG00000005017	971.512	3007.87	-1.6304	2.83e-19	1.01e-17	sp|P46020|KPB1_HUMAN Phosphorylase b kinase regulatory subunit alpha, skeletal muscle isoform OS=Homo sapiens GN=PHKA1 PE=1 SV=2//0
Novel02250	9.17705	223.283	-4.6047	1.25e-12	2.32e-11	sp|P46058|EDSP_CYNPY Epidermal differentiation-specific protein OS=Cynops pyrrhogaster PE=2 SV=1//1.05492e-33
ENSAPLG00000002673	4.87159	17.2294	-1.8224	0.0154	0.043825	sp|P46098|5HT3A_HUMAN 5-hydroxytryptamine receptor 3A OS=Homo sapiens GN=HTR3A PE=1 SV=1//0
ENSAPLG00000002355	5764.52	9657.67	-0.74448	1.79e-06	1.37e-05	sp|P46412|GPX3_MOUSE Glutathione peroxidase 3 OS=Mus musculus GN=Gpx3 PE=2 SV=2//2.81657e-91
Novel03414	96.713	209.756	-1.1169	0.012017	0.03548	sp|P46734|MP2K3_HUMAN Dual specificity mitogen-activated protein kinase kinase 3 OS=Homo sapiens GN=MAP2K3 PE=1 SV=2//3.9175e-16
ENSAPLG00000005641	15085.2	11344.2	0.41118	0.0061005	0.019795	sp|P46778|RL21_HUMAN 60S ribosomal protein L21 OS=Homo sapiens GN=RPL21 PE=1 SV=2//3.2473e-98
ENSAPLG00000010826	723.28	304.496	1.2481	1.05e-11	1.76e-10	sp|P46821|MAP1B_HUMAN Microtubule-associated protein 1B OS=Homo sapiens GN=MAP1B PE=1 SV=2//0
ENSAPLG00000005897	15.96	50.943	-1.6744	0.0017162	0.006628	sp|P46934|NEDD4_HUMAN E3 ubiquitin-protein ligase NEDD4 OS=Homo sapiens GN=NEDD4 PE=1 SV=4//1.7952e-86
ENSAPLG00000004522	2906.8	4189.8	-0.52745	0.00098896	0.0041007	sp|P46939|UTRO_HUMAN Utrophin OS=Homo sapiens GN=UTRN PE=1 SV=2//2.85371e-21
ENSAPLG00000002992	489.63	197.232	1.3118	1.91e-11	3.08e-10	sp|P46940|IQGA1_HUMAN Ras GTPase-activating-like protein IQGAP1 OS=Homo sapiens GN=IQGAP1 PE=1 SV=1//2.74399e-139
ENSAPLG00000005016	594.662	268.069	1.1495	0.00024353	0.0011787	sp|P47239|PAX7_MOUSE Paired box protein Pax-7 OS=Mus musculus GN=Pax7 PE=2 SV=2//0
ENSAPLG00000002714	156.314	260.925	-0.73919	0.00061091	0.0026774	sp|P47740|AL3A2_MOUSE Fatty aldehyde dehydrogenase OS=Mus musculus GN=Aldh3a2 PE=2 SV=2//0
ENSAPLG00000011960	3.4399	21.0119	-2.6108	0.00018216	0.00091323	sp|P47804|RGR_HUMAN RPE-retinal G protein-coupled receptor OS=Homo sapiens GN=RGR PE=1 SV=1//4.4664e-120
ENSAPLG00000008766	67.2386	15.5804	2.1096	1.44e-07	1.33e-06	sp|P47807|MYO1A_CHICK Unconventional myosin-Ia OS=Gallus gallus GN=MYO1A PE=1 SV=2//2.83255e-30
ENSAPLG00000012902	3244.64	1942.08	0.74046	0.0075384	0.023687	sp|P47826|RLA0_CHICK 60S acidic ribosomal protein P0 OS=Gallus gallus GN=RPLP0 PE=2 SV=1//1.60871e-105
ENSAPLG00000005339	7004.85	5068.68	0.46674	0.002942	0.010537	sp|P47826|RLA0_CHICK 60S acidic ribosomal protein P0 OS=Gallus gallus GN=RPLP0 PE=2 SV=1//4.91831e-86
ENSAPLG00000006274	1481.48	3972.51	-1.423	5.3e-08	5.21e-07	sp|P47895|AL1A3_HUMAN Aldehyde dehydrogenase family 1 member A3 OS=Homo sapiens GN=ALDH1A3 PE=1 SV=2//0
ENSAPLG00000010946	1455.63	793.803	0.87479	2.91e-07	2.56e-06	sp|P47990|XDH_CHICK Xanthine dehydrogenase/oxidase OS=Gallus gallus GN=XDH PE=1 SV=1//0
Novel02251	431.981	2078.62	-2.2666	8.61e-38	1.02e-35	sp|P48029|SC6A8_HUMAN Sodium- and chloride-dependent creatine transporter 1 OS=Homo sapiens GN=SLC6A8 PE=1 SV=1//1.2147e-51
ENSAPLG00000009313	342.199	182.72	0.9052	1.5e-05	9.65e-05	sp|P48059|LIMS1_HUMAN LIM and senescent cell antigen-like-containing domain protein 1 OS=Homo sapiens GN=LIMS1 PE=1 SV=4//1.63095e-142
ENSAPLG00000015341	2067.95	1394.82	0.56812	0.00087366	0.0036785	sp|P48061|SDF1_HUMAN Stromal cell-derived factor 1 OS=Homo sapiens GN=CXCL12 PE=1 SV=1//1.05607e-35
ENSAPLG00000006708	59.3979	16.7661	1.8249	1.02e-05	6.78e-05	sp|P48143|VIP_CHICK VIP peptides OS=Gallus gallus GN=VIP PE=1 SV=1//7.79761e-99
ENSAPLG00000007537	462.665	881.311	-0.92968	1.45e-07	1.34e-06	sp|P48306|NDUB4_CHICK NADH dehydrogenase [ubiquinone] 1 beta subcomplex subunit 4 OS=Gallus gallus GN=NDUFB4 PE=3 SV=2//8.70078e-47
ENSAPLG00000005082	72.9856	8.23775	3.1473	1.25e-12	2.32e-11	sp|P48319|DCE1_PIG Glutamate decarboxylase 1 OS=Sus scrofa GN=GAD1 PE=2 SV=1//0
ENSAPLG00000004248	14.3936	2.8421	2.3404	0.0067004	0.021433	sp|P48380|RFX3_HUMAN Transcription factor RFX3 OS=Homo sapiens GN=RFX3 PE=1 SV=2//2.48145e-128
ENSAPLG00000002900	90.2136	39.6744	1.1851	0.00020946	0.0010328	sp|P48382|RFX5_HUMAN DNA-binding protein RFX5 OS=Homo sapiens GN=RFX5 PE=1 SV=1//2.5691e-59
ENSAPLG00000002761	444.288	125.295	1.8262	8.71e-18	2.69e-16	sp|P48435|SOX11_CHICK Transcription factor SOX-11 OS=Gallus gallus GN=SOX11 PE=2 SV=1//8.58224e-93
ENSAPLG00000010494	184.318	117.823	0.64557	0.0091535	0.028033	sp|P48450|ERG7_RAT Lanosterol synthase OS=Rattus norvegicus GN=Lss PE=1 SV=2//0
ENSAPLG00000013030	278.947	765.344	-1.4561	6.73e-15	1.55e-13	sp|P48454|PP2BC_HUMAN Serine/threonine-protein phosphatase 2B catalytic subunit gamma isoform OS=Homo sapiens GN=PPP3CC PE=1 SV=3//0
ENSAPLG00000011749	238.118	972.879	-2.0306	0.00029353	0.0013947	sp|P48539|PCP4_HUMAN Purkinje cell protein 4 OS=Homo sapiens GN=PCP4 PE=1 SV=3//1.00629e-17
ENSAPLG00000015517	112.243	0.689726	7.3464	1.55e-29	1.12e-27	sp|P48550|IRK6_RAT G protein-activated inward rectifier potassium channel 2 OS=Rattus norvegicus GN=Kcnj6 PE=2 SV=1//0
ENSAPLG00000011364	351.802	209.22	0.74974	0.00023402	0.001139	sp|P48551|INAR2_HUMAN Interferon alpha/beta receptor 2 OS=Homo sapiens GN=IFNAR2 PE=1 SV=1//4.92187e-22
ENSAPLG00000000792	111.364	216.225	-0.95725	0.0041977	0.014308	sp|P48552|NRIP1_HUMAN Nuclear receptor-interacting protein 1 OS=Homo sapiens GN=NRIP1 PE=1 SV=2//1.35233e-46
ENSAPLG00000000793	154.718	355.586	-1.2006	0.0070835	0.022438	sp|P48552|NRIP1_HUMAN Nuclear receptor-interacting protein 1 OS=Homo sapiens GN=NRIP1 PE=1 SV=2//2.4639e-83
ENSAPLG00000015589	453.471	252.503	0.84471	1.52e-05	9.75e-05	sp|P48637|GSHB_HUMAN Glutathione synthetase OS=Homo sapiens GN=GSS PE=1 SV=1//2.84684e-167
ENSAPLG00000008176	557.986	889.652	-0.67301	0.003341	0.011755	sp|P48722|HS74L_MOUSE Heat shock 70 kDa protein 4L OS=Mus musculus GN=Hspa4l PE=1 SV=2//0
ENSAPLG00000013204	32.662	10.6186	1.621	0.0025932	0.0094569	sp|P48756|GIP_MOUSE Gastric inhibitory polypeptide OS=Mus musculus GN=Gip PE=2 SV=2//8.51128e-13
ENSAPLG00000007001	185.715	124.84	0.573	0.012693	0.037203	sp|P48800|FGF2_CHICK Fibroblast growth factor 2 OS=Gallus gallus GN=FGF2 PE=2 SV=1//4.75274e-75
ENSAPLG00000004354	48.2511	7.58385	2.6696	0.00069882	0.0030157	sp|P48804|FGF4_CHICK Fibroblast growth factor 4 OS=Gallus gallus GN=FGF4 PE=2 SV=1//1.1733e-58
ENSAPLG00000003504	39.7362	121.39	-1.6111	7.48e-08	7.23e-07	sp|P49003|BMP5_MOUSE Bone morphogenetic protein 5 OS=Mus musculus GN=Bmp5 PE=2 SV=1//5.38848e-113
ENSAPLG00000009657	272.433	28.8748	3.238	2.84e-31	2.3e-29	sp|P49025|CTRO_MOUSE Citron Rho-interacting kinase OS=Mus musculus GN=Cit PE=1 SV=3//0
ENSAPLG00000015379	1045.29	1523.12	-0.54314	0.0011042	0.004504	sp|P49137|MAPK2_HUMAN MAP kinase-activated protein kinase 2 OS=Homo sapiens GN=MAPKAPK2 PE=1 SV=1//2.69868e-136
ENSAPLG00000015356	1311.66	814.998	0.68653	4.57e-05	0.00026411	sp|P49247|RPIA_HUMAN Ribose-5-phosphate isomerase OS=Homo sapiens GN=RPIA PE=1 SV=3//5.35831e-127
ENSAPLG00000004941	1038.19	515.429	1.0102	7.28e-09	8.21e-08	sp|P49321|NASP_HUMAN Nuclear autoantigenic sperm protein OS=Homo sapiens GN=NASP PE=1 SV=2//2.89417e-54
ENSAPLG00000003959	113.011	56.347	1.0041	0.00053693	0.0023862	sp|P49337|WNT4_CHICK Protein Wnt-4 OS=Gallus gallus GN=WNT4 PE=1 SV=1//0
ENSAPLG00000003767	658.948	1020.77	-0.63143	0.00066745	0.0028969	sp|P49416|SDC4_CHICK Syndecan-4 OS=Gallus gallus GN=SDC4 PE=1 SV=1//2.78824e-83
ENSAPLG00000010907	451.715	760.416	-0.75138	0.00022654	0.0011065	sp|P49427|UB2R1_HUMAN Ubiquitin-conjugating enzyme E2 R1 OS=Homo sapiens GN=CDC34 PE=1 SV=2//3.78954e-81
ENSAPLG00000008578	220.916	124.162	0.83128	0.0024424	0.0089924	sp|P49453|CENPC_SHEEP Centromere protein C 1 (Fragment) OS=Ovis aries GN=CENPC1 PE=2 SV=1//1.4494e-55
ENSAPLG00000009924	635.558	27.1478	4.5491	2.59e-76	1.41e-73	sp|P49454|CENPF_HUMAN Centromere protein F OS=Homo sapiens GN=CENPF PE=1 SV=2//1.51279e-07
ENSAPLG00000003305	392.689	804.953	-1.0355	0.013897	0.040203	sp|P49585|PCY1A_HUMAN Choline-phosphate cytidylyltransferase A OS=Homo sapiens GN=PCYT1A PE=1 SV=2//2.34652e-157
ENSAPLG00000008519	484.087	829.191	-0.77644	1.36e-05	8.85e-05	sp|P49588|SYAC_HUMAN Alanine--tRNA ligase, cytoplasmic OS=Homo sapiens GN=AARS PE=1 SV=2//2.42205e-91
ENSAPLG00000011168	103.138	283.337	-1.4579	3.05e-06	2.24e-05	sp|P49638|TTPA_HUMAN Alpha-tocopherol transfer protein OS=Homo sapiens GN=TTPA PE=1 SV=1//1.87908e-119
ENSAPLG00000005234	294.627	455.025	-0.62706	0.0012003	0.0048408	sp|P49641|MA2A2_HUMAN Alpha-mannosidase 2x OS=Homo sapiens GN=MAN2A2 PE=2 SV=3//0
ENSAPLG00000009221	65.833	37.2157	0.8229	0.015147	0.043241	sp|P49642|PRI1_HUMAN DNA primase small subunit OS=Homo sapiens GN=PRIM1 PE=1 SV=1//7.66158e-30
ENSAPLG00000001600	29.5526	726.735	-4.6201	3.58e-20	1.35e-18	sp|P49684|UR2R_RAT Urotensin-2 receptor OS=Rattus norvegicus GN=Uts2r PE=1 SV=2//2.90369e-137
ENSAPLG00000009817	122.991	38.9784	1.6578	3.18e-08	3.24e-07	sp|P49705|IBP2_CHICK Insulin-like growth factor-binding protein 2 OS=Gallus gallus GN=IGFBP2 PE=2 SV=1//3.14716e-108
ENSAPLG00000007931	458.434	90.9331	2.3338	6e-27	3.66e-25	sp|P49718|MCM5_MOUSE DNA replication licensing factor MCM5 OS=Mus musculus GN=Mcm5 PE=2 SV=1//0
ENSAPLG00000004520	560.835	77.7346	2.8509	3.98e-39	5.16e-37	sp|P49736|MCM2_HUMAN DNA replication licensing factor MCM2 OS=Homo sapiens GN=MCM2 PE=1 SV=4//3.20463e-96
ENSAPLG00000007245	2758.45	1384.26	0.99474	1.6e-09	1.98e-08	sp|P49757|NUMB_HUMAN Protein numb homolog OS=Homo sapiens GN=NUMB PE=1 SV=2//0
ENSAPLG00000016010	852.643	1456.91	-0.7729	1.67e-05	0.00010637	sp|P49759|CLK1_HUMAN Dual specificity protein kinase CLK1 OS=Homo sapiens GN=CLK1 PE=1 SV=2//0
ENSAPLG00000012185	520.535	734.82	-0.49739	0.0048351	0.016226	sp|P49760|CLK2_HUMAN Dual specificity protein kinase CLK2 OS=Homo sapiens GN=CLK2 PE=1 SV=1//0
ENSAPLG00000012135	802.114	1158.73	-0.53066	0.0017361	0.0066874	sp|P49793|NUP98_RAT Nuclear pore complex protein Nup98-Nup96 OS=Rattus norvegicus GN=Nup98 PE=1 SV=2//0
ENSAPLG00000002916	5731.81	3006.43	0.93094	2.83e-09	3.38e-08	sp|P49813|TMOD1_MOUSE Tropomodulin-1 OS=Mus musculus GN=Tmod1 PE=2 SV=2//0
ENSAPLG00000008256	54.834	89.9254	-0.71366	0.016006	0.045314	sp|P49848|TAF6_HUMAN Transcription initiation factor TFIID subunit 6 OS=Homo sapiens GN=TAF6 PE=1 SV=1//1.29337e-34
Novel03162	25.8191	138.327	-2.4216	0.00042891	0.0019633	sp|P49872|F261_BOVIN 6-phosphofructo-2-kinase/fructose-2,6-bisphosphatase 1 OS=Bos taurus GN=PFKFB1 PE=2 SV=1//2.18295e-35
ENSAPLG00000002363	298.776	827.399	-1.4695	1.7e-13	3.45e-12	sp|P50052|AGTR2_HUMAN Type-2 angiotensin II receptor OS=Homo sapiens GN=AGTR2 PE=1 SV=1//7.40184e-118
ENSAPLG00000011327	230.576	9.82782	4.5522	0.0018567	0.0070732	sp|P50131|PE2R3_PIG Prostaglandin E2 receptor EP3 subtype OS=Sus scrofa GN=PTGER3 PE=2 SV=1//1.399e-105
Novel01828	4.37493	24.5078	-2.4859	0.011507	0.03419	sp|P50135|HNMT_HUMAN Histamine N-methyltransferase OS=Homo sapiens GN=HNMT PE=1 SV=1//2.89007e-53
ENSAPLG00000014874	1683.01	3052.45	-0.85892	2.19e-06	1.65e-05	sp|P50243|DCAM_BOVIN S-adenosylmethionine decarboxylase proenzyme OS=Bos taurus GN=AMD1 PE=1 SV=1//8.40996e-134
ENSAPLG00000014346	1403.42	634.778	1.1446	6.67e-09	7.57e-08	sp|P50460|CSRP2_CHICK Cysteine and glycine-rich protein 2 OS=Gallus gallus GN=CSRP2 PE=2 SV=3//4.35777e-120
ENSAPLG00000008804	2884.18	284.49	3.3417	3.45e-15	8.3e-14	sp|P50462|CSRP3_MOUSE Cysteine and glycine-rich protein 3 OS=Mus musculus GN=Csrp3 PE=1 SV=1//4.17154e-113
ENSAPLG00000006895	1151.86	260.939	2.1422	6.25e-31	4.96e-29	sp|P50532|SMC4_XENLA Structural maintenance of chromosomes protein 4 OS=Xenopus laevis GN=smc4 PE=1 SV=1//0
ENSAPLG00000007236	452.765	20.7465	4.4478	9.38e-64	3.19e-61	sp|P50533|SMC2_XENLA Structural maintenance of chromosomes protein 2 OS=Xenopus laevis GN=smc2 PE=1 SV=1//0
ENSAPLG00000011914	245.801	157.337	0.64363	0.0042535	0.014488	sp|P50591|TNF10_HUMAN Tumor necrosis factor ligand superfamily member 10 OS=Homo sapiens GN=TNFSF10 PE=1 SV=1//1.26979e-83
ENSAPLG00000012681	91.0355	51.027	0.83517	0.0061837	0.020034	sp|P50591|TNF10_HUMAN Tumor necrosis factor ligand superfamily member 10 OS=Homo sapiens GN=TNFSF10 PE=1 SV=1//8.68057e-30
ENSAPLG00000006321	1341.44	582.667	1.203	2.49e-12	4.47e-11	sp|P50593|GPC1_CHICK Glypican-1 OS=Gallus gallus GN=GPC1 PE=2 SV=1//0
ENSAPLG00000000946	1258.65	2439.78	-0.95488	6.87e-09	7.8e-08	sp|P50616|TOB1_HUMAN Protein Tob1 OS=Homo sapiens GN=TOB1 PE=1 SV=1//2.40619e-180
ENSAPLG00000007872	256.068	14.5011	4.1423	2.25e-42	3.32e-40	sp|P50748|KNTC1_HUMAN Kinetochore-associated protein 1 OS=Homo sapiens GN=KNTC1 PE=1 SV=1//0
ENSAPLG00000015822	360.931	163.692	1.1407	2.28e-08	2.39e-07	sp|P50749|RASF2_HUMAN Ras association domain-containing protein 2 OS=Homo sapiens GN=RASSF2 PE=1 SV=1//0
ENSAPLG00000005611	73.597	36.2879	1.0202	0.0025188	0.0092247	sp|P50904|RASA1_RAT Ras GTPase-activating protein 1 OS=Rattus norvegicus GN=Rasa1 PE=2 SV=1//0
ENSAPLG00000011371	46.4683	18.9069	1.2973	0.0026652	0.0096803	sp|P50904|RASA1_RAT Ras GTPase-activating protein 1 OS=Rattus norvegicus GN=Rasa1 PE=2 SV=1//9.59421e-09
Novel03392	1958.81	1283.3	0.61012	0.00022449	0.0010973	sp|P50914|RL14_HUMAN 60S ribosomal protein L14 OS=Homo sapiens GN=RPL14 PE=1 SV=4//5.21431e-10
ENSAPLG00000002371	169.143	347.179	-1.0374	1.38e-06	1.08e-05	sp|P51151|RAB9A_HUMAN Ras-related protein Rab-9A OS=Homo sapiens GN=RAB9A PE=1 SV=1//1.39717e-127
ENSAPLG00000002447	103.966	182.96	-0.81542	0.00056133	0.0024776	sp|P51159|RB27A_HUMAN Ras-related protein Rab-27A OS=Homo sapiens GN=RAB27A PE=1 SV=3//1.1279e-143
ENSAPLG00000016345	577.569	185.274	1.6403	1.05e-16	2.94e-15	sp|P51397|DAP1_HUMAN Death-associated protein 1 OS=Homo sapiens GN=DAP PE=1 SV=3//1.09351e-24
ENSAPLG00000013514	625.477	1026.32	-0.71446	4.56e-05	0.00026366	sp|P51398|RT29_HUMAN 28S ribosomal protein S29, mitochondrial OS=Homo sapiens GN=DAP3 PE=1 SV=1//0
ENSAPLG00000015600	316.903	477.032	-0.59004	0.0022022	0.0082329	sp|P51400|RED1_RAT Double-stranded RNA-specific editase 1 OS=Rattus norvegicus GN=Adarb1 PE=1 SV=1//0
ENSAPLG00000015440	172.384	72.8982	1.2417	8.28e-07	6.74e-06	sp|P51512|MMP16_HUMAN Matrix metalloproteinase-16 OS=Homo sapiens GN=MMP16 PE=1 SV=2//1.18828e-91
ENSAPLG00000013873	2726.58	4051.08	-0.57122	0.00036707	0.0017006	sp|P51531|SMCA2_HUMAN Probable global transcription activator SNF2L2 OS=Homo sapiens GN=SMARCA2 PE=1 SV=2//2.30926e-23
ENSAPLG00000004249	6.787	30.1309	-2.1504	0.00016538	0.00083445	sp|P51575|P2RX1_HUMAN P2X purinoceptor 1 OS=Homo sapiens GN=P2RX1 PE=1 SV=1//1.88399e-176
ENSAPLG00000003769	48.4956	136.082	-1.4886	5.37e-07	4.5e-06	sp|P51589|CP2J2_HUMAN Cytochrome P450 2J2 OS=Homo sapiens GN=CYP2J2 PE=1 SV=2//1.70276e-153
ENSAPLG00000007642	1607.74	1114.68	0.52841	0.0015222	0.0059526	sp|P51655|GPC4_MOUSE Glypican-4 OS=Mus musculus GN=Gpc4 PE=2 SV=2//0
ENSAPLG00000009938	1556.57	2275.5	-0.54781	0.00096581	0.0040149	sp|P51659|DHB4_HUMAN Peroxisomal multifunctional enzyme type 2 OS=Homo sapiens GN=HSD17B4 PE=1 SV=3//0
ENSAPLG00000008872	1072.41	1703.7	-0.66781	5.6e-05	0.00031648	sp|P51665|PSD7_HUMAN 26S proteasome non-ATPase regulatory subunit 7 OS=Homo sapiens GN=PSMD7 PE=1 SV=2//1.48576e-158
ENSAPLG00000007832	15.2983	96.3286	-2.6546	7.93e-07	6.47e-06	sp|P51689|ARSD_HUMAN Arylsulfatase D OS=Homo sapiens GN=ARSD PE=1 SV=2//0
Novel00437	49.3572	149.591	-1.5997	9.15e-05	0.00049263	sp|P51692|STA5B_HUMAN Signal transducer and activator of transcription 5B OS=Homo sapiens GN=STAT5B PE=1 SV=2//1.47672e-35
Novel00438	154.096	501.839	-1.7034	7.72e-06	5.29e-05	sp|P51692|STA5B_HUMAN Signal transducer and activator of transcription 5B OS=Homo sapiens GN=STAT5B PE=1 SV=2//5.41595e-40
ENSAPLG00000007610	25.8858	74.6799	-1.5286	1.92e-05	0.0001202	sp|P51817|PRKX_HUMAN cAMP-dependent protein kinase catalytic subunit PRKX OS=Homo sapiens GN=PRKX PE=1 SV=1//0
ENSAPLG00000016080	234.32	30.4807	2.9425	2e-18	6.52e-17	sp|P51826|AFF3_HUMAN AF4/FMR2 family member 3 OS=Homo sapiens GN=AFF3 PE=1 SV=2//0
ENSAPLG00000016085	105.148	8.06823	3.704	7.9e-14	1.66e-12	sp|P51826|AFF3_HUMAN AF4/FMR2 family member 3 OS=Homo sapiens GN=AFF3 PE=1 SV=2//6.22314e-99
ENSAPLG00000013887	36.8505	70.8701	-0.94349	0.0084388	0.026102	sp|P51828|ADCY7_HUMAN Adenylate cyclase type 7 OS=Homo sapiens GN=ADCY7 PE=2 SV=1//0
ENSAPLG00000002867	76.8636	40.2567	0.93307	0.0048935	0.016401	sp|P51857|AK1D1_HUMAN 3-oxo-5-beta-steroid 4-dehydrogenase OS=Homo sapiens GN=AKR1D1 PE=1 SV=1//1.92847e-118
ENSAPLG00000010439	69.6026	15.5267	2.1644	5.23e-08	5.16e-07	sp|P51891|WNT11_COTJA Protein Wnt-11 OS=Coturnix coturnix japonica GN=WNT11 PE=2 SV=1//0
ENSAPLG00000007974	47570.3	1629.29	4.8677	3.48e-156	1.25e-152	sp|P51893|SAHHA_XENLA Adenosylhomocysteinase A OS=Xenopus laevis GN=ahcy-a PE=2 SV=1//0
ENSAPLG00000003352	6191.34	3284.91	0.9144	8.03e-09	9.01e-08	sp|P51901|ANXA6_CHICK Annexin A6 OS=Gallus gallus GN=ANXA6 PE=2 SV=1//4.25068e-40
ENSAPLG00000008083	378.763	251.362	0.59153	0.0026867	0.0097426	sp|P51948|MAT1_HUMAN CDK-activating kinase assembly factor MAT1 OS=Homo sapiens GN=MNAT1 PE=1 SV=1//5.29964e-111
ENSAPLG00000010876	98.64	5.81476	4.0844	2.69e-21	1.12e-19	sp|P51955|NEK2_HUMAN Serine/threonine-protein kinase Nek2 OS=Homo sapiens GN=NEK2 PE=1 SV=1//7.05801e-149
ENSAPLG00000005738	97.3845	41.3266	1.2366	4.24e-05	0.0002464	sp|P51956|NEK3_HUMAN Serine/threonine-protein kinase Nek3 OS=Homo sapiens GN=NEK3 PE=1 SV=2//0
ENSAPLG00000005577	191.657	92.3958	1.0526	1.23e-05	8.06e-05	sp|P51965|UB2E1_HUMAN Ubiquitin-conjugating enzyme E2 E1 OS=Homo sapiens GN=UBE2E1 PE=1 SV=1//3.84796e-115
ENSAPLG00000008692	1286.39	2012.54	-0.64569	9.61e-05	0.00051421	sp|P51971|EIF1_CHICK Eukaryotic translation initiation factor 1 (Fragment) OS=Gallus gallus GN=EIF1 PE=3 SV=1//1.4504e-27
ENSAPLG00000009620	8925.66	6677.18	0.41872	0.00768	0.024065	sp|P51991|ROA3_HUMAN Heterogeneous nuclear ribonucleoprotein A3 OS=Homo sapiens GN=HNRNPA3 PE=1 SV=2//1.67582e-105
ENSAPLG00000010648	18684.8	8168.8	1.1937	5.76e-14	1.23e-12	sp|P52179|MYOM1_HUMAN Myomesin-1 OS=Homo sapiens GN=MYOM1 PE=1 SV=2//8.84778e-32
ENSAPLG00000001930	313.408	799.672	-1.3514	1.56e-13	3.19e-12	sp|P52186|IRK2_CHICK Inward rectifier potassium channel 2 OS=Gallus gallus GN=KCNJ2 PE=2 SV=1//0
ENSAPLG00000010149	6128.09	3702.75	0.72684	4.84e-06	3.45e-05	sp|P52272|HNRPM_HUMAN Heterogeneous nuclear ribonucleoprotein M OS=Homo sapiens GN=HNRNPM PE=1 SV=3//0
ENSAPLG00000010252	701.597	29.397	4.5769	3.06e-61	9.02e-59	sp|P52292|IMA2_HUMAN Importin subunit alpha-2 OS=Homo sapiens GN=KPNA2 PE=1 SV=1//0
ENSAPLG00000016234	1293.32	528.307	1.2916	8.26e-14	1.73e-12	sp|P52306|GDS1_HUMAN Rap1 GTPase-GDP dissociation stimulator 1 OS=Homo sapiens GN=RAP1GDS1 PE=1 SV=3//1.31098e-31
ENSAPLG00000002908	383.491	237.615	0.69056	0.00066722	0.0028969	sp|P52432|RPAC1_MOUSE DNA-directed RNA polymerases I and III subunit RPAC1 OS=Mus musculus GN=Polr1c PE=1 SV=3//6.53669e-06
ENSAPLG00000014596	81.5365	7.94608	3.3591	6.26e-12	1.07e-10	sp|P52550|MYBA_CHICK Myb-related protein A OS=Gallus gallus GN=MYBL1 PE=2 SV=1//0
ENSAPLG00000005535	779.542	414.974	0.90961	1e-06	8.05e-06	sp|P52583|VGFR2_COTJA Vascular endothelial growth factor receptor 2 OS=Coturnix coturnix japonica GN=KDR PE=1 SV=1//0
ENSAPLG00000007510	718.899	482.425	0.57548	0.0024431	0.0089933	sp|P52735|VAV2_HUMAN Guanine nucleotide exchange factor VAV2 OS=Homo sapiens GN=VAV2 PE=1 SV=2//0
ENSAPLG00000005360	135.228	237.484	-0.81243	0.00030197	0.0014325	sp|P52746|ZN142_HUMAN Zinc finger protein 142 OS=Homo sapiens GN=ZNF142 PE=1 SV=4//0
ENSAPLG00000002385	350.1	587.588	-0.74704	0.0052336	0.017376	sp|P52747|ZN143_HUMAN Zinc finger protein 143 OS=Homo sapiens GN=ZNF143 PE=1 SV=2//0
ENSAPLG00000010806	1264.58	9615.32	-2.9267	1.24e-11	2.05e-10	sp|P52784|K6PF_CANFA 6-phosphofructokinase, muscle type OS=Canis familiaris GN=PFKM PE=2 SV=2//6.21847e-06
ENSAPLG00000013124	693.637	1357.01	-0.96818	1.68e-08	1.8e-07	sp|P52788|SPSY_HUMAN Spermine synthase OS=Homo sapiens GN=SMS PE=1 SV=2//2.26949e-180
ENSAPLG00000007161	1896.46	4787.89	-1.3361	5.98e-05	0.00033499	sp|P52826|CACP_COLLI Carnitine O-acetyltransferase OS=Columba livia GN=CRAT PE=1 SV=1//0
ENSAPLG00000016141	773.756	1107.84	-0.51779	0.0014973	0.0058704	sp|P52848|NDST1_HUMAN Bifunctional heparan sulfate N-deacetylase/N-sulfotransferase 1 OS=Homo sapiens GN=NDST1 PE=1 SV=1//0
ENSAPLG00000012907	63.3654	15.4972	2.0317	9.07e-07	7.31e-06	sp|P52926|HMGA2_HUMAN High mobility group protein HMGI-C OS=Homo sapiens GN=HMGA2 PE=1 SV=1//1.11323e-08
ENSAPLG00000009389	496.453	274.878	0.85287	0.00030257	0.001435	sp|P53033|RFC2_CHICK Replication factor C subunit 2 OS=Gallus gallus GN=RFC2 PE=2 SV=1//0
ENSAPLG00000002566	472.405	20.8033	4.5051	7.24e-66	2.72e-63	sp|P53352|INCE_CHICK Inner centromere protein OS=Gallus gallus GN=INCENP PE=2 SV=1//0
ENSAPLG00000015893	60.7608	27.4742	1.1451	0.0022238	0.0082997	sp|P53368|8ODP_MOUSE 7,8-dihydro-8-oxoguanine triphosphatase OS=Mus musculus GN=Nudt1 PE=1 SV=1//1.15129e-58
ENSAPLG00000007045	333.023	227.786	0.54794	0.0055822	0.018353	sp|P53370|NUDT6_HUMAN Nucleoside diphosphate-linked moiety X motif 6 OS=Homo sapiens GN=NUDT6 PE=1 SV=2//3.07062e-127
ENSAPLG00000009461	467.76	274.038	0.77139	3.83e-05	0.00022561	sp|P53478|ACT5_CHICK Actin, cytoplasmic type 5 OS=Gallus gallus PE=3 SV=1//0
ENSAPLG00000009440	1160.03	730.816	0.66658	0.00010208	0.00054256	sp|P53488|ARP2_CHICK Actin-related protein 2 OS=Gallus gallus GN=ACTR2 PE=2 SV=1//0
ENSAPLG00000000568	205.9	351.553	-0.7718	0.00015946	0.00080686	sp|P53567|CEBPG_HUMAN CCAAT/enhancer-binding protein gamma OS=Homo sapiens GN=CEBPG PE=2 SV=1//5.59735e-73
ENSAPLG00000004157	116.279	52.9982	1.1336	8.37e-05	0.00045581	sp|P53778|MK12_HUMAN Mitogen-activated protein kinase 12 OS=Homo sapiens GN=MAPK12 PE=1 SV=3//2.67651e-159
ENSAPLG00000007944	28.9659	0.838198	5.1109	2.55e-09	3.06e-08	sp|P53791|SC5A1_SHEEP Sodium/glucose cotransporter 1 OS=Ovis aries GN=SLC5A1 PE=2 SV=1//0
ENSAPLG00000005993	174.131	92.3845	0.91445	0.00026634	0.0012797	sp|P54274|TERF1_HUMAN Telomeric repeat-binding factor 1 OS=Homo sapiens GN=TERF1 PE=1 SV=3//4.40566e-62
ENSAPLG00000007464	221.705	902.202	-2.0248	1.24e-14	2.78e-13	sp|P54646|AAPK2_HUMAN 5&apos;-AMP-activated protein kinase catalytic subunit alpha-2 OS=Homo sapiens GN=PRKAA2 PE=1 SV=2//0
ENSAPLG00000003259	248.659	170.005	0.54859	0.011576	0.034342	sp|P54687|BCAT1_HUMAN Branched-chain-amino-acid aminotransferase, cytosolic OS=Homo sapiens GN=BCAT1 PE=1 SV=3//0
ENSAPLG00000012525	1686.53	2298.47	-0.44661	0.0066292	0.021248	sp|P54727|RD23B_HUMAN UV excision repair protein RAD23 homolog B OS=Homo sapiens GN=RAD23B PE=1 SV=1//2.84676e-142
ENSAPLG00000007060	102.967	52.1128	0.98248	0.00080574	0.0034286	sp|P54755|EPHA5_CHICK Ephrin type-A receptor 5 OS=Gallus gallus GN=EPHA5 PE=2 SV=1//0
ENSAPLG00000005830	2980.85	1105.24	1.4314	8.68e-18	2.69e-16	sp|P54762|EPHB1_HUMAN Ephrin type-B receptor 1 OS=Homo sapiens GN=EPHB1 PE=1 SV=1//0
ENSAPLG00000002023	549.373	997.813	-0.86098	0.00091116	0.003815	sp|P54850|EMP1_RABIT Epithelial membrane protein 1 OS=Oryctolagus cuniculus GN=EMP1 PE=2 SV=1//1.40475e-55
ENSAPLG00000014837	33.439	163.564	-2.2903	0.00010065	0.00053561	sp|P54886|P5CS_HUMAN Delta-1-pyrroline-5-carboxylate synthase OS=Homo sapiens GN=ALDH18A1 PE=1 SV=2//1.74898e-128
ENSAPLG00000014461	571.86	260.295	1.1355	3.24e-09	3.82e-08	sp|P55001|MFAP2_HUMAN Microfibrillar-associated protein 2 OS=Homo sapiens GN=MFAP2 PE=2 SV=1//6.7265e-36
ENSAPLG00000014553	268.6	117.897	1.1879	3.21e-05	0.00019159	sp|P55041|GEM_MOUSE GTP-binding protein GEM OS=Mus musculus GN=Gem PE=1 SV=2//1.52283e-86
ENSAPLG00000006597	1202.14	5104.95	-2.0863	9.97e-36	1.07e-33	sp|P55052|FABP5_BOVIN Fatty acid-binding protein, epidermal OS=Bos taurus GN=FABP5 PE=1 SV=4//8.50181e-40
ENSAPLG00000013839	75.0178	33.8144	1.1496	0.00069428	0.0029982	sp|P55058|PLTP_HUMAN Phospholipid transfer protein OS=Homo sapiens GN=PLTP PE=1 SV=1//6.1018e-98
ENSAPLG00000002760	15.6013	4.06357	1.9408	0.010512	0.031612	sp|P55085|PAR2_HUMAN Proteinase-activated receptor 2 OS=Homo sapiens GN=F2RL1 PE=1 SV=1//4.00851e-150
ENSAPLG00000004032	1598.98	2246.57	-0.49057	0.008029	0.024993	sp|P55087|AQP4_HUMAN Aquaporin-4 OS=Homo sapiens GN=AQP4 PE=1 SV=2//1.30192e-170
ENSAPLG00000009113	411.411	782.866	-0.92818	1.76e-07	1.59e-06	sp|P55096|ABCD3_MOUSE ATP-binding cassette sub-family D member 3 OS=Mus musculus GN=Abcd3 PE=1 SV=2//0
ENSAPLG00000001902	45.1162	90.0738	-0.99746	0.00088703	0.0037243	sp|P55108|BMP3B_RAT Bone morphogenetic protein 3B OS=Rattus norvegicus GN=Gdf10 PE=2 SV=1//1.14444e-171
ENSAPLG00000002876	59.8016	1.42682	5.3893	9.26e-18	2.85e-16	sp|P55157|MTP_HUMAN Microsomal triglyceride transfer protein large subunit OS=Homo sapiens GN=MTTP PE=1 SV=1//0
ENSAPLG00000003808	876.55	575.514	0.60698	0.00052329	0.0023337	sp|P55169|CCND1_CHICK G1/S-specific cyclin-D1 OS=Gallus gallus GN=CCND1 PE=2 SV=1//0
ENSAPLG00000006360	454.203	780.296	-0.78068	1.78e-05	0.00011238	sp|P55199|ELL_HUMAN RNA polymerase II elongation factor ELL OS=Homo sapiens GN=ELL PE=1 SV=1//0
ENSAPLG00000005554	238.325	427.923	-0.84442	0.0015291	0.0059758	sp|P55201|BRPF1_HUMAN Peregrin OS=Homo sapiens GN=BRPF1 PE=1 SV=2//0
Novel03078	27.7409	58.3119	-1.0718	0.0036896	0.012819	sp|P55202|ANPRB_ANGJA Atrial natriuretic peptide receptor 2 OS=Anguilla japonica GN=npr2 PE=2 SV=1//5.56396e-43
ENSAPLG00000010415	80.7082	23.2674	1.7944	3.76e-07	3.24e-06	sp|P55212|CASP6_HUMAN Caspase-6 OS=Homo sapiens GN=CASP6 PE=1 SV=2//3.26612e-101
ENSAPLG00000005636	12.4781	2.08709	2.5798	0.014156	0.040852	sp|P55212|CASP6_HUMAN Caspase-6 OS=Homo sapiens GN=CASP6 PE=1 SV=2//3.91753e-33
ENSAPLG00000010871	1400.96	531.035	1.3995	8.38e-08	8e-07	sp|P55263|ADK_HUMAN Adenosine kinase OS=Homo sapiens GN=ADK PE=1 SV=2//0
ENSAPLG00000014485	1975.21	1394.25	0.50252	0.0016915	0.0065463	sp|P55284|CADH5_MOUSE Cadherin-5 OS=Mus musculus GN=Cdh5 PE=1 SV=2//0
ENSAPLG00000007743	22.7917	4.12045	2.4676	0.00061731	0.0027008	sp|P55286|CADH8_HUMAN Cadherin-8 OS=Homo sapiens GN=CDH8 PE=1 SV=2//0
ENSAPLG00000005591	247.578	41.2023	2.5871	5.35e-23	2.47e-21	sp|P55327|TPD52_HUMAN Tumor protein D52 OS=Homo sapiens GN=TPD52 PE=1 SV=2//9.71151e-95
ENSAPLG00000005128	222.687	86.6083	1.3624	3.02e-08	3.09e-07	sp|P55878|GLI1_CHICK Zinc finger protein GLI1 (Fragment) OS=Gallus gallus GN=GLI1 PE=2 SV=1//0
ENSAPLG00000007021	1317.27	4159.67	-1.6589	6.1e-24	2.98e-22	sp|P56135|ATPK_MOUSE ATP synthase subunit f, mitochondrial OS=Mus musculus GN=Atp5j2 PE=1 SV=3//1.23937e-39
ENSAPLG00000013272	255.869	547.891	-1.0985	8.94e-09	9.95e-08	sp|P56199|ITA1_HUMAN Integrin alpha-1 OS=Homo sapiens GN=ITGA1 PE=1 SV=2//0
Novel03016	479.174	190.15	1.3334	0.00028704	0.001366	sp|P56270|MAZ_HUMAN Myc-associated zinc finger protein OS=Homo sapiens GN=MAZ PE=1 SV=1//2.85466e-39
ENSAPLG00000008193	2373.13	4295.87	-0.85616	0.0029327	0.010506	sp|P56384|AT5G3_MOUSE ATP synthase lipid-binding protein, mitochondrial OS=Mus musculus GN=Atp5g3 PE=2 SV=1//7.4587e-56
ENSAPLG00000007683	23.4127	8.10082	1.5312	0.014785	0.042369	sp|P56389|CDD_MOUSE Cytidine deaminase OS=Mus musculus GN=Cda PE=1 SV=2//1.27232e-30
ENSAPLG00000003443	1581.74	1051.87	0.58855	0.0047177	0.015856	sp|P56399|UBP5_MOUSE Ubiquitin carboxyl-terminal hydrolase 5 OS=Mus musculus GN=Usp5 PE=1 SV=1//0
ENSAPLG00000015785	271.396	415.003	-0.61272	0.0020008	0.0075597	sp|P56410|TRFE_ANAPL Ovotransferrin OS=Anas platyrhynchos PE=1 SV=1//0
ENSAPLG00000001879	145.234	53.4826	1.4412	2.71e-06	2.01e-05	sp|P56491|CXCR4_PAPAN C-X-C chemokine receptor type 4 OS=Papio anubis GN=CXCR4 PE=2 SV=1//0
ENSAPLG00000013940	17.2599	4.54795	1.9241	0.0092994	0.028408	sp|P56597|NDK5_HUMAN Nucleoside diphosphate kinase homolog 5 OS=Homo sapiens GN=NME5 PE=1 SV=1//1.45201e-95
ENSAPLG00000011254	62.7965	188.343	-1.5846	0.0050936	0.016977	sp|P56645|PER3_HUMAN Period circadian protein homolog 3 OS=Homo sapiens GN=PER3 PE=2 SV=4//0
ENSAPLG00000012849	403.279	825.046	-1.0327	2.67e-08	2.76e-07	sp|P56695|WFS1_MOUSE Wolframin OS=Mus musculus GN=Wfs1 PE=1 SV=1//0
ENSAPLG00000013457	64.6135	159.867	-1.307	8.33e-05	0.00045381	sp|P56745|CLD1_RAT Claudin-1 OS=Rattus norvegicus GN=Cldn1 PE=2 SV=2//2.60197e-74
ENSAPLG00000007737	293.93	1087.18	-1.887	0.00080623	0.0034299	sp|P56941|NPC1_PIG Niemann-Pick C1 protein OS=Sus scrofa GN=NPC1 PE=2 SV=1//0
ENSAPLG00000008544	1596.86	1008.84	0.66255	8.7e-05	0.00047071	sp|P56959|FUS_MOUSE RNA-binding protein FUS OS=Mus musculus GN=Fus PE=2 SV=1//6.64202e-59
ENSAPLG00000000952	1812.74	592.007	1.6145	7.41e-21	2.94e-19	sp|P56971|CNR1_TAEGU Cannabinoid receptor 1 OS=Taeniopygia guttata GN=CNR1 PE=2 SV=1//0
ENSAPLG00000011354	11.6393	73.2477	-2.6538	1.03e-10	1.52e-09	sp|P56975|NRG3_HUMAN Pro-neuregulin-3, membrane-bound isoform OS=Homo sapiens GN=NRG3 PE=1 SV=1//0
ENSAPLG00000005510	235.673	148.221	0.66904	0.0022374	0.0083427	sp|P56982|TM14A_BOVIN Transmembrane protein 14A OS=Bos taurus GN=TMEM14A PE=3 SV=1//5.29649e-17
ENSAPLG00000003216	447.222	153.42	1.5435	4.72e-14	1.02e-12	sp|P57074|SOX8_CHICK Transcription factor SOX-8 OS=Gallus gallus GN=SOX8 PE=2 SV=1//1.72161e-149
ENSAPLG00000012558	547.246	947.546	-0.79201	0.0016019	0.006236	sp|P57076|CU059_HUMAN Uncharacterized protein C21orf59 OS=Homo sapiens GN=C21orf59 PE=1 SV=1//2.82181e-133
ENSAPLG00000009777	178.147	285.66	-0.68123	0.0014366	0.0056623	sp|P57087|JAM2_HUMAN Junctional adhesion molecule B OS=Homo sapiens GN=JAM2 PE=1 SV=1//1.47424e-60
ENSAPLG00000015990	274.632	118.121	1.2172	9.85e-08	9.33e-07	sp|P57105|SYJ2B_HUMAN Synaptojanin-2-binding protein OS=Homo sapiens GN=SYNJ2BP PE=1 SV=2//3.62692e-45
ENSAPLG00000004565	145.834	88.6661	0.71787	0.0056312	0.018491	sp|P57679|EVC_HUMAN Ellis-van Creveld syndrome protein OS=Homo sapiens GN=EVC PE=1 SV=1//0
ENSAPLG00000008120	436.479	743.347	-0.76812	0.016642	0.046905	sp|P57786|TAU_MACMU Microtubule-associated protein tau OS=Macaca mulatta GN=MAPT PE=2 SV=2//9.40727e-19
ENSAPLG00000004860	290.431	775.823	-1.4175	1.61e-09	1.99e-08	sp|P57788|MOT4_CHICK Monocarboxylate transporter 4 OS=Gallus gallus GN=SLC16A3 PE=2 SV=1//0
ENSAPLG00000010959	17.7826	145.003	-3.0275	6.3e-21	2.53e-19	sp|P58004|SESN2_HUMAN Sestrin-2 OS=Homo sapiens GN=SESN2 PE=1 SV=1//2.71774e-70
ENSAPLG00000003440	696.817	328.415	1.0853	5.85e-08	5.74e-07	sp|P58005|SESN3_HUMAN Sestrin-3 OS=Homo sapiens GN=SESN3 PE=2 SV=2//0
ENSAPLG00000013230	302.21	572.256	-0.92111	1.1e-06	8.77e-06	sp|P58027|AOFA_CANFA Amine oxidase [flavin-containing] A OS=Canis familiaris GN=MAOA PE=2 SV=1//0
ENSAPLG00000011328	214.352	318.982	-0.57349	0.0046647	0.015701	sp|P58058|NADK_MOUSE NAD kinase OS=Mus musculus GN=Nadk PE=1 SV=2//0
Novel02641	94.7755	213.626	-1.1725	0.00039647	0.0018241	sp|P58268|REQU_CHICK Zinc finger protein ubi-d4 OS=Gallus gallus GN=REQ PE=2 SV=1//5.65716e-27
ENSAPLG00000004675	73.6987	174.936	-1.2471	7.49e-07	6.15e-06	sp|P58270|DPF3_CHICK Zinc finger protein DPF3 OS=Gallus gallus GN=DPF3 PE=2 SV=1//2.77645e-21
ENSAPLG00000010001	12.7633	49.039	-1.9419	1.08e-05	7.15e-05	sp|P58353|GTR5_BOVIN Solute carrier family 2, facilitated glucose transporter member 5 OS=Bos taurus GN=SLC2A5 PE=2 SV=2//0
Novel03347	30.6506	6.8583	2.16	0.00030493	0.0014435	sp|P58365|CAD23_RAT Cadherin-23 OS=Rattus norvegicus GN=Cdh23 PE=2 SV=1//4.58265e-06
ENSAPLG00000002467	1067.79	619.48	0.78549	4.93e-06	3.5e-05	sp|P58397|ATS12_HUMAN A disintegrin and metalloproteinase with thrombospondin motifs 12 OS=Homo sapiens GN=ADAMTS12 PE=1 SV=2//1.51817e-06
ENSAPLG00000015590	529.564	126.065	2.0706	1.93e-23	9.19e-22	sp|P58468|F207A_MOUSE Protein FAM207A OS=Mus musculus GN=Fam207a PE=1 SV=1//1.91256e-07
ENSAPLG00000004718	1360.27	536.7	1.3417	1.72e-05	0.00010876	sp|P58500|TAK1L_MOUSE TAK1-like protein OS=Mus musculus GN=Tak1l PE=2 SV=1//2.63101e-59
ENSAPLG00000010945	231.539	100.03	1.2108	3.31e-07	2.88e-06	sp|P58545|BTBD3_MOUSE BTB/POZ domain-containing protein 3 OS=Mus musculus GN=Btbd3 PE=2 SV=1//0
ENSAPLG00000001287	64.38	20.7349	1.6345	2.05e-05	0.00012776	sp|P58659|EVA1C_MOUSE Protein eva-1 homolog C OS=Mus musculus GN=Eva1c PE=1 SV=2//2.35067e-59
ENSAPLG00000003656	44756.6	79127.8	-0.82208	1.5e-07	1.38e-06	sp|P58773|TPM1_COTJA Tropomyosin alpha-1 chain OS=Coturnix coturnix japonica GN=TPM1 PE=2 SV=1//1.0893e-94
ENSAPLG00000007423	306.969	430.032	-0.48635	0.0090754	0.027841	sp|P58797|NXF1_COTJA Nuclear RNA export factor 1 OS=Coturnix coturnix japonica GN=NXF1 PE=1 SV=1//2.37117e-91
ENSAPLG00000006833	82.1776	196.682	-1.259	4.19e-06	3.01e-05	sp|P58801|RIPK2_MOUSE Receptor-interacting serine/threonine-protein kinase 2 OS=Mus musculus GN=Ripk2 PE=2 SV=1//0
ENSAPLG00000010816	835.287	1458.83	-0.80447	9.11e-05	0.00049085	sp|P58929|GMEB2_MOUSE Glucocorticoid modulatory element-binding protein 2 OS=Mus musculus GN=Gmeb2 PE=2 SV=2//0
ENSAPLG00000010090	52.341	19.8852	1.3962	0.00096841	0.004021	sp|P59046|NAL12_HUMAN NACHT, LRR and PYD domains-containing protein 12 OS=Homo sapiens GN=NLRP12 PE=1 SV=2//1.31835e-13
ENSAPLG00000001969	382.902	810.559	-1.0819	2.12e-05	0.00013181	sp|P59055|CSRN3_MOUSE Cysteine/serine-rich nuclear protein 3 OS=Mus musculus GN=Csrnp3 PE=1 SV=2//3.48168e-89
ENSAPLG00000013343	626.637	429.322	0.54557	0.0025476	0.009315	sp|P59268|ZDHC9_MOUSE Palmitoyltransferase ZDHHC9 OS=Mus musculus GN=Zdhhc9 PE=2 SV=1//9.71682e-170
ENSAPLG00000005761	286.837	98.7918	1.5378	1.61e-11	2.62e-10	sp|P59281|RHG39_MOUSE Rho GTPase-activating protein 39 OS=Mus musculus GN=Arhgap39 PE=1 SV=2//6.76562e-165
ENSAPLG00000006340	717.85	423.192	0.76237	3.1e-05	0.00018557	sp|P59384|ATS15_MOUSE A disintegrin and metalloproteinase with thrombospondin motifs 15 OS=Mus musculus GN=Adamts15 PE=2 SV=2//0
ENSAPLG00000003314	2024.64	632.099	1.6794	0.0013334	0.0053064	sp|P59511|ATS20_MOUSE A disintegrin and metalloproteinase with thrombospondin motifs 20 OS=Mus musculus GN=Adamts20 PE=2 SV=2//3.52224e-18
ENSAPLG00000012770	177.526	61.2149	1.5361	0.0009535	0.0039728	sp|P59511|ATS20_MOUSE A disintegrin and metalloproteinase with thrombospondin motifs 20 OS=Mus musculus GN=Adamts20 PE=2 SV=2//3.68335e-106
ENSAPLG00000012267	104.345	13.3417	2.9673	8.63e-10	1.11e-08	sp|P60330|ESPL1_MOUSE Separin OS=Mus musculus GN=Espl1 PE=1 SV=1//1.35405e-160
ENSAPLG00000012362	545.061	919.874	-0.75502	1.49e-05	9.59e-05	sp|P60522|GBRL2_RAT Gamma-aminobutyric acid receptor-associated protein-like 2 OS=Rattus norvegicus GN=Gabarapl2 PE=2 SV=1//3.67749e-69
ENSAPLG00000005453	1087.86	1716.12	-0.65766	0.00055508	0.0024549	sp|P60670|NPL4_MOUSE Nuclear protein localization protein 4 homolog OS=Mus musculus GN=Nploc4 PE=1 SV=3//0
ENSAPLG00000015982	729.825	352.47	1.0501	9.47e-09	1.05e-07	sp|P60764|RAC3_MOUSE Ras-related C3 botulinum toxin substrate 3 OS=Mus musculus GN=Rac3 PE=1 SV=1//4.78825e-101
ENSAPLG00000005716	1107.79	418.859	1.4031	2.33e-15	5.72e-14	sp|P60843|IF4A1_MOUSE Eukaryotic initiation factor 4A-I OS=Mus musculus GN=Eif4a1 PE=2 SV=1//3.82287e-103
ENSAPLG00000001986	575.7	836.578	-0.53918	0.0015958	0.0062161	sp|P60895|GPR85_RAT Probable G-protein coupled receptor 85 OS=Rattus norvegicus GN=Gpr85 PE=2 SV=1//0
ENSAPLG00000010919	1000.31	1416.04	-0.50141	0.0033309	0.011729	sp|P60901|PSA6_RAT Proteasome subunit alpha type-6 OS=Rattus norvegicus GN=Psma6 PE=1 SV=1//1.03924e-136
ENSAPLG00000015542	2017.74	4250.54	-1.0749	1.36e-08	1.47e-07	sp|P61078|UB2D3_RAT Ubiquitin-conjugating enzyme E2 D3 OS=Rattus norvegicus GN=Ube2d3 PE=2 SV=1//8.9633e-70
ENSAPLG00000014483	689.254	179.067	1.9445	2.04e-23	9.65e-22	sp|P61150|FGF12_RAT Fibroblast growth factor 12 OS=Rattus norvegicus GN=Fgf12 PE=1 SV=1//6.76671e-36
ENSAPLG00000004440	818.946	1194.13	-0.54412	0.0013623	0.0053986	sp|P61203|CSN2_RAT COP9 signalosome complex subunit 2 OS=Rattus norvegicus GN=Cops2 PE=2 SV=1//0
ENSAPLG00000015708	119.494	43.1348	1.47	4.51e-07	3.83e-06	sp|P61208|ARL4C_MOUSE ADP-ribosylation factor-like protein 4C OS=Mus musculus GN=Arl4c PE=2 SV=1//3.78323e-126
ENSAPLG00000001404	540.014	309.786	0.80173	1.74e-05	0.00010997	sp|P61214|ARL4A_RAT ADP-ribosylation factor-like protein 4A OS=Rattus norvegicus GN=Arl4a PE=2 SV=1//3.30438e-138
ENSAPLG00000012441	287.88	141.902	1.0206	0.0027547	0.0099472	sp|P61227|RAP2B_RAT Ras-related protein Rap-2b OS=Rattus norvegicus GN=Rap2b PE=2 SV=1//7.10666e-114
ENSAPLG00000005626	11704.8	9050.88	0.37097	0.01584	0.044892	sp|P61314|RL15_RAT 60S ribosomal protein L15 OS=Rattus norvegicus GN=Rpl15 PE=1 SV=2//3.4858e-131
ENSAPLG00000002809	158.101	54.7136	1.5309	1.28e-08	1.39e-07	sp|P61642|SIA8A_PANTR Alpha-N-acetylneuraminide alpha-2,8-sialyltransferase OS=Pan troglodytes GN=ST8SIA1 PE=2 SV=1//9.35894e-168
ENSAPLG00000010714	378.729	32.0918	3.5609	1.27e-44	2.05e-42	sp|P61647|SIA8F_HUMAN Alpha-2,8-sialyltransferase 8F OS=Homo sapiens GN=ST8SIA6 PE=2 SV=1//7.91261e-165
ENSAPLG00000010035	183.884	57.8642	1.6681	1.97e-10	2.79e-09	sp|P61794|LPAR1_RAT Lysophosphatidic acid receptor 1 OS=Rattus norvegicus GN=Lpar1 PE=2 SV=1//2.32212e-162
ENSAPLG00000013005	10736.4	6948.03	0.62784	5.04e-05	0.00028799	sp|P61928|RL37_RAT 60S ribosomal protein L37 OS=Rattus norvegicus GN=Rpl37 PE=1 SV=2//2.85035e-39
ENSAPLG00000008668	1132.24	560.71	1.0139	5.68e-09	6.5e-08	sp|P61928|RL37_RAT 60S ribosomal protein L37 OS=Rattus norvegicus GN=Rpl37 PE=1 SV=2//7.33308e-45
ENSAPLG00000013326	617.595	433.579	0.51037	0.0055866	0.018361	sp|P61963|DCAF7_MOUSE DDB1- and CUL4-associated factor 7 OS=Mus musculus GN=Dcaf7 PE=2 SV=1//0
ENSAPLG00000009210	501.17	268.038	0.90286	2.19e-06	1.65e-05	sp|P61972|NTF2_RAT Nuclear transport factor 2 OS=Rattus norvegicus GN=Nutf2 PE=1 SV=1//3.94661e-73
ENSAPLG00000007779	921.478	574.364	0.68199	0.00013462	0.00069262	sp|P62025|PHAR2_RAT Phosphatase and actin regulator 2 OS=Rattus norvegicus GN=Phactr2 PE=1 SV=1//8.40546e-36
ENSAPLG00000001813	342.486	626.58	-0.87145	2.27e-06	1.7e-05	sp|P62074|TIM10_RAT Mitochondrial import inner membrane translocase subunit Tim10 OS=Rattus norvegicus GN=Timm10 PE=2 SV=1//4.01155e-37
ENSAPLG00000002438	15757.1	12291.3	0.35837	0.017232	0.048262	sp|P62083|RS7_RAT 40S ribosomal protein S7 OS=Rattus norvegicus GN=Rps7 PE=1 SV=1//2.6278e-98
ENSAPLG00000010101	1057.25	1627.42	-0.62227	0.00015133	0.00077001	sp|P62198|PRS8_RAT 26S protease regulatory subunit 8 OS=Rattus norvegicus GN=Psmc5 PE=1 SV=1//0
ENSAPLG00000010637	374.469	17.2632	4.4391	1.34e-57	3.54e-55	sp|P62205|PLK1_XENTR Serine/threonine-protein kinase PLK1 OS=Xenopus tropicalis GN=plk1 PE=2 SV=1//0
ENSAPLG00000009114	29407.3	22497.8	0.38639	0.011547	0.034286	sp|P62243|RS8_RAT 40S ribosomal protein S8 OS=Rattus norvegicus GN=Rps8 PE=1 SV=2//4.24684e-139
ENSAPLG00000011588	11652.7	7818.49	0.5757	0.00022375	0.001094	sp|P62246|RS15A_RAT 40S ribosomal protein S15a OS=Rattus norvegicus GN=Rps15a PE=1 SV=2//1.74595e-75
ENSAPLG00000015907	9406.32	6111.73	0.62205	5.7e-05	0.00032139	sp|P62250|RS16_RAT 40S ribosomal protein S16 OS=Rattus norvegicus GN=Rps16 PE=1 SV=2//5.03814e-70
ENSAPLG00000003695	266.982	418.264	-0.64767	0.0012734	0.0051025	sp|P62257|UBE2H_MOUSE Ubiquitin-conjugating enzyme E2 H OS=Mus musculus GN=Ube2h PE=2 SV=1//2.93813e-86
ENSAPLG00000005415	8317.53	5419.21	0.61807	7.37e-05	0.00040651	sp|P62268|RS23_RAT 40S ribosomal protein S23 OS=Rattus norvegicus GN=Rps23 PE=1 SV=3//5.47919e-73
ENSAPLG00000011983	6319.48	4584.54	0.46303	0.0032859	0.0116	sp|P62278|RS13_RAT 40S ribosomal protein S13 OS=Rattus norvegicus GN=Rps13 PE=1 SV=2//1.13425e-74
ENSAPLG00000007025	796.84	126.981	2.6497	8.84e-40	1.19e-37	sp|P62289|ASPM_GORGO Abnormal spindle-like microcephaly-associated protein homolog OS=Gorilla gorilla gorilla GN=ASPM PE=2 SV=1//0
ENSAPLG00000005309	410.275	294.168	0.47995	0.014608	0.041954	sp|P62510|ERR3_RAT Estrogen-related receptor gamma OS=Rattus norvegicus GN=Esrrg PE=2 SV=1//0
ENSAPLG00000002915	5119.77	8009.86	-0.6457	3.96e-05	0.00023224	sp|P62738|ACTA_RAT Actin, aortic smooth muscle OS=Rattus norvegicus GN=Acta2 PE=1 SV=1//0
Novel00548	4856.06	2152.96	1.1735	3.29e-13	6.49e-12	sp|P62747|RHOB_RAT Rho-related GTP-binding protein RhoB OS=Rattus norvegicus GN=Rhob PE=1 SV=1//3.16206e-103
ENSAPLG00000004889	17308.1	11792.8	0.55354	0.00030318	0.0014371	sp|P62755|RS6_RAT 40S ribosomal protein S6 OS=Rattus norvegicus GN=Rps6 PE=1 SV=1//1.36228e-144
ENSAPLG00000013698	528.79	738.4	-0.48171	0.0073563	0.02318	sp|P62836|RAP1A_RAT Ras-related protein Rap-1A OS=Rattus norvegicus GN=Rap1a PE=1 SV=1//2.59801e-58
ENSAPLG00000014740	530.874	744.182	-0.48729	0.0071375	0.022585	sp|P62840|UB2D2_XENLA Ubiquitin-conjugating enzyme E2 D2 OS=Xenopus laevis GN=ube2d2 PE=1 SV=1//4.83288e-55
ENSAPLG00000008228	5262.93	3925.33	0.42305	0.0076434	0.023967	sp|P62864|RS30_RAT 40S ribosomal protein S30 OS=Rattus norvegicus GN=Fau PE=1 SV=1//1.61678e-24
ENSAPLG00000013987	1086.9	1756.96	-0.69285	5.22e-05	0.00029691	sp|P62876|RPAB5_MOUSE DNA-directed RNA polymerases I, II, and III subunit RPABC5 OS=Mus musculus GN=Polr2l PE=2 SV=1//4.60169e-36
ENSAPLG00000016431	8288.7	4831.85	0.77857	6.49e-07	5.35e-06	sp|P62902|RL31_RAT 60S ribosomal protein L31 OS=Rattus norvegicus GN=Rpl31 PE=2 SV=1//2.1153e-47
ENSAPLG00000014513	7508.91	4717.09	0.67071	2.22e-05	0.00013728	sp|P62909|RS3_RAT 40S ribosomal protein S3 OS=Rattus norvegicus GN=Rps3 PE=1 SV=1//1.6951e-124
ENSAPLG00000012855	7024.37	4955.77	0.50326	0.00113	0.0045897	sp|P62914|RL11_RAT 60S ribosomal protein L11 OS=Rattus norvegicus GN=Rpl11 PE=1 SV=2//3.5583e-84
ENSAPLG00000015107	361.242	511.258	-0.50109	0.0070123	0.022244	sp|P62916|TF2B_RAT Transcription initiation factor IIB OS=Rattus norvegicus GN=Gtf2b PE=2 SV=1//0
ENSAPLG00000006365	881.114	1211.82	-0.45978	0.0081694	0.025373	sp|P62958|HINT1_BOVIN Histidine triad nucleotide-binding protein 1 OS=Bos taurus GN=HINT1 PE=1 SV=2//3.23161e-46
ENSAPLG00000008555	2004.25	1417.68	0.49953	0.0020418	0.0076971	sp|P62994|GRB2_RAT Growth factor receptor-bound protein 2 OS=Rattus norvegicus GN=Grb2 PE=1 SV=1//1.37454e-130
ENSAPLG00000003904	1216.05	672.159	0.85533	1.19e-06	9.37e-06	sp|P62997|TRA2B_RAT Transformer-2 protein homolog beta OS=Rattus norvegicus GN=Tra2b PE=1 SV=1//1.25988e-59
ENSAPLG00000012123	485.314	665.393	-0.45529	0.0083739	0.025937	sp|P63025|VAMP3_RAT Vesicle-associated membrane protein 3 OS=Rattus norvegicus GN=Vamp3 PE=2 SV=1//1.88413e-41
ENSAPLG00000002493	126.096	65.1228	0.95329	0.00052831	0.002352	sp|P63047|ST4A1_RAT Sulfotransferase 4A1 OS=Rattus norvegicus GN=Sult4a1 PE=2 SV=1//2.57703e-10
ENSAPLG00000005770	1069.61	1870.62	-0.80643	1.52e-06	1.17e-05	sp|P63081|VATL_RAT V-type proton ATPase 16 kDa proteolipid subunit OS=Rattus norvegicus GN=Atp6v0c PE=2 SV=1//9.76775e-63
Novel00340	45.7282	14.7148	1.6358	0.00018678	0.000933	sp|P63133|POK6_HUMAN HERV-K_8p23.1 provirus ancestral Pol protein OS=Homo sapiens PE=3 SV=1//1.50051e-19
ENSAPLG00000014846	794.882	2711.27	-1.7702	9.93e-20	3.64e-18	sp|P63149|UBE2B_RAT Ubiquitin-conjugating enzyme E2 B OS=Rattus norvegicus GN=Ube2b PE=2 SV=1//2.28577e-83
ENSAPLG00000008811	1267.76	1865.4	-0.55721	0.0010884	0.0044475	sp|P63150|2ABA_RABIT Serine/threonine-protein phosphatase 2A 55 kDa regulatory subunit B alpha isoform OS=Oryctolagus cuniculus GN=PPP2R2A PE=2 SV=1//0
ENSAPLG00000015212	987.726	684.323	0.52943	0.0020767	0.007809	sp|P63170|DYL1_RAT Dynein light chain 1, cytoplasmic OS=Rattus norvegicus GN=Dynll1 PE=1 SV=1//3.7548e-57
ENSAPLG00000013313	327.802	109.623	1.5803	8.37e-09	9.37e-08	sp|P63172|DYLT1_HUMAN Dynein light chain Tctex-type 1 OS=Homo sapiens GN=DYNLT1 PE=1 SV=1//4.15231e-66
Novel02603	1503.02	891.03	0.75432	6.55e-06	4.55e-05	sp|P63221|RS21_PIG 40S ribosomal protein S21 OS=Sus scrofa GN=RPS21 PE=3 SV=1//1.36877e-22
ENSAPLG00000006060	196.622	704.619	-1.8414	1.7e-14	3.77e-13	sp|P63269|ACTH_RAT Actin, gamma-enteric smooth muscle OS=Rattus norvegicus GN=Actg2 PE=2 SV=1//0
ENSAPLG00000004950	790.522	1079.05	-0.44888	0.0095463	0.029049	sp|P63320|RALA_SAGOE Ras-related protein Ral-A OS=Saguinus oedipus GN=RALA PE=1 SV=1//6.63017e-86
Novel01060	93.9519	178.155	-0.92314	0.00043977	0.0020049	sp|P63329|PP2BA_RAT Serine/threonine-protein phosphatase 2B catalytic subunit alpha isoform OS=Rattus norvegicus GN=Ppp3ca PE=1 SV=1//1.52054e-36
ENSAPLG00000014326	5415.36	3913.6	0.46856	0.0034263	0.012016	sp|P67884|RL30_OPHHA 60S ribosomal protein L30 OS=Ophiophagus hannah GN=RPL30 PE=3 SV=2//1.47065e-61
ENSAPLG00000010571	1851.59	1345.03	0.46113	0.0040235	0.013798	sp|P67963|KC1A_XENLA Casein kinase I isoform alpha OS=Xenopus laevis GN=csnk1a1 PE=2 SV=1//1.02809e-150
ENSAPLG00000016249	1036.72	364.784	1.5069	1.86e-17	5.55e-16	sp|P67965|VEGFA_COTJA Vascular endothelial growth factor A OS=Coturnix coturnix japonica GN=VEGFA PE=2 SV=1//1.05095e-105
ENSAPLG00000012039	367.537	862.294	-1.2303	1.68e-06	1.29e-05	sp|P67967|CSRP1_COTJA Cysteine and glycine-rich protein 1 OS=Coturnix coturnix japonica GN=CSRP1 PE=2 SV=2//2.3321e-68
ENSAPLG00000004146	92382.9	243328	-1.3972	1.18e-18	3.96e-17	sp|P68136|ACTS_RAT Actin, alpha skeletal muscle OS=Rattus norvegicus GN=Acta1 PE=1 SV=1//0
ENSAPLG00000011264	30706.7	49385.7	-0.68554	9.65e-06	6.44e-05	sp|P68247|TNNI2_COTJA Troponin I, fast skeletal muscle OS=Coturnix coturnix japonica GN=TNNI2 PE=3 SV=2//7.33113e-100
ENSAPLG00000006081	3.3471	20.9403	-2.6453	0.00030646	0.00145	sp|P68306|THB_CHICK Thyroid hormone receptor beta OS=Gallus gallus GN=THRB PE=1 SV=1//0
ENSAPLG00000006857	1916.96	28.0239	6.096	1.32e-153	3.96e-150	sp|P68370|TBA1A_RAT Tubulin alpha-1A chain OS=Rattus norvegicus GN=Tuba1a PE=1 SV=1//0
Novel01537	1290.31	501.255	1.3641	1.13e-11	1.88e-10	sp|P68370|TBA1A_RAT Tubulin alpha-1A chain OS=Rattus norvegicus GN=Tuba1a PE=1 SV=1//1.14308e-150
ENSAPLG00000010625	1.28125	16.5607	-3.6921	0.00012658	0.00065617	sp|P70079|KCRU_CHICK Creatine kinase U-type, mitochondrial OS=Gallus gallus GN=CKMT1 PE=1 SV=1//0
ENSAPLG00000014324	266.404	373.167	-0.48621	0.013769	0.039902	sp|P70187|HIAT1_MOUSE Hippocampus abundant transcript 1 protein OS=Mus musculus GN=Hiat1 PE=2 SV=3//1.5256e-179
ENSAPLG00000014836	2274.73	1730.9	0.39417	0.0089135	0.027396	sp|P70193|LRIG1_MOUSE Leucine-rich repeats and immunoglobulin-like domains protein 1 OS=Mus musculus GN=Lrig1 PE=2 SV=2//2.16395e-24
ENSAPLG00000005477	302.381	160.004	0.91826	1.88e-05	0.0001178	sp|P70289|PTPRV_MOUSE Receptor-type tyrosine-protein phosphatase V OS=Mus musculus GN=Ptprv PE=2 SV=1//4.38509e-09
ENSAPLG00000006075	209.771	125.691	0.73893	0.0083455	0.025858	sp|P70312|HAS2_MOUSE Hyaluronan synthase 2 OS=Mus musculus GN=Has2 PE=2 SV=4//0
ENSAPLG00000007876	274.884	188.881	0.54134	0.014628	0.042	sp|P70347|TANK_MOUSE TRAF family member-associated NF-kappa-B activator OS=Mus musculus GN=Tank PE=1 SV=1//4.64548e-114
ENSAPLG00000012570	46.0848	12.0927	1.9301	3.56e-05	0.00021104	sp|P70669|PHEX_MOUSE Metalloendopeptidase homolog PEX OS=Mus musculus GN=Phex PE=2 SV=1//0
ENSAPLG00000005759	195.956	74.3185	1.3987	2.98e-08	3.06e-07	sp|P78314|3BP2_HUMAN SH3 domain-binding protein 2 OS=Homo sapiens GN=SH3BP2 PE=1 SV=2//4.74646e-38
ENSAPLG00000008446	148.109	254.221	-0.77942	0.00047027	0.0021321	sp|P78318|IGBP1_HUMAN Immunoglobulin-binding protein 1 OS=Homo sapiens GN=IGBP1 PE=1 SV=1//2.98339e-69
ENSAPLG00000003536	458.678	790.867	-0.78595	1.1e-05	7.28e-05	sp|P78332|RBM6_HUMAN RNA-binding protein 6 OS=Homo sapiens GN=RBM6 PE=1 SV=5//0
ENSAPLG00000003730	388.431	54.2861	2.839	1.28e-32	1.14e-30	sp|P78352|DLG4_HUMAN Disks large homolog 4 OS=Homo sapiens GN=DLG4 PE=1 SV=3//5.77081e-06
ENSAPLG00000003913	652.57	456.028	0.51701	0.0047779	0.016049	sp|P78356|PI42B_HUMAN Phosphatidylinositol 5-phosphate 4-kinase type-2 beta OS=Homo sapiens GN=PIP4K2B PE=1 SV=1//0
ENSAPLG00000004027	2219.05	616.25	1.8484	6.18e-15	1.44e-13	sp|P78362|SRPK2_HUMAN SRSF protein kinase 2 OS=Homo sapiens GN=SRPK2 PE=1 SV=3//0
ENSAPLG00000002713	487.333	138.792	1.812	1.83e-18	6e-17	sp|P78364|PHC1_HUMAN Polyhomeotic-like protein 1 OS=Homo sapiens GN=PHC1 PE=1 SV=3//3.64516e-69
ENSAPLG00000001953	12.1457	49.0252	-2.0131	8.19e-06	5.57e-05	sp|P78508|IRK10_HUMAN ATP-sensitive inward rectifier potassium channel 10 OS=Homo sapiens GN=KCNJ10 PE=1 SV=1//0
ENSAPLG00000007716	588.252	871.289	-0.56672	0.0014768	0.0058017	sp|P78536|ADA17_HUMAN Disintegrin and metalloproteinase domain-containing protein 17 OS=Homo sapiens GN=ADAM17 PE=1 SV=1//0
ENSAPLG00000011549	2092.1	289.677	2.8524	3.37e-56	8.21e-54	sp|P78559|MAP1A_HUMAN Microtubule-associated protein 1A OS=Homo sapiens GN=MAP1A PE=1 SV=6//5.62227e-75
ENSAPLG00000013843	149.052	687.397	-2.2053	6.94e-16	1.79e-14	sp|P79145|CREM_CANFA cAMP-responsive element modulator OS=Canis familiaris GN=CREM PE=2 SV=2//4.97674e-149
ENSAPLG00000002934	26.8018	66.7106	-1.3156	0.0002634	0.0012679	sp|P79197|KCNA5_MUSPF Potassium voltage-gated channel subfamily A member 5 OS=Mustela putorius furo GN=KCNA5 PE=2 SV=1//0
ENSAPLG00000011420	96.3012	57.1124	0.75375	0.0088787	0.027303	sp|P79217|NPY6R_RABIT Neuropeptide Y receptor type 6 OS=Oryctolagus cuniculus GN=NPY6R PE=2 SV=1//5.37797e-162
ENSAPLG00000010377	52.376	255.557	-2.2867	2.12e-09	2.58e-08	sp|P79222|CALCR_RABIT Calcitonin receptor OS=Oryctolagus cuniculus GN=CALCR PE=2 SV=1//0
ENSAPLG00000004832	2939.53	9893.27	-1.7509	3.59e-20	1.35e-18	sp|P79274|ACADL_PIG Long-chain specific acyl-CoA dehydrogenase, mitochondrial OS=Sus scrofa GN=ACADL PE=2 SV=1//1.58041e-164
ENSAPLG00000012527	975.195	676.66	0.52726	0.01499	0.042855	sp|P79331|ATS2_BOVIN A disintegrin and metalloproteinase with thrombospondin motifs 2 OS=Bos taurus GN=ADAMTS2 PE=1 SV=1//0
ENSAPLG00000005955	225.786	354.88	-0.65238	0.0067388	0.021539	sp|P79701|VGFR3_COTCO Vascular endothelial growth factor receptor 3 OS=Coturnix coturnix GN=FLT4 PE=2 SV=1//0
ENSAPLG00000005406	14868.4	10718.3	0.47217	0.0017827	0.0068316	sp|P79781|RS27A_CHICK Ubiquitin-40S ribosomal protein S27a OS=Gallus gallus GN=RPS27A PE=2 SV=3//2.35588e-43
ENSAPLG00000000798	66.4014	119.21	-0.84422	0.0018339	0.0070058	sp|P79782|TCF15_CHICK Transcription factor 15 OS=Gallus gallus GN=TCF15 PE=2 SV=2//8.51078e-60
ENSAPLG00000005135	403.031	202.984	0.98952	1.07e-06	8.54e-06	sp|P79784|ENTP2_CHICK Ectonucleoside triphosphate diphosphohydrolase 2 OS=Gallus gallus GN=ENTPD2 PE=1 SV=2//0
ENSAPLG00000011035	3173.11	2274.38	0.48043	0.0029682	0.010616	sp|P79959|GBB1_XENLA Guanine nucleotide-binding protein G(I)/G(S)/G(T) subunit beta-1 OS=Xenopus laevis GN=gnb1 PE=2 SV=1//0
ENSAPLG00000005402	5.85811	0	Inf	0.0073457	0.023154	sp|P80226|FABPL_CHICK Fatty acid-binding protein, liver OS=Gallus gallus GN=FABP1 PE=1 SV=2//1.27537e-78
ENSAPLG00000007614	0.787991	19.8515	-4.6549	0.00017779	0.00089331	sp|P80365|DHI2_HUMAN Corticosteroid 11-beta-dehydrogenase isozyme 2 OS=Homo sapiens GN=HSD11B2 PE=1 SV=2//2.87032e-73
ENSAPLG00000002648	602.408	316.093	0.93039	5.59e-07	4.67e-06	sp|P80370|DLK1_HUMAN Protein delta homolog 1 OS=Homo sapiens GN=DLK1 PE=1 SV=3//2.74721e-123
ENSAPLG00000014843	2405.76	1070.89	1.1677	2.53e-12	4.53e-11	sp|P80467|ADHX_UROHA Alcohol dehydrogenase class-3 OS=Uromastyx hardwickii PE=1 SV=1//0
Novel00025	131.997	1378.7	-3.3847	9.82e-05	0.0005241	sp|P81122|IRS2_MOUSE Insulin receptor substrate 2 OS=Mus musculus GN=Irs2 PE=1 SV=2//1.16142e-10
ENSAPLG00000013579	3335.15	923.907	1.8519	5.15e-18	1.63e-16	sp|P81274|GPSM2_HUMAN G-protein-signaling modulator 2 OS=Homo sapiens GN=GPSM2 PE=1 SV=3//0
ENSAPLG00000008539	1133.64	797.163	0.50802	0.0044863	0.015175	sp|P81628|ERP29_CHICK Endoplasmic reticulum resident protein 29 (Fragment) OS=Gallus gallus GN=ERP29 PE=1 SV=2//1.87015e-116
ENSAPLG00000012472	6855.46	19342.3	-1.4964	1.15e-20	4.48e-19	sp|P82013|VDAC2_MELGA Voltage-dependent anion-selective channel protein 2 OS=Meleagris gallopavo GN=VDAC2 PE=1 SV=1//2.79566e-170
ENSAPLG00000013459	694.463	1172.48	-0.7556	8.16e-06	5.55e-05	sp|P82094|TMF1_HUMAN TATA element modulatory factor OS=Homo sapiens GN=TMF1 PE=1 SV=2//0
ENSAPLG00000007525	1428.96	723.645	0.98161	4.82e-09	5.56e-08	sp|P82663|RT25_HUMAN 28S ribosomal protein S25, mitochondrial OS=Homo sapiens GN=MRPS25 PE=1 SV=1//5.69739e-22
ENSAPLG00000015030	157.896	228.407	-0.53263	0.017697	0.049439	sp|P82670|RT10_BOVIN 28S ribosomal protein S10, mitochondrial OS=Bos taurus GN=MRPS10 PE=1 SV=2//5.67502e-48
ENSAPLG00000002557	642.903	872.117	-0.43992	0.011216	0.033441	sp|P82675|RT05_HUMAN 28S ribosomal protein S5, mitochondrial OS=Homo sapiens GN=MRPS5 PE=1 SV=2//2.55224e-163
ENSAPLG00000012913	479.79	1102.47	-1.2003	3.21e-12	5.69e-11	sp|P82911|RT11_BOVIN 28S ribosomal protein S11, mitochondrial OS=Bos taurus GN=MRPS11 PE=1 SV=2//5.05419e-47
ENSAPLG00000004031	850.616	1240.71	-0.54459	0.011265	0.033576	sp|P82925|RT31_BOVIN 28S ribosomal protein S31, mitochondrial OS=Bos taurus GN=MRPS31 PE=1 SV=3//2.83185e-97
ENSAPLG00000014188	301.353	419.866	-0.47848	0.013223	0.038544	sp|P82929|RT34_BOVIN 28S ribosomal protein S34, mitochondrial OS=Bos taurus GN=MRPS34 PE=1 SV=2//5.60235e-21
ENSAPLG00000013899	478.675	722.217	-0.59339	0.00088424	0.0037149	sp|P82933|RT09_HUMAN 28S ribosomal protein S9, mitochondrial OS=Homo sapiens GN=MRPS9 PE=1 SV=2//5.03048e-125
ENSAPLG00000011192	1132.02	537.359	1.0749	4.92e-10	6.56e-09	sp|P82987|ATL3_HUMAN ADAMTS-like protein 3 OS=Homo sapiens GN=ADAMTSL3 PE=2 SV=4//0
ENSAPLG00000006880	125.693	71.126	0.82145	0.0026159	0.0095224	sp|P82987|ATL3_HUMAN ADAMTS-like protein 3 OS=Homo sapiens GN=ADAMTSL3 PE=2 SV=4//5.18283e-101
ENSAPLG00000015681	672.485	191.647	1.8111	1.09e-20	4.31e-19	sp|P83053|AMYP_STRCA Pancreatic alpha-amylase OS=Struthio camelus PE=1 SV=1//0
Novel03290	44.9175	15.5215	1.533	0.00053409	0.0023748	sp|P83053|AMYP_STRCA Pancreatic alpha-amylase OS=Struthio camelus PE=1 SV=1//1.12987e-47
ENSAPLG00000015328	131.875	43.5276	1.5992	3.36e-08	3.41e-07	sp|P83053|AMYP_STRCA Pancreatic alpha-amylase OS=Struthio camelus PE=1 SV=1//4.99373e-70
ENSAPLG00000002888	811.183	1148.39	-0.50151	0.0039921	0.013722	sp|P83509|RHG35_CANFA Rho GTPase-activating protein 35 OS=Canis familiaris GN=ARHGAP35 PE=2 SV=1//0
ENSAPLG00000010480	3077.35	2049.33	0.58653	0.00023602	0.0011462	sp|P83510|TNIK_MOUSE Traf2 and NCK-interacting protein kinase OS=Mus musculus GN=Tnik PE=1 SV=2//0
ENSAPLG00000005746	18.2725	58.5044	-1.6789	0.0043354	0.014739	sp|P83626|TNR26_MOUSE Tumor necrosis factor receptor superfamily member 26 OS=Mus musculus GN=Tnfrsf26 PE=2 SV=1//3.7183e-12
ENSAPLG00000003829	7294.68	5572.5	0.38852	0.010634	0.031927	sp|P83732|RL24_RAT 60S ribosomal protein L24 OS=Rattus norvegicus GN=Rpl24 PE=1 SV=1//3.93108e-74
ENSAPLG00000005777	1162.72	2538.69	-1.1266	2.53e-05	0.00015522	sp|P83871|PHF5A_RAT PHD finger-like domain-containing protein 5A OS=Rattus norvegicus GN=Phf5a PE=2 SV=1//4.63489e-55
ENSAPLG00000007894	1508.08	1016.55	0.56903	0.00047902	0.0021685	sp|P83917|CBX1_MOUSE Chromobox protein homolog 1 OS=Mus musculus GN=Cbx1 PE=1 SV=1//4.56694e-87
ENSAPLG00000004515	121.031	30.8218	1.9734	0.00043739	0.0019951	sp|P83939|SCRN1_BOVIN Secernin-1 OS=Bos taurus GN=SCRN1 PE=1 SV=2//2.9748e-13
ENSAPLG00000007006	378.108	527.83	-0.48127	0.013522	0.0393	sp|P84023|SMAD3_CHICK Mothers against decapentaplegic homolog 3 OS=Gallus gallus GN=SMAD3 PE=2 SV=1//0
ENSAPLG00000010240	3291.79	2095.62	0.6515	5.74e-05	0.0003236	sp|P84100|RL19_RAT 60S ribosomal protein L19 OS=Rattus norvegicus GN=Rpl19 PE=1 SV=1//2.41701e-58
ENSAPLG00000013538	1726	1109.81	0.63712	0.00010718	0.00056649	sp|P84100|RL19_RAT 60S ribosomal protein L19 OS=Rattus norvegicus GN=Rpl19 PE=1 SV=1//3.18882e-48
ENSAPLG00000013776	2536.16	1902.5	0.41474	0.012509	0.036729	sp|P84104|SRSF3_MOUSE Serine/arginine-rich splicing factor 3 OS=Mus musculus GN=Srsf3 PE=1 SV=1//1.93766e-51
ENSAPLG00000004020	553.285	204.803	1.4338	7.57e-13	1.42e-11	sp|P84157|MXRA7_HUMAN Matrix-remodeling-associated protein 7 OS=Homo sapiens GN=MXRA7 PE=1 SV=1//1.1361e-23
Novel02553	576.639	395.969	0.54228	0.0017461	0.0067173	sp|P84335|TPM1_LIZAU Tropomyosin alpha-1 chain OS=Liza aurata PE=1 SV=1//6.53175e-66
Novel00834	210.95	16.9209	3.64	7.83e-33	7.02e-31	sp|P84445|ICP0_EHV1V E3 ubiquitin-protein ligase ICP0 OS=Equine herpesvirus 1 (strain V592) GN=ICP0 PE=3 SV=1//1.6507e-07
ENSAPLG00000004247	1424.84	1996.21	-0.48646	0.0026041	0.0094835	sp|P85120|DAPLE_XENLA Daple-like protein OS=Xenopus laevis GN=ccdc88c PE=1 SV=1//0
ENSAPLG00000007515	5984.99	7888.33	-0.39837	0.012231	0.036042	sp|P85125|PTRF_RAT Polymerase I and transcript release factor OS=Rattus norvegicus GN=Ptrf PE=1 SV=1//5.47557e-120
Novel01154	16.9692	4.72384	1.8449	0.012712	0.037241	sp|P86345|BORE2_CHICK Borealin-2 OS=Gallus gallus GN=CDCA9 PE=2 SV=1//2.56356e-29
ENSAPLG00000003470	209.424	6.61713	4.9841	2.04e-44	3.29e-42	sp|P86346|BORE1_CHICK Borealin OS=Gallus gallus GN=CDCA8 PE=2 SV=1//1.77849e-84
ENSAPLG00000014799	137.016	240.654	-0.81262	0.00021114	0.0010406	sp|P97343|UHMK1_MOUSE Serine/threonine-protein kinase Kist OS=Mus musculus GN=Uhmk1 PE=1 SV=3//0
ENSAPLG00000013777	1023.32	551.628	0.89149	3.21e-07	2.79e-06	sp|P97379|G3BP2_MOUSE Ras GTPase-activating protein-binding protein 2 OS=Mus musculus GN=G3bp2 PE=1 SV=2//8.32147e-138
ENSAPLG00000003272	1575.89	1176.02	0.42225	0.008325	0.025799	sp|P97434|MPRIP_MOUSE Myosin phosphatase Rho-interacting protein OS=Mus musculus GN=Mprip PE=1 SV=2//6.51057e-115
ENSAPLG00000009600	513.41	1815.97	-1.8226	4.65e-26	2.64e-24	sp|P97450|ATP5J_MOUSE ATP synthase-coupling factor 6, mitochondrial OS=Mus musculus GN=Atp5j PE=1 SV=1//2.55305e-08
ENSAPLG00000013618	11.313	1.92911	2.552	0.0091787	0.028087	sp|P97525|TNR8_RAT Tumor necrosis factor receptor superfamily member 8 OS=Rattus norvegicus GN=Tnfrsf8 PE=2 SV=1//1.12159e-11
ENSAPLG00000014120	343.632	127.484	1.4305	5.08e-07	4.28e-06	sp|P97577|FEZ1_RAT Fasciculation and elongation protein zeta-1 OS=Rattus norvegicus GN=Fez1 PE=1 SV=1//6.04657e-97
ENSAPLG00000008342	276.642	26.9087	3.3619	1.53e-33	1.46e-31	sp|P97584|PTGR1_RAT Prostaglandin reductase 1 OS=Rattus norvegicus GN=Ptgr1 PE=2 SV=3//3.08392e-138
ENSAPLG00000003157	0	4.78912	#NAME?	0.014752	0.04229	sp|P97610|SYT12_RAT Synaptotagmin-12 OS=Rattus norvegicus GN=Syt12 PE=2 SV=1//5.47106e-171
Novel01558	14.9769	3.41281	2.1337	0.012461	0.036632	sp|P97793|ALK_MOUSE ALK tyrosine kinase receptor OS=Mus musculus GN=Alk PE=1 SV=2//7.61446e-39
ENSAPLG00000003218	4877.31	2929.86	0.73525	3.24e-06	2.38e-05	sp|P97820|M4K4_MOUSE Mitogen-activated protein kinase kinase kinase kinase 4 OS=Mus musculus GN=Map4k4 PE=1 SV=1//3.31717e-82
ENSAPLG00000000878	54.6843	24.2636	1.1723	0.0032068	0.011352	sp|P97831|TWST2_RAT Twist-related protein 2 OS=Rattus norvegicus GN=Twist2 PE=2 SV=2//2.00472e-86
ENSAPLG00000002505	74.1976	13.5586	2.4522	1.31e-09	1.64e-08	sp|P97872|FMO5_MOUSE Dimethylaniline monooxygenase [N-oxide-forming] 5 OS=Mus musculus GN=Fmo5 PE=2 SV=4//1.78521e-51
Novel03449	191.886	84.8521	1.1772	2.37e-06	1.77e-05	sp|P97927|LAMA4_MOUSE Laminin subunit alpha-4 OS=Mus musculus GN=Lama4 PE=1 SV=2//3.70474e-30
ENSAPLG00000001121	47.9054	23.0094	1.058	0.011324	0.033744	sp|P97950|RB33A_MOUSE Ras-related protein Rab-33A OS=Mus musculus GN=Rab33a PE=2 SV=1//3.6369e-90
ENSAPLG00000014529	721.637	465.662	0.63199	0.00062083	0.0027142	sp|P98063|BMP1_MOUSE Bone morphogenetic protein 1 OS=Mus musculus GN=Bmp1 PE=1 SV=2//3.65884e-25
ENSAPLG00000006901	115.191	322.733	-1.4863	2.25e-07	2.01e-06	sp|P98066|TSG6_HUMAN Tumor necrosis factor-inducible gene 6 protein OS=Homo sapiens GN=TNFAIP6 PE=1 SV=2//2.38713e-150
ENSAPLG00000013409	96.4315	178.884	-0.89145	0.00021986	0.0010785	sp|P98150|NFKB2_CHICK Nuclear factor NF-kappa-B p100 subunit OS=Gallus gallus GN=NFKB2 PE=1 SV=1//0
Novel02541	135.578	243.001	-0.84184	0.0013135	0.0052343	sp|P98161|PKD1_HUMAN Polycystin-1 OS=Homo sapiens GN=PKD1 PE=1 SV=3//5.43157e-164
ENSAPLG00000000921	54.0871	102.591	-0.92355	0.002568	0.0093785	sp|P98162|RSVR_COTJA Subgroup A Rous sarcoma virus receptor pg950 OS=Coturnix coturnix japonica PE=1 SV=1//4.86638e-15
ENSAPLG00000002841	3764.03	1975.63	0.92997	3.38e-09	3.97e-08	sp|P98203|ARVC_MOUSE Armadillo repeat protein deleted in velo-cardio-facial syndrome homolog OS=Mus musculus GN=Arvcf PE=1 SV=2//0
ENSAPLG00000007037	2839.56	6334.92	-1.1577	4.16e-13	8.06e-12	sp|P99028|QCR6_MOUSE Cytochrome b-c1 complex subunit 6, mitochondrial OS=Mus musculus GN=Uqcrh PE=1 SV=2//1.49954e-33
ENSAPLG00000012722	456.27	28.6483	3.9934	1.69e-56	4.16e-54	sp|Q00547|HMMR_MOUSE Hyaluronan mediated motility receptor OS=Mus musculus GN=Hmmr PE=1 SV=4//8.55637e-137
ENSAPLG00000013504	22.7724	3.66238	2.6364	0.00020122	0.00099769	sp|Q00597|FANCC_HUMAN Fanconi anemia group C protein OS=Homo sapiens GN=FANCC PE=1 SV=1//2.4455e-151
ENSAPLG00000007417	10.6206	26.6318	-1.3263	0.015596	0.044278	sp|Q00609|CD80_MOUSE T-lymphocyte activation antigen CD80 OS=Mus musculus GN=Cd80 PE=1 SV=1//1.2663e-15
ENSAPLG00000004541	162.108	105.843	0.61503	0.010869	0.032533	sp|Q00649|HSPB1_CHICK Heat shock protein beta-1 OS=Gallus gallus GN=HSPB1 PE=2 SV=1//8.49668e-19
ENSAPLG00000011547	457.811	159.427	1.5219	5.04e-14	1.08e-12	sp|Q00651|ITA4_MOUSE Integrin alpha-4 OS=Mus musculus GN=Itga4 PE=1 SV=1//0
ENSAPLG00000013550	217.073	117.198	0.88924	0.0001561	0.00079119	sp|Q00657|CSPG4_RAT Chondroitin sulfate proteoglycan 4 OS=Rattus norvegicus GN=Cspg4 PE=1 SV=2//9.44443e-12
Novel01446	434.921	1013.89	-1.2211	6.61e-08	6.42e-07	sp|Q00709|BCL2_CHICK Apoptosis regulator Bcl-2 OS=Gallus gallus GN=BCL2 PE=2 SV=1//1.68068e-18
ENSAPLG00000002574	38.9418	173.788	-2.1579	2.09e-05	0.00012998	sp|Q00722|PLCB2_HUMAN 1-phosphatidylinositol 4,5-bisphosphate phosphodiesterase beta-2 OS=Homo sapiens GN=PLCB2 PE=1 SV=2//0
ENSAPLG00000002639	806.108	1266.58	-0.65189	0.00016713	0.00084279	sp|Q00765|REEP5_HUMAN Receptor expression-enhancing protein 5 OS=Homo sapiens GN=REEP5 PE=1 SV=3//1.8763e-71
ENSAPLG00000010114	104.539	226.396	-1.1148	5.89e-07	4.89e-06	sp|Q00780|CO8A1_MOUSE Collagen alpha-1(VIII) chain OS=Mus musculus GN=Col8a1 PE=1 SV=3//1.86889e-22
ENSAPLG00000007103	55532.7	6134.94	3.1782	1.26e-48	2.31e-46	sp|Q00872|MYPC1_HUMAN Myosin-binding protein C, slow-type OS=Homo sapiens GN=MYBPC1 PE=1 SV=2//0
ENSAPLG00000016397	46.9802	159.593	-1.7643	5.19e-11	8e-10	sp|Q00910|SO2A1_RAT Solute carrier organic anion transporter family member 2A1 OS=Rattus norvegicus GN=Slco2a1 PE=1 SV=3//0
Novel02416	8.20916	257.632	-4.9719	6.29e-07	5.2e-06	sp|Q01063|PDE4D_MOUSE cAMP-specific 3&apos;,5&apos;-cyclic phosphodiesterase 4D OS=Mus musculus GN=Pde4d PE=1 SV=2//3.6047e-43
ENSAPLG00000007461	15827.2	11655.5	0.4414	0.0041541	0.014181	sp|Q01082|SPTB2_HUMAN Spectrin beta chain, non-erythrocytic 1 OS=Homo sapiens GN=SPTBN1 PE=1 SV=2//0
ENSAPLG00000007723	851.438	1775.54	-1.0603	2.54e-08	2.64e-07	sp|Q01167|FOXK2_HUMAN Forkhead box protein K2 OS=Homo sapiens GN=FOXK2 PE=1 SV=3//0
ENSAPLG00000002987	696.487	467.972	0.57368	0.0012984	0.00519	sp|Q01279|EGFR_MOUSE Epidermal growth factor receptor OS=Mus musculus GN=Egfr PE=1 SV=1//0
ENSAPLG00000004559	1169.44	223.891	2.3849	1.48e-37	1.73e-35	sp|Q01432|AMPD3_HUMAN AMP deaminase 3 OS=Homo sapiens GN=AMPD3 PE=1 SV=1//0
ENSAPLG00000016415	705.479	471.327	0.58187	0.0013427	0.0053368	sp|Q01459|DIAC_HUMAN Di-N-acetylchitobiase OS=Homo sapiens GN=CTBS PE=1 SV=1//0
ENSAPLG00000010858	9209.85	1675.09	2.4589	2e-42	2.97e-40	sp|Q01484|ANK2_HUMAN Ankyrin-2 OS=Homo sapiens GN=ANK2 PE=1 SV=4//4.73788e-152
Novel02768	5643.11	49.0632	6.8457	1.18e-215	2.12e-211	sp|Q01550|TANA_XENLA Tanabin OS=Xenopus laevis PE=2 SV=1//1.00768e-27
ENSAPLG00000000622	184.037	5789.8	-4.9754	7.27e-13	1.37e-11	sp|Q01584|LIPO_BUFMA Lipocalin OS=Bufo marinus PE=1 SV=1//1.03954e-56
ENSAPLG00000011248	259.124	8.93588	4.8579	2.61e-50	5.28e-48	sp|Q01613|SHRM1_XENLA Protein Shroom1 OS=Xenopus laevis GN=shroom1 PE=1 SV=1//1.15415e-81
Novel01923	382.859	13.9324	4.7803	2.89e-63	9.45e-61	sp|Q01613|SHRM1_XENLA Protein Shroom1 OS=Xenopus laevis GN=shroom1 PE=1 SV=1//5.78745e-39
ENSAPLG00000008249	1062.21	1653.85	-0.63877	0.00015701	0.00079554	sp|Q01635|LAMB1_CHICK Laminin subunit beta-1 (Fragment) OS=Gallus gallus GN=LAMB1 PE=2 SV=1//3.23695e-55
ENSAPLG00000012725	652.567	882.791	-0.43595	0.014398	0.041425	sp|Q01813|K6PP_HUMAN 6-phosphofructokinase type C OS=Homo sapiens GN=PFKP PE=1 SV=2//0
ENSAPLG00000014249	182.088	272.161	-0.57982	0.00437	0.014829	sp|Q01831|XPC_HUMAN DNA repair protein complementing XP-C cells OS=Homo sapiens GN=XPC PE=1 SV=4//0
ENSAPLG00000001999	1569.4	2107.84	-0.42555	0.013705	0.039774	sp|Q01841|TGM2_CHICK Protein-glutamine gamma-glutamyltransferase 2 OS=Gallus gallus GN=TGL2 PE=1 SV=3//0
ENSAPLG00000015185	186.731	116.103	0.68555	0.0034935	0.012227	sp|Q01888|GDC_BOVIN Graves disease carrier protein OS=Bos taurus GN=SLC25A16 PE=2 SV=1//4.35142e-09
ENSAPLG00000005793	20.047	3.84982	2.3805	0.001301	0.0051969	sp|Q01954|BNC1_HUMAN Zinc finger protein basonuclin-1 OS=Homo sapiens GN=BNC1 PE=1 SV=2//0
ENSAPLG00000013960	402.968	252.22	0.67598	0.00056522	0.0024935	sp|Q01973|ROR1_HUMAN Tyrosine-protein kinase transmembrane receptor ROR1 OS=Homo sapiens GN=ROR1 PE=1 SV=2//0
ENSAPLG00000006482	32.23	161.75	-2.3273	3.34e-16	8.92e-15	sp|Q01974|ROR2_HUMAN Tyrosine-protein kinase transmembrane receptor ROR2 OS=Homo sapiens GN=ROR2 PE=1 SV=2//0
ENSAPLG00000001939	2039.6	1388.94	0.5543	0.00080003	0.0034067	sp|Q01978|TFE2_XENLA Transcription factor E2-alpha OS=Xenopus laevis GN=tcf3 PE=1 SV=1//0
ENSAPLG00000012969	346.902	772.504	-1.155	3.62e-10	4.93e-09	sp|Q01H83|SELK_XENTR Selenoprotein K OS=Xenopus tropicalis GN=selk PE=3 SV=2//1.40656e-22
ENSAPLG00000011650	2068.76	3482.54	-0.75138	2.28e-06	1.71e-05	sp|Q02092|GHR_CHICK Growth hormone receptor OS=Gallus gallus GN=GHR PE=1 SV=1//0
ENSAPLG00000015305	65.0627	36.627	0.82892	0.013851	0.040088	sp|Q02094|RHAG_HUMAN Ammonium transporter Rh type A OS=Homo sapiens GN=RHAG PE=1 SV=2//1.09317e-127
ENSAPLG00000016277	1356.25	5574.05	-2.0391	2.99e-10	4.11e-09	sp|Q02218|ODO1_HUMAN 2-oxoglutarate dehydrogenase, mitochondrial OS=Homo sapiens GN=OGDH PE=1 SV=3//0
Novel03397	37.0141	1.06146	5.124	2.05e-11	3.3e-10	sp|Q02224|CENPE_HUMAN Centromere-associated protein E OS=Homo sapiens GN=CENPE PE=1 SV=2//2.80867e-22
Novel03452	94.9302	5.60941	4.0809	8.15e-21	3.22e-19	sp|Q02224|CENPE_HUMAN Centromere-associated protein E OS=Homo sapiens GN=CENPE PE=1 SV=2//5.62754e-06
ENSAPLG00000015684	76.6775	3.5971	4.4139	1.23e-18	4.11e-17	sp|Q02224|CENPE_HUMAN Centromere-associated protein E OS=Homo sapiens GN=CENPE PE=1 SV=2//8.98033e-19
ENSAPLG00000012518	170.521	12.8215	3.7333	2.78e-29	1.95e-27	sp|Q02241|KIF23_HUMAN Kinesin-like protein KIF23 OS=Homo sapiens GN=KIF23 PE=1 SV=3//4.59804e-56
ENSAPLG00000004709	86.949	5.35669	4.0208	1.87e-18	6.11e-17	sp|Q02241|KIF23_HUMAN Kinesin-like protein KIF23 OS=Homo sapiens GN=KIF23 PE=1 SV=3//4.64093e-162
Novel03276	13.5459	2.30084	2.5576	0.0044323	0.015003	sp|Q02241|KIF23_HUMAN Kinesin-like protein KIF23 OS=Homo sapiens GN=KIF23 PE=1 SV=3//7.56148e-39
Novel03402	36.8899	3.53182	3.3847	5.8e-08	5.69e-07	sp|Q02241|KIF23_HUMAN Kinesin-like protein KIF23 OS=Homo sapiens GN=KIF23 PE=1 SV=3//8.21384e-34
ENSAPLG00000004381	241.676	704.242	-1.543	2.07e-16	5.67e-15	sp|Q02318|CP27A_HUMAN Sterol 26-hydroxylase, mitochondrial OS=Homo sapiens GN=CYP27A1 PE=1 SV=1//1.49964e-152
ENSAPLG00000007143	306.237	696.565	-1.1856	9.67e-11	1.43e-09	sp|Q02369|NDUB9_BOVIN NADH dehydrogenase [ubiquinone] 1 beta subcomplex subunit 9 OS=Bos taurus GN=NDUFB9 PE=1 SV=2//6.0602e-47
ENSAPLG00000014383	485.482	1605.85	-1.7259	9.11e-06	6.11e-05	sp|Q02370|NDUA2_BOVIN NADH dehydrogenase [ubiquinone] 1 alpha subcomplex subunit 2 OS=Bos taurus GN=NDUFA2 PE=1 SV=2//1.073e-23
ENSAPLG00000015152	1103.37	2101.95	-0.92981	7.47e-07	6.13e-06	sp|Q02372|NDUB8_BOVIN NADH dehydrogenase [ubiquinone] 1 beta subcomplex subunit 8, mitochondrial OS=Bos taurus GN=NDUFB8 PE=1 SV=1//7.91147e-85
Novel02282	548.495	1543.15	-1.4923	1.18e-17	3.62e-16	sp|Q02376|NDUC1_BOVIN NADH dehydrogenase [ubiquinone] 1 subunit C1, mitochondrial OS=Bos taurus GN=NDUFC1 PE=1 SV=1//3.28023e-10
ENSAPLG00000011463	256.099	689.98	-1.4299	3.41e-07	2.96e-06	sp|Q02379|NDUS5_BOVIN NADH dehydrogenase [ubiquinone] iron-sulfur protein 5 OS=Bos taurus GN=NDUFS5 PE=1 SV=2//3.01992e-06
ENSAPLG00000011659	1035.22	2390.35	-1.2073	6.72e-13	1.27e-11	sp|Q02380|NDUB5_BOVIN NADH dehydrogenase [ubiquinone] 1 beta subcomplex subunit 5, mitochondrial OS=Bos taurus GN=NDUFB5 PE=1 SV=1//3.30925e-30
ENSAPLG00000016259	765.369	546.364	0.48629	0.0063904	0.020587	sp|Q02395|MTF2_MOUSE Metal-response element-binding transcription factor 2 OS=Mus musculus GN=Mtf2 PE=1 SV=2//0
ENSAPLG00000003054	710.577	379.071	0.90652	8.55e-07	6.95e-06	sp|Q02440|MYO5A_CHICK Unconventional myosin-Va OS=Gallus gallus GN=MYO5A PE=1 SV=1//0
ENSAPLG00000010528	171.671	270.201	-0.65439	0.010198	0.030758	sp|Q02446|SP4_HUMAN Transcription factor Sp4 OS=Homo sapiens GN=SP4 PE=1 SV=2//2.08219e-76
ENSAPLG00000008007	10428.5	7709.11	0.4359	0.004141	0.014147	sp|Q02543|RL18A_HUMAN 60S ribosomal protein L18a OS=Homo sapiens GN=RPL18A PE=1 SV=2//1.19805e-113
ENSAPLG00000004420	975.196	8.54421	6.8346	1.29e-07	1.2e-06	sp|Q02566|MYH6_MOUSE Myosin-6 OS=Mus musculus GN=Myh6 PE=1 SV=2//0
ENSAPLG00000012331	36.6859	5.74948	2.6737	2.89e-06	2.13e-05	sp|Q02833|RASF7_HUMAN Ras association domain-containing protein 7 OS=Homo sapiens GN=RASSF7 PE=2 SV=1//5.26716e-62
ENSAPLG00000015787	22622.3	12124.9	0.89977	5.82e-09	6.64e-08	sp|Q02878|RL6_HUMAN 60S ribosomal protein L6 OS=Homo sapiens GN=RPL6 PE=1 SV=3//2.31721e-127
ENSAPLG00000011817	8925.23	4997.17	0.83678	1.08e-07	1.01e-06	sp|Q02952|AKA12_HUMAN A-kinase anchor protein 12 OS=Homo sapiens GN=AKAP12 PE=1 SV=4//2.52188e-06
ENSAPLG00000007688	32.8997	10.1963	1.69	0.0014672	0.0057676	sp|Q03062|HES5_RAT Transcription factor HES-5 OS=Rattus norvegicus GN=Hes5 PE=2 SV=1//2.75625e-33
ENSAPLG00000004751	248.48	1477.4	-2.5719	0.012288	0.036187	sp|Q03181|PPARD_HUMAN Peroxisome proliferator-activated receptor delta OS=Homo sapiens GN=PPARD PE=1 SV=1//0
ENSAPLG00000005213	363.915	105.502	1.7863	1.51e-16	4.17e-15	sp|Q03237|MYBB_CHICK Myb-related protein B OS=Gallus gallus GN=MYBL2 PE=1 SV=1//1.18607e-10
Novel03191	17.6261	36.6966	-1.0579	0.015089	0.043102	sp|Q03385|GNDS_MOUSE Ral guanine nucleotide dissociation stimulator OS=Mus musculus GN=Ralgds PE=1 SV=2//4.95488e-19
ENSAPLG00000004044	539.983	294.04	0.8769	3.42e-06	2.5e-05	sp|Q03386|GNDS_RAT Ral guanine nucleotide dissociation stimulator OS=Rattus norvegicus GN=Ralgds PE=1 SV=1//0
ENSAPLG00000016335	506.581	342.907	0.56297	0.0032589	0.011516	sp|Q03468|ERCC6_HUMAN DNA excision repair protein ERCC-6 OS=Homo sapiens GN=ERCC6 PE=1 SV=1//0
ENSAPLG00000002650	114.914	3779.9	-5.0397	6.33e-14	1.34e-12	sp|Q03484|CEBPD_RAT CCAAT/enhancer-binding protein delta OS=Rattus norvegicus GN=Cebpd PE=2 SV=1//3.07385e-39
ENSAPLG00000015298	75.5766	132.783	-0.81306	0.0041487	0.014169	sp|Q03519|TAP2_HUMAN Antigen peptide transporter 2 OS=Homo sapiens GN=TAP2 PE=1 SV=1//2.48926e-172
ENSAPLG00000004659	5135.35	2304.66	1.1559	9.24e-13	1.73e-11	sp|Q03669|AT2A2_CHICK Sarcoplasmic/endoplasmic reticulum calcium ATPase 2 OS=Gallus gallus GN=ATP2A2 PE=2 SV=2//0
ENSAPLG00000008952	1080.23	2484.92	-1.2019	4.55e-13	8.76e-12	sp|Q04205|TENS_CHICK Tensin OS=Gallus gallus GN=TNS PE=1 SV=2//6.28045e-06
ENSAPLG00000015861	2776.24	1339.31	1.0516	1.15e-10	1.68e-09	sp|Q04721|NOTC2_HUMAN Neurogenic locus notch homolog protein 2 OS=Homo sapiens GN=NOTCH2 PE=1 SV=3//1.52704e-11
ENSAPLG00000012402	61.3335	221.464	-1.8523	4.45e-13	8.6e-12	sp|Q04724|TLE1_HUMAN Transducin-like enhancer protein 1 OS=Homo sapiens GN=TLE1 PE=1 SV=2//0
Novel01036	13.9711	32.2896	-1.2086	0.015533	0.044134	sp|Q04758|IPKB_MOUSE cAMP-dependent protein kinase inhibitor beta OS=Mus musculus GN=Pkib PE=2 SV=1//5.78339e-10
ENSAPLG00000011908	159.65	302.762	-0.92328	0.0019535	0.0073999	sp|Q04791|SASB_ANAPL Fatty acyl-CoA hydrolase precursor, medium chain OS=Anas platyrhynchos PE=1 SV=1//0
ENSAPLG00000016309	491.55	81.9941	2.5837	2.11e-32	1.85e-30	sp|Q04799|FMO5_RABIT Dimethylaniline monooxygenase [N-oxide-forming] 5 OS=Oryctolagus cuniculus GN=FMO5 PE=1 SV=2//0
ENSAPLG00000014123	271.308	877.646	-1.6937	0.015379	0.043786	sp|Q04913|NR4A1_XENLA Nuclear receptor subfamily 4 group A member 1 OS=Xenopus laevis GN=nr4a1 PE=2 SV=1//3.04399e-22
ENSAPLG00000005489	1318.85	466.297	1.5	1.78e-17	5.32e-16	sp|Q05186|RCN1_MOUSE Reticulocalbin-1 OS=Mus musculus GN=Rcn1 PE=1 SV=1//1.67527e-106
ENSAPLG00000001168	632.16	362.607	0.80188	2.12e-05	0.00013171	sp|Q05193|DYN1_HUMAN Dynamin-1 OS=Homo sapiens GN=DNM1 PE=1 SV=2//0
ENSAPLG00000012236	341.315	481.254	-0.49569	0.010058	0.030399	sp|Q05209|PTN12_HUMAN Tyrosine-protein phosphatase non-receptor type 12 OS=Homo sapiens GN=PTPN12 PE=1 SV=3//0
ENSAPLG00000014523	95.6068	51.0691	0.90466	0.0027574	0.0099529	sp|Q05423|FABP7_CHICK Fatty acid-binding protein, brain OS=Gallus gallus GN=FABP7 PE=2 SV=2//1.9249e-70
ENSAPLG00000002527	138.312	45.5124	1.6036	1.74e-08	1.85e-07	sp|Q05437|PRRX1_CHICK Paired mesoderm homeobox protein 1 OS=Gallus gallus GN=PRRX1 PE=1 SV=2//4.42233e-104
ENSAPLG00000003297	273.126	24.6142	3.472	4.87e-36	5.29e-34	sp|Q05438|BMR1B_CHICK Bone morphogenetic protein receptor type-1B OS=Gallus gallus GN=BMPR1B PE=2 SV=1//1.99924e-163
ENSAPLG00000002963	338.59	2722.46	-3.0073	0.00067781	0.0029363	sp|Q05516|ZBT16_HUMAN Zinc finger and BTB domain-containing protein 16 OS=Homo sapiens GN=ZBTB16 PE=1 SV=2//9.86045e-07
ENSAPLG00000004727	838.871	2854.55	-1.7667	1.25e-09	1.57e-08	sp|Q05557|CRYAB_ANAPL Alpha-crystallin B chain OS=Anas platyrhynchos GN=CRYAB PE=2 SV=1//4.37924e-110
ENSAPLG00000002403	1452.44	9500.45	-2.7095	7.33e-44	1.15e-41	sp|Q05623|MYBPH_CHICK Myosin-binding protein H OS=Gallus gallus GN=MYBPH PE=1 SV=1//0
ENSAPLG00000009985	1890.62	2776.51	-0.55441	0.00060071	0.0026378	sp|Q05744|CATD_CHICK Cathepsin D OS=Gallus gallus GN=CTSD PE=1 SV=1//0
ENSAPLG00000011378	502.08	821.19	-0.7098	9.94e-05	0.00053011	sp|Q05752|NDUA7_BOVIN NADH dehydrogenase [ubiquinone] 1 alpha subcomplex subunit 7 OS=Bos taurus GN=NDUFA7 PE=1 SV=2//4.69285e-27
ENSAPLG00000011570	7.575	91.0426	-3.5872	0.00018381	0.0009205	sp|Q05826|CEBPB_CHICK CCAAT/enhancer-binding protein beta OS=Gallus gallus GN=CEBPB PE=2 SV=1//3.17615e-72
ENSAPLG00000014917	841.506	571.343	0.55862	0.0014445	0.005692	sp|Q05876|FYN_CHICK Tyrosine-protein kinase Fyn OS=Gallus gallus GN=FYN PE=1 SV=2//0
Novel01697	17.9689	57.0735	-1.6673	3.79e-05	0.00022307	sp|Q05910|ADAM8_MOUSE Disintegrin and metalloproteinase domain-containing protein 8 OS=Mus musculus GN=Adam8 PE=2 SV=3//1.58613e-18
ENSAPLG00000011236	2224.23	37723.8	-4.0841	1.67e-36	1.89e-34	sp|Q05962|ADT1_RAT ADP/ATP translocase 1 OS=Rattus norvegicus GN=Slc25a4 PE=1 SV=3//6.1263e-168
ENSAPLG00000006582	855.083	554.453	0.625	0.00026956	0.0012903	sp|Q05AQ3|S2542_XENTR Mitochondrial coenzyme A transporter SLC25A42 OS=Xenopus tropicalis GN=slc25a42 PE=2 SV=1//0
ENSAPLG00000002996	731.04	1008.95	-0.46483	0.0082733	0.025665	sp|Q05BQ5|MBTD1_HUMAN MBT domain-containing protein 1 OS=Homo sapiens GN=MBTD1 PE=1 SV=2//0
ENSAPLG00000002781	1059.3	1616.64	-0.60988	0.00032401	0.0015223	sp|Q06190|P2R3A_HUMAN Serine/threonine-protein phosphatase 2A regulatory subunit B&apos;&apos; subunit alpha OS=Homo sapiens GN=PPP2R3A PE=1 SV=1//0
ENSAPLG00000000806	1179.11	720.6	0.71043	4.18e-05	0.0002432	sp|Q06210|GFPT1_HUMAN Glutamine--fructose-6-phosphate aminotransferase [isomerizing] 1 OS=Homo sapiens GN=GFPT1 PE=1 SV=3//0
ENSAPLG00000009339	887.643	1368.12	-0.62414	0.00023484	0.0011421	sp|Q06546|GABPA_HUMAN GA-binding protein alpha chain OS=Homo sapiens GN=GABPA PE=1 SV=1//0
ENSAPLG00000012815	728.051	362.918	1.0044	2.97e-08	3.05e-07	sp|Q06807|TIE2_BOVIN Angiopoietin-1 receptor OS=Bos taurus GN=TEK PE=2 SV=1//0
ENSAPLG00000001486	14.9796	37.7063	-1.3318	0.0037765	0.013071	sp|Q06889|EGR3_HUMAN Early growth response protein 3 OS=Homo sapiens GN=EGR3 PE=1 SV=1//7.37784e-137
ENSAPLG00000008510	46.4574	161.269	-1.7955	4.8e-07	4.05e-06	sp|Q06HQ7|PLB1_MONDO Phospholipase B1, membrane-associated OS=Monodelphis domestica GN=PLB1 PE=2 SV=1//1.18399e-09
ENSAPLG00000004580	1464.64	746.173	0.97297	1.11e-08	1.22e-07	sp|Q07008|NOTC1_RAT Neurogenic locus notch homolog protein 1 OS=Rattus norvegicus GN=Notch1 PE=2 SV=2//0
ENSAPLG00000006127	198.056	113.495	0.80327	0.00061991	0.0027109	sp|Q07014|LYN_RAT Tyrosine-protein kinase Lyn OS=Rattus norvegicus GN=Lyn PE=1 SV=3//0
ENSAPLG00000000701	988.411	513.093	0.94589	5.26e-08	5.18e-07	sp|Q07065|CKAP4_HUMAN Cytoskeleton-associated protein 4 OS=Homo sapiens GN=CKAP4 PE=1 SV=2//8.65529e-156
ENSAPLG00000009870	2298.7	4538.31	-0.98134	2.6e-05	0.00015873	sp|Q07130|UGPA_BOVIN UTP--glucose-1-phosphate uridylyltransferase OS=Bos taurus GN=UGP2 PE=1 SV=2//0
ENSAPLG00000009611	1139.19	490.353	1.2161	3.46e-12	6.12e-11	sp|Q07496|EPHA4_CHICK Ephrin type-A receptor 4 OS=Gallus gallus GN=EPHA4 PE=1 SV=2//0
ENSAPLG00000006930	91.0039	41.9374	1.1177	0.00060755	0.0026652	sp|Q07497|EPHB5_CHICK Ephrin type-B receptor 5 OS=Gallus gallus GN=EPHB5 PE=2 SV=1//0
ENSAPLG00000016421	505.327	1116.41	-1.1436	1.38e-05	8.95e-05	sp|Q07507|DERM_HUMAN Dermatopontin OS=Homo sapiens GN=DPT PE=2 SV=2//3.24439e-83
ENSAPLG00000010375	287.28	422.041	-0.55493	0.0043996	0.014912	sp|Q07816|B2CL1_CHICK Bcl-2-like protein 1 OS=Gallus gallus GN=BCL2L1 PE=2 SV=2//4.57574e-125
ENSAPLG00000009950	180.502	9.0043	4.3253	5.31e-30	3.95e-28	sp|Q07864|DPOE1_HUMAN DNA polymerase epsilon catalytic subunit A OS=Homo sapiens GN=POLE PE=1 SV=5//0
ENSAPLG00000010641	178.628	259.77	-0.54028	0.010309	0.031055	sp|Q07869|PPARA_HUMAN Peroxisome proliferator-activated receptor alpha OS=Homo sapiens GN=PPARA PE=1 SV=2//0
ENSAPLG00000005327	408.37	685.133	-0.74651	4.77e-05	0.00027455	sp|Q07890|SOS2_HUMAN Son of sevenless homolog 2 OS=Homo sapiens GN=SOS2 PE=1 SV=2//0
ENSAPLG00000004563	827.587	8188.76	-3.3067	9.4e-80	6.05e-77	sp|Q07969|CD36_RAT Platelet glycoprotein 4 OS=Rattus norvegicus GN=Cd36 PE=1 SV=3//0
ENSAPLG00000007472	814.665	372.02	1.1308	1.53e-10	2.2e-09	sp|Q08174|PCDH1_HUMAN Protocadherin-1 OS=Homo sapiens GN=PCDH1 PE=1 SV=2//5.47329e-06
ENSAPLG00000003728	912.21	1621.03	-0.82947	1.06e-06	8.45e-06	sp|Q08209|PP2BA_HUMAN Serine/threonine-protein phosphatase 2B catalytic subunit alpha isoform OS=Homo sapiens GN=PPP3CA PE=1 SV=1//0
ENSAPLG00000013189	47.1304	96.2298	-1.0298	0.00094344	0.0039337	sp|Q08289|CACB2_HUMAN Voltage-dependent L-type calcium channel subunit beta-2 OS=Homo sapiens GN=CACNB2 PE=1 SV=3//0
ENSAPLG00000003277	703.083	996.172	-0.5027	0.0034949	0.01223	sp|Q08378|GOGA3_HUMAN Golgin subfamily A member 3 OS=Homo sapiens GN=GOLGA3 PE=1 SV=2//0
ENSAPLG00000005503	295.325	106.287	1.4743	7.08e-08	6.85e-07	sp|Q08393|GSTA2_CHICK Glutathione S-transferase OS=Gallus gallus PE=2 SV=2//1.79356e-119
ENSAPLG00000008644	3340.84	1120.76	1.5757	1.49e-21	6.29e-20	sp|Q08462|ADCY2_HUMAN Adenylate cyclase type 2 OS=Homo sapiens GN=ADCY2 PE=1 SV=5//1.91383e-32
ENSAPLG00000008590	3582.57	6353.26	-0.8265	2.94e-07	2.58e-06	sp|Q08481|PECA1_MOUSE Platelet endothelial cell adhesion molecule OS=Mus musculus GN=Pecam1 PE=1 SV=1//3.56879e-100
ENSAPLG00000009897	37.274	10.7081	1.7995	0.00054466	0.0024146	sp|Q08623|HDHD1_HUMAN Pseudouridine-5&apos;-monophosphatase OS=Homo sapiens GN=HDHD1 PE=1 SV=3//1.06695e-18
ENSAPLG00000002554	40.566	11.9654	1.7614	0.0055926	0.018371	sp|Q08629|TICN1_HUMAN Testican-1 OS=Homo sapiens GN=SPOCK1 PE=1 SV=1//0
ENSAPLG00000014438	1023.73	561.023	0.86771	5.7e-07	4.75e-06	sp|Q08639|TFDP1_MOUSE Transcription factor Dp-1 OS=Mus musculus GN=Tfdp1 PE=1 SV=1//6.1611e-173
ENSAPLG00000001124	272.956	856.82	-1.6503	2.85e-18	9.19e-17	sp|Q08856|MYF5_CHICK Myogenic factor 5 OS=Gallus gallus GN=MYF5 PE=4 SV=2//1.96114e-94
ENSAPLG00000011965	278.686	801.175	-1.5235	2.65e-16	7.15e-15	sp|Q08874|MITF_MOUSE Microphthalmia-associated transcription factor OS=Mus musculus GN=Mitf PE=1 SV=3//0
ENSAPLG00000001177	802.617	1452.58	-0.85584	4.77e-07	4.04e-06	sp|Q08999|RBL2_HUMAN Retinoblastoma-like protein 2 OS=Homo sapiens GN=RBL2 PE=1 SV=3//0
ENSAPLG00000010595	128.028	47.8333	1.4204	1.43e-06	1.11e-05	sp|Q08AE8|SPIR1_HUMAN Protein spire homolog 1 OS=Homo sapiens GN=SPIRE1 PE=1 SV=3//0
ENSAPLG00000015628	67.0566	196.122	-1.5483	5.66e-10	7.47e-09	sp|Q08AT1|RASLC_MOUSE Ras-like protein family member 12 OS=Mus musculus GN=Rasl12 PE=2 SV=1//1.01676e-118
ENSAPLG00000001159	97.8361	42.3765	1.2071	7.22e-05	0.00039847	sp|Q08AY9|FA89A_XENLA Protein FAM89A OS=Xenopus laevis GN=fam89a PE=2 SV=1//1.99673e-26
ENSAPLG00000013063	34.4476	94.1501	-1.4506	0.0031584	0.011212	sp|Q08DE8|RAB7B_BOVIN Ras-related protein Rab-7b OS=Bos taurus GN=RAB7B PE=2 SV=1//5.23613e-06
ENSAPLG00000008251	214.263	143.969	0.57362	0.012187	0.035935	sp|Q08DG6|COX15_BOVIN Cytochrome c oxidase assembly protein COX15 homolog OS=Bos taurus GN=COX15 PE=2 SV=1//5.66277e-178
ENSAPLG00000009756	40.658	13.2617	1.6163	0.00061132	0.002678	sp|Q08DH3|K1456_BOVIN Putative methyltransferase KIAA1456 homolog OS=Bos taurus PE=2 SV=1//8.61311e-157
ENSAPLG00000005024	510.099	264.086	0.94977	1.48e-06	1.15e-05	sp|Q08DI8|PUS7_BOVIN Pseudouridylate synthase 7 homolog OS=Bos taurus GN=PUS7 PE=2 SV=1//0
ENSAPLG00000008337	442.708	51.1217	3.1143	1.24e-10	1.81e-09	sp|Q08DK1|IGS11_BOVIN Immunoglobulin superfamily member 11 OS=Bos taurus GN=IGSF11 PE=2 SV=1//8.16643e-140
ENSAPLG00000009260	419.682	230.38	0.86528	1.84e-05	0.00011576	sp|Q08DL5|COE2_BOVIN Transcription factor COE2 OS=Bos taurus GN=EBF2 PE=2 SV=1//7.0295e-107
ENSAPLG00000012941	897.699	1902.76	-1.0838	2.68e-09	3.2e-08	sp|Q08DQ2|GFPT2_BOVIN Glutamine--fructose-6-phosphate aminotransferase [isomerizing] 2 OS=Bos taurus GN=GFPT2 PE=1 SV=1//0
ENSAPLG00000012476	108.092	231.726	-1.1002	1.83e-06	1.4e-05	sp|Q08DY6|E2F6_BOVIN Transcription factor E2F6 OS=Bos taurus GN=E2F6 PE=2 SV=1//4.03378e-90
ENSAPLG00000015194	273.074	121.189	1.172	9.32e-08	8.86e-07	sp|Q08DY9|CASP3_BOVIN Caspase-3 OS=Bos taurus GN=CASP3 PE=2 SV=1//3.89509e-135
ENSAPLG00000015061	52.327	26.794	0.96565	0.015551	0.04417	sp|Q08DZ8|CC111_BOVIN Coiled-coil domain-containing protein 111 OS=Bos taurus GN=CCDC111 PE=2 SV=1//1.96416e-155
ENSAPLG00000000974	312.09	223.697	0.48042	0.017449	0.048814	sp|Q08E11|PPIC_BOVIN Peptidyl-prolyl cis-trans isomerase C OS=Bos taurus GN=PPIC PE=2 SV=1//9.46371e-62
ENSAPLG00000015268	2375.76	5187.69	-1.1267	3.73e-12	6.57e-11	sp|Q08E13|RNF10_BOVIN RING finger protein 10 OS=Bos taurus GN=RNF10 PE=2 SV=1//2.49964e-25
ENSAPLG00000006771	38.6163	14.2809	1.4351	0.0028416	0.010222	sp|Q08E52|PAK1_BOVIN Serine/threonine-protein kinase PAK 1 OS=Bos taurus GN=PAK1 PE=1 SV=1//0
ENSAPLG00000012071	8.40769	56.3006	-2.7434	2.44e-09	2.93e-08	sp|Q08E53|NR4A2_BOVIN Nuclear receptor subfamily 4 group A member 2 OS=Bos taurus GN=NR4A2 PE=2 SV=1//2.63349e-77
ENSAPLG00000011383	128.123	201.84	-0.65568	0.0039421	0.013563	sp|Q09108|SCF_CHICK Kit ligand OS=Gallus gallus GN=KITLG PE=2 SV=1//6.74061e-144
ENSAPLG00000014681	5022.07	2081.63	1.2706	5.81e-15	1.35e-13	sp|Q09167|SRSF5_RAT Serine/arginine-rich splicing factor 5 OS=Rattus norvegicus GN=Srsf5 PE=2 SV=1//6.16743e-72
ENSAPLG00000008359	43.15	6.42969	2.7465	1.51e-07	1.39e-06	sp|Q09324|GCNT1_MOUSE Beta-1,3-galactosyl-O-glycosyl-glycoprotein beta-1,6-N-acetylglucosaminyltransferase OS=Mus musculus GN=Gcnt1 PE=1 SV=2//0
ENSAPLG00000009025	5119.82	1682.41	1.6056	3.18e-22	1.4e-20	sp|Q09429|ABCC8_RAT ATP-binding cassette sub-family C member 8 OS=Rattus norvegicus GN=Abcc8 PE=1 SV=4//0
Novel03239	79.2936	20.6939	1.938	1.23e-07	1.15e-06	sp|Q09429|ABCC8_RAT ATP-binding cassette sub-family C member 8 OS=Rattus norvegicus GN=Abcc8 PE=1 SV=4//1.29556e-31
Novel01484	150.947	226.697	-0.58672	0.00876	0.027007	sp|Q09472|EP300_HUMAN Histone acetyltransferase p300 OS=Homo sapiens GN=EP300 PE=1 SV=2//1.10949e-29
ENSAPLG00000007637	7002.32	23327.5	-1.7361	2.16e-11	3.47e-10	sp|Q09666|AHNK_HUMAN Neuroblast differentiation-associated protein AHNAK OS=Homo sapiens GN=AHNAK PE=1 SV=2//1.45556e-11
ENSAPLG00000000907	39.602	11.5706	1.7751	0.00021401	0.001053	sp|Q09QM4|GPR17_RAT Uracil nucleotide/cysteinyl leukotriene receptor OS=Rattus norvegicus GN=Gpr17 PE=2 SV=1//4.97866e-172
ENSAPLG00000003242	53.4186	134.145	-1.3284	2.77e-06	2.05e-05	sp|Q09YN1|WNT2_RABIT Protein Wnt-2 OS=Oryctolagus cuniculus GN=WNT2 PE=3 SV=1//2.44476e-180
ENSAPLG00000005355	590.507	2679.32	-2.1818	0.0021535	0.0080675	sp|Q0D2D2|FBX31_XENTR F-box only protein 31 OS=Xenopus tropicalis GN=fbxo31 PE=2 SV=1//0
ENSAPLG00000013648	49.748	26.0084	0.93566	0.016963	0.047627	sp|Q0EEE2|PTHD3_MOUSE Patched domain-containing protein 3 OS=Mus musculus GN=Ptchd3 PE=1 SV=1//5.07926e-23
ENSAPLG00000006968	385.186	978.181	-1.3445	5.9e-14	1.26e-12	sp|Q0GGW5|STK11_CHICK Serine/threonine-protein kinase STK11 OS=Gallus gallus GN=STK11 PE=2 SV=1//0
ENSAPLG00000004225	271.219	760.141	-1.4868	2.12e-15	5.22e-14	sp|Q0GNE0|CISY_IGUIG Citrate synthase, mitochondrial OS=Iguana iguana GN=CS PE=2 SV=1//5.26031e-73
ENSAPLG00000005714	315.852	879.828	-1.478	5.44e-16	1.42e-14	sp|Q0GNE1|CISY_AMBCR Citrate synthase, mitochondrial OS=Amblyrhynchus cristatus GN=CS PE=2 SV=1//3.6114e-72
ENSAPLG00000007804	136.268	83.7568	0.70217	0.0075233	0.023644	sp|Q0IH40|DNLZ_XENLA DNL-type zinc finger protein OS=Xenopus laevis GN=dnlz PE=2 SV=1//1.0658e-35
ENSAPLG00000015570	2292.83	6599.44	-1.5252	7.66e-21	3.04e-19	sp|Q0IHE5|RIPL1_XENLA RILP-like protein 1 OS=Xenopus laevis GN=rilpl1 PE=2 SV=1//8.28297e-109
ENSAPLG00000008357	1720.42	11327.7	-2.719	5.9e-16	1.54e-14	sp|Q0IHF8|PDPFB_XENLA Pancreatic progenitor cell differentiation and proliferation factor B OS=Xenopus laevis GN=ppdpf-b PE=3 SV=1//4.23362e-26
ENSAPLG00000009337	375.141	668.659	-0.83384	5.59e-06	3.93e-05	sp|Q0IHF9|SARAF_XENLA Store-operated calcium entry-associated regulatory factor OS=Xenopus laevis GN=tmem66 PE=2 SV=2//3.86766e-56
ENSAPLG00000012957	126.252	59.3428	1.0892	7e-05	0.00038781	sp|Q0IHJ3|HAUS8_XENLA HAUS augmin-like complex subunit 8 OS=Xenopus laevis GN=haus8 PE=2 SV=1//5.98927e-54
ENSAPLG00000004284	244.493	86.5096	1.4989	3.82e-10	5.19e-09	sp|Q0IHQ9|ACPL2_XENTR Acid phosphatase-like protein 2 OS=Xenopus tropicalis GN=acpl2 PE=2 SV=1//1.69994e-31
ENSAPLG00000006757	98.6626	162.7	-0.72164	0.0032952	0.011629	sp|Q0II91|DJC21_BOVIN DnaJ homolog subfamily C member 21 OS=Bos taurus GN=DNAJC21 PE=2 SV=2//1.03478e-10
ENSAPLG00000004036	298.632	460.876	-0.62601	0.0017395	0.0066976	sp|Q0IIC2|KLD10_BOVIN Kelch domain-containing protein 10 OS=Bos taurus GN=KLHDC10 PE=2 SV=1//0
ENSAPLG00000006427	774.733	1733.97	-1.1623	3.12e-11	4.91e-10	sp|Q0IID7|DUS10_BOVIN Dual specificity protein phosphatase 10 OS=Bos taurus GN=DUSP10 PE=2 SV=1//0
ENSAPLG00000010169	206.635	118.325	0.80432	0.00048961	0.0022098	sp|Q0IIF6|FAIM1_BOVIN Fas apoptotic inhibitory molecule 1 OS=Bos taurus GN=FAIM PE=2 SV=1//4.78145e-113
ENSAPLG00000012450	1119.45	8088.77	-2.8531	1.38e-15	3.46e-14	sp|Q0IIG5|K6PF_BOVIN 6-phosphofructokinase, muscle type OS=Bos taurus GN=PFKM PE=2 SV=1//1.78152e-42
ENSAPLG00000013641	71.005	20.8981	1.7646	4.23e-06	3.03e-05	sp|Q0IIJ3|WASF1_BOVIN Wiskott-Aldrich syndrome protein family member 1 OS=Bos taurus GN=WASF1 PE=2 SV=1//0
ENSAPLG00000014354	384.222	607.07	-0.65992	0.00037789	0.0017462	sp|Q0IIM8|TBC8B_HUMAN TBC1 domain family member 8B OS=Homo sapiens GN=TBC1D8B PE=2 SV=2//0
ENSAPLG00000000968	300.134	136.726	1.1343	2.3e-07	2.06e-06	sp|Q0IJ01|ZWILC_XENTR Protein zwilch homolog OS=Xenopus tropicalis GN=zwilch PE=2 SV=1//1.7253e-179
ENSAPLG00000013228	1891.61	338.512	2.4823	4.93e-44	7.78e-42	sp|Q0KL00|PIEZ1_RAT Piezo-type mechanosensitive ion channel component 1 OS=Rattus norvegicus GN=Piezo1 PE=2 SV=3//0
ENSAPLG00000010040	478.721	1121.14	-1.2277	1.09e-08	1.2e-07	sp|Q0MQC0|NDUAB_PANTR NADH dehydrogenase [ubiquinone] 1 alpha subcomplex subunit 11 OS=Pan troglodytes GN=NDUFA11 PE=2 SV=3//1.05977e-33
ENSAPLG00000015508	1378.67	2308.27	-0.74353	7.08e-06	4.88e-05	sp|Q0MQD2|NDUB3_PANTR NADH dehydrogenase [ubiquinone] 1 beta subcomplex subunit 3 OS=Pan troglodytes GN=NDUFB3 PE=3 SV=3//2.78755e-36
ENSAPLG00000008862	1653.82	3163.34	-0.93565	5.92e-09	6.75e-08	sp|Q0MQG7|NDUS3_GORGO NADH dehydrogenase [ubiquinone] iron-sulfur protein 3, mitochondrial OS=Gorilla gorilla gorilla GN=NDUFS3 PE=2 SV=1//1.57181e-140
ENSAPLG00000014333	472.067	1467.84	-1.6366	3.77e-21	1.54e-19	sp|Q0MQH5|NDUS6_PONPY NADH dehydrogenase [ubiquinone] iron-sulfur protein 6, mitochondrial OS=Pongo pygmaeus GN=NDUFS6 PE=2 SV=1//1.02513e-49
ENSAPLG00000001226	304.438	620.456	-1.0272	4.56e-08	4.54e-07	sp|Q0MQJ1|NDUV3_GORGO NADH dehydrogenase [ubiquinone] flavoprotein 3, mitochondrial OS=Gorilla gorilla gorilla GN=NDUFV3 PE=3 SV=1//1.55822e-08
ENSAPLG00000015855	1405.44	6436.51	-2.1953	4.43e-06	3.17e-05	sp|Q0P5A7|4EBP1_BOVIN Eukaryotic translation initiation factor 4E-binding protein 1 OS=Bos taurus GN=EIF4EBP1 PE=3 SV=1//2.93759e-24
ENSAPLG00000006240	191.678	391.666	-1.0309	2.71e-07	2.4e-06	sp|Q0P5B1|PEX13_BOVIN Peroxisomal membrane protein PEX13 OS=Bos taurus GN=PEX13 PE=2 SV=1//4.92815e-178
ENSAPLG00000009188	89.1651	47.7752	0.90022	0.0033494	0.01178	sp|Q0P5H7|SYRM_BOVIN Probable arginine--tRNA ligase, mitochondrial OS=Bos taurus GN=RARS2 PE=2 SV=1//0
ENSAPLG00000009958	256.531	22.9525	3.4824	2.29e-34	2.24e-32	sp|Q0P6D2|FA69C_HUMAN Protein FAM69C OS=Homo sapiens GN=FAM69C PE=2 SV=3//3.44785e-161
ENSAPLG00000012363	513.064	198.712	1.3685	3.1e-12	5.52e-11	sp|Q0P6D6|CCD15_HUMAN Coiled-coil domain-containing protein 15 OS=Homo sapiens GN=CCDC15 PE=2 SV=2//3.6318e-21
ENSAPLG00000008795	198.422	318.084	-0.68083	0.0010132	0.0041868	sp|Q0P6H9|TMM62_HUMAN Transmembrane protein 62 OS=Homo sapiens GN=TMEM62 PE=1 SV=1//0
ENSAPLG00000002292	305.724	192.495	0.66741	0.0011419	0.0046305	sp|Q0PMD2|ANTR1_RAT Anthrax toxin receptor 1 OS=Rattus norvegicus GN=Antxr1 PE=2 SV=2//0
ENSAPLG00000014896	184.769	96.669	0.9346	0.00015314	0.00077838	sp|Q0PNE2|ELP6_HUMAN Elongator complex protein 6 OS=Homo sapiens GN=ELP6 PE=1 SV=1//8.54943e-67
ENSAPLG00000009068	31.4816	1.19202	4.723	1.24e-09	1.56e-08	sp|Q0R4F1|PIF1_XENLA ATP-dependent DNA helicase PIF1 OS=Xenopus laevis GN=pif1 PE=2 SV=1//0
ENSAPLG00000009622	100.998	181.265	-0.84378	0.00049518	0.0022304	sp|Q0V7M1|KPSH1_BOVIN Serine/threonine-protein kinase H1 OS=Bos taurus GN=PSKH1 PE=2 SV=1//0
ENSAPLG00000002420	180.156	410.371	-1.1877	5.01e-09	5.76e-08	sp|Q0V7M4|SCMC2_BOVIN Calcium-binding mitochondrial carrier protein SCaMC-2 OS=Bos taurus GN=SLC25A25 PE=2 SV=1//0
ENSAPLG00000010924	34.3164	0.755006	5.5063	4.74e-11	7.33e-10	sp|Q0V8E7|STRA6_BOVIN Stimulated by retinoic acid gene 6 protein homolog OS=Bos taurus GN=STRA6 PE=1 SV=1//5.44059e-152
ENSAPLG00000013583	176.809	89.8242	0.97701	0.00012912	0.00066738	sp|Q0V8F1|CORO7_BOVIN Coronin-7 OS=Bos taurus GN=CORO7 PE=2 SV=1//1.73914e-09
ENSAPLG00000012661	684.977	1098	-0.68075	0.017042	0.047806	sp|Q0V8S0|HGS_BOVIN Hepatocyte growth factor-regulated tyrosine kinase substrate OS=Bos taurus GN=HGS PE=2 SV=1//0
ENSAPLG00000013229	78.2127	27.0456	1.532	0.00020784	0.0010254	sp|Q0V8S9|CNTP5_CHICK Contactin-associated protein-like 5 OS=Gallus gallus GN=CNTNAP5 PE=2 SV=1//0
ENSAPLG00000004578	63.9877	190.903	-1.577	0.00042817	0.0019606	sp|Q0V9N0|S14L5_XENTR SEC14-like protein 5 OS=Xenopus tropicalis GN=sec14l1 PE=2 SV=1//0
ENSAPLG00000012884	209.269	51.5958	2.02	5.42e-15	1.27e-13	sp|Q0VA20|SLAIL_XENTR SLAIN motif-containing protein-like OS=Xenopus tropicalis PE=2 SV=2//4.42082e-146
ENSAPLG00000003794	170.202	87.6993	0.95661	0.00013873	0.00071215	sp|Q0VA39|GALC_XENTR Galactocerebrosidase OS=Xenopus tropicalis GN=galc PE=2 SV=1//0
ENSAPLG00000002539	4.62156	27.1171	-2.5528	0.00083173	0.0035217	sp|Q0VAA5|PLCX2_HUMAN PI-PLC X domain-containing protein 2 OS=Homo sapiens GN=PLCXD2 PE=1 SV=1//5.51597e-133
ENSAPLG00000007685	136.547	54.3303	1.3296	3.48e-06	2.54e-05	sp|Q0VBB0|PRLD2_MOUSE PRELI domain-containing protein 2 OS=Mus musculus GN=Prelid2 PE=2 SV=1//4.37837e-43
ENSAPLG00000004679	144.323	79.5163	0.85998	0.0012467	0.0050081	sp|Q0VBY7|DJC24_BOVIN DnaJ homolog subfamily C member 24 OS=Bos taurus GN=DNAJC24 PE=2 SV=2//1.2564e-33
ENSAPLG00000014899	497.167	4030.25	-3.0191	1.69e-18	5.56e-17	sp|Q0VC48|TMOD4_BOVIN Tropomodulin-4 OS=Bos taurus GN=TMOD4 PE=2 SV=1//6.7508e-90
ENSAPLG00000014066	487.765	196.554	1.3113	4.63e-11	7.17e-10	sp|Q0VCE9|RIMKB_BOVIN Beta-citryl-glutamate synthase B OS=Bos taurus GN=RIMKLB PE=2 SV=1//0
ENSAPLG00000010028	78.2721	133.57	-0.77102	0.003208	0.011354	sp|Q0VCM0|S10AG_BOVIN Protein S100-A16 OS=Bos taurus GN=S100A16 PE=3 SV=1//4.21521e-42
ENSAPLG00000009653	345.77	1511.65	-2.1282	0.015283	0.043573	sp|Q0VCM6|LAT4_BOVIN Large neutral amino acids transporter small subunit 4 OS=Bos taurus GN=SLC43A2 PE=2 SV=1//0
ENSAPLG00000001908	287.694	398.149	-0.46877	0.015158	0.04326	sp|Q0VCR4|PPR3C_BOVIN Protein phosphatase 1 regulatory subunit 3C OS=Bos taurus GN=PPP1R3C PE=2 SV=1//5.39226e-155
ENSAPLG00000013465	6543.38	4373.03	0.5814	0.00027385	0.0013084	sp|Q0VCX4|CTNB1_BOVIN Catenin beta-1 OS=Bos taurus GN=CTNNB1 PE=2 SV=1//0
ENSAPLG00000006323	61.0638	30.1973	1.0159	0.0062226	0.020142	sp|Q0VFZ6|CC173_HUMAN Coiled-coil domain-containing protein 173 OS=Homo sapiens GN=CCDC173 PE=2 SV=2//2.12514e-64
Novel01201	582.465	296.219	0.97551	3.93e-07	3.38e-06	sp|Q0VFZ6|CC173_HUMAN Coiled-coil domain-containing protein 173 OS=Homo sapiens GN=CCDC173 PE=2 SV=2//4.31416e-11
ENSAPLG00000005391	273.299	158.56	0.78545	0.0014213	0.0056118	sp|Q0VG06|FP100_HUMAN Fanconi anemia-associated protein of 100 kDa OS=Homo sapiens GN=FAAP100 PE=1 SV=3//2.64049e-167
ENSAPLG00000003141	40.9907	75.978	-0.89029	0.0070389	0.02232	sp|Q0ZCA7|CLC2L_RAT C-type lectin domain family 2 member L OS=Rattus norvegicus GN=Clec2l PE=2 SV=2//1.89216e-31
ENSAPLG00000015515	94.6397	244.75	-1.3708	1.23e-05	8.09e-05	sp|Q10470|MGAT3_MOUSE Beta-1,4-mannosyl-glycoprotein 4-beta-N-acetylglucosaminyltransferase OS=Mus musculus GN=Mgat3 PE=1 SV=2//0
ENSAPLG00000002130	486.075	249.617	0.96146	8.04e-06	5.48e-05	sp|Q10471|GALT2_HUMAN Polypeptide N-acetylgalactosaminyltransferase 2 OS=Homo sapiens GN=GALNT2 PE=1 SV=1//0
ENSAPLG00000015225	1046.13	279.115	1.9061	4.73e-25	2.48e-23	sp|Q11200|SIA4A_CHICK CMP-N-acetylneuraminate-beta-galactosamide-alpha-2,3-sialyltransferase 1 OS=Gallus gallus GN=ST3GAL1 PE=2 SV=1//7.74131e-115
ENSAPLG00000005491	473.131	775.505	-0.7129	5.62e-05	0.0003174	sp|Q12766|HMGX3_HUMAN HMG domain-containing protein 3 OS=Homo sapiens GN=HMGXB3 PE=2 SV=2//0
ENSAPLG00000008515	244.666	351.277	-0.5218	0.0090544	0.027782	sp|Q12788|TBL3_HUMAN Transducin beta-like protein 3 OS=Homo sapiens GN=TBL3 PE=1 SV=2//0
ENSAPLG00000006796	1050.48	2149.91	-1.0332	8.2e-10	1.06e-08	sp|Q12797|ASPH_HUMAN Aspartyl/asparaginyl beta-hydroxylase OS=Homo sapiens GN=ASPH PE=1 SV=3//0
ENSAPLG00000014139	1495.9	946.293	0.66066	5.09e-05	0.00029066	sp|Q12802|AKP13_HUMAN A-kinase anchor protein 13 OS=Homo sapiens GN=AKAP13 PE=1 SV=2//0
ENSAPLG00000014459	213.616	94.8324	1.1716	5.26e-07	4.43e-06	sp|Q12802|AKP13_HUMAN A-kinase anchor protein 13 OS=Homo sapiens GN=AKAP13 PE=1 SV=2//2.14064e-104
ENSAPLG00000014451	442.561	281.795	0.65123	0.00043288	0.0019775	sp|Q12802|AKP13_HUMAN A-kinase anchor protein 13 OS=Homo sapiens GN=AKAP13 PE=1 SV=2//4.18563e-51
ENSAPLG00000010237	411.818	99.4794	2.0495	3.33e-21	1.37e-19	sp|Q12834|CDC20_HUMAN Cell division cycle protein 20 homolog OS=Homo sapiens GN=CDC20 PE=1 SV=2//0
ENSAPLG00000014900	924.346	554.561	0.73709	2.92e-05	0.00017598	sp|Q12874|SF3A3_HUMAN Splicing factor 3A subunit 3 OS=Homo sapiens GN=SF3A3 PE=1 SV=1//0
ENSAPLG00000010418	1009.29	468.65	1.1068	4.28e-10	5.76e-09	sp|Q12884|SEPR_HUMAN Seprase OS=Homo sapiens GN=FAP PE=1 SV=5//0
ENSAPLG00000010574	707.947	501.678	0.49688	0.0062745	0.020286	sp|Q12888|TP53B_HUMAN Tumor suppressor p53-binding protein 1 OS=Homo sapiens GN=TP53BP1 PE=1 SV=2//0
ENSAPLG00000011928	301.208	205.989	0.5482	0.010537	0.031672	sp|Q12888|TP53B_HUMAN Tumor suppressor p53-binding protein 1 OS=Homo sapiens GN=TP53BP1 PE=1 SV=2//3.28088e-40
ENSAPLG00000013681	2328.57	1450.24	0.68315	3.09e-05	0.00018526	sp|Q12906|ILF3_HUMAN Interleukin enhancer-binding factor 3 OS=Homo sapiens GN=ILF3 PE=1 SV=3//1.06229e-14
ENSAPLG00000004470	2244.11	3224.71	-0.52303	0.0011744	0.0047481	sp|Q12968|NFAC3_HUMAN Nuclear factor of activated T-cells, cytoplasmic 3 OS=Homo sapiens GN=NFATC3 PE=1 SV=1//0
ENSAPLG00000001427	147.999	336.402	-1.1846	1.67e-08	1.8e-07	sp|Q12981|SEC20_HUMAN Vesicle transport protein SEC20 OS=Homo sapiens GN=BNIP1 PE=1 SV=3//3.34102e-80
ENSAPLG00000006267	751.584	1407.1	-0.90472	1.43e-07	1.32e-06	sp|Q12982|BNIP2_HUMAN BCL2/adenovirus E1B 19 kDa protein-interacting protein 2 OS=Homo sapiens GN=BNIP2 PE=1 SV=1//3.64653e-169
ENSAPLG00000005950	1359.47	5803.48	-2.0939	1.21e-09	1.52e-08	sp|Q12983|BNIP3_HUMAN BCL2/adenovirus E1B 19 kDa protein-interacting protein 3 OS=Homo sapiens GN=BNIP3 PE=1 SV=2//6.29553e-72
ENSAPLG00000003481	378.027	229.146	0.72222	0.00045921	0.0020856	sp|Q13009|TIAM1_HUMAN T-lymphoma invasion and metastasis-inducing protein 1 OS=Homo sapiens GN=TIAM1 PE=1 SV=2//6.3502e-99
ENSAPLG00000006239	988.743	1995.81	-1.0133	2.56e-09	3.06e-08	sp|Q13018|PLA2R_HUMAN Secretory phospholipase A2 receptor OS=Homo sapiens GN=PLA2R1 PE=1 SV=2//0
ENSAPLG00000010673	53.8624	128.102	-1.2499	0.011844	0.035031	sp|Q13021|MALL_HUMAN MAL-like protein OS=Homo sapiens GN=MALL PE=2 SV=2//9.56536e-25
ENSAPLG00000015214	2552.94	530.125	2.2678	4.09e-40	5.57e-38	sp|Q13023|AKAP6_HUMAN A-kinase anchor protein 6 OS=Homo sapiens GN=AKAP6 PE=1 SV=3//1.62243e-80
ENSAPLG00000011933	126.026	47.1329	1.4189	1.32e-06	1.03e-05	sp|Q13114|TRAF3_HUMAN TNF receptor-associated factor 3 OS=Homo sapiens GN=TRAF3 PE=1 SV=2//0
ENSAPLG00000004145	55.8235	551.415	-3.3042	0.00069202	0.0029899	sp|Q13118|KLF10_HUMAN Krueppel-like factor 10 OS=Homo sapiens GN=KLF10 PE=1 SV=1//8.01723e-136
ENSAPLG00000009484	52.7523	18.6068	1.5034	0.0002525	0.0012191	sp|Q13145|BAMBI_HUMAN BMP and activin membrane-bound inhibitor homolog OS=Homo sapiens GN=BAMBI PE=1 SV=1//3.44287e-144
ENSAPLG00000013037	945.666	608.207	0.63677	0.00026677	0.001281	sp|Q13162|PRDX4_HUMAN Peroxiredoxin-4 OS=Homo sapiens GN=PRDX4 PE=1 SV=1//1.00351e-77
ENSAPLG00000014803	630.979	452.664	0.47915	0.0064258	0.020675	sp|Q13188|STK3_HUMAN Serine/threonine-protein kinase 3 OS=Homo sapiens GN=STK3 PE=1 SV=2//0
ENSAPLG00000011898	524.319	393.088	0.41559	0.015385	0.043796	sp|Q13191|CBLB_HUMAN E3 ubiquitin-protein ligase CBL-B OS=Homo sapiens GN=CBLB PE=1 SV=2//0
ENSAPLG00000009378	91.6727	460.229	-2.3278	3.67e-14	7.97e-13	sp|Q13201|MMRN1_HUMAN Multimerin-1 OS=Homo sapiens GN=MMRN1 PE=1 SV=3//0
ENSAPLG00000009896	300.67	1505.32	-2.3238	1.05e-15	2.69e-14	sp|Q13202|DUS8_HUMAN Dual specificity protein phosphatase 8 OS=Homo sapiens GN=DUSP8 PE=2 SV=2//0
ENSAPLG00000015447	156.985	84.6023	0.89186	0.00037434	0.0017311	sp|Q13214|SEM3B_HUMAN Semaphorin-3B OS=Homo sapiens GN=SEMA3B PE=2 SV=1//0
ENSAPLG00000002441	12.3703	1.02563	3.5923	0.0012549	0.0050364	sp|Q13224|NMDE2_HUMAN Glutamate receptor ionotropic, NMDA 2B OS=Homo sapiens GN=GRIN2B PE=1 SV=3//0
ENSAPLG00000005317	233.723	34.3663	2.7657	3.9e-08	3.93e-07	sp|Q13232|NDK3_HUMAN Nucleoside diphosphate kinase 3 OS=Homo sapiens GN=NME3 PE=1 SV=2//2.19129e-41
ENSAPLG00000014472	4225.25	3080.61	0.45582	0.0047946	0.016099	sp|Q13247|SRSF6_HUMAN Serine/arginine-rich splicing factor 6 OS=Homo sapiens GN=SRSF6 PE=1 SV=2//1.71938e-69
ENSAPLG00000013807	265.268	15.5983	4.088	5.58e-43	8.45e-41	sp|Q13257|MD2L1_HUMAN Mitotic spindle assembly checkpoint protein MAD2A OS=Homo sapiens GN=MAD2L1 PE=1 SV=1//2.518e-78
ENSAPLG00000009729	3107.69	4392.87	-0.49932	0.012913	0.037755	sp|Q13310|PABP4_HUMAN Polyadenylate-binding protein 4 OS=Homo sapiens GN=PABPC4 PE=1 SV=1//0
ENSAPLG00000012735	656.255	383.087	0.77658	2.71e-05	0.00016498	sp|Q13315|ATM_HUMAN Serine-protein kinase ATM OS=Homo sapiens GN=ATM PE=1 SV=3//0
ENSAPLG00000011160	267.676	52.6622	2.3456	1.33e-20	5.2e-19	sp|Q13324|CRFR2_HUMAN Corticotropin-releasing factor receptor 2 OS=Homo sapiens GN=CRHR2 PE=1 SV=2//9.17636e-169
ENSAPLG00000008157	322.003	225.677	0.51281	0.0088744	0.027299	sp|Q13370|PDE3B_HUMAN cGMP-inhibited 3&apos;,5&apos;-cyclic phosphodiesterase B OS=Homo sapiens GN=PDE3B PE=1 SV=2//0
ENSAPLG00000012211	873.951	624.369	0.48515	0.0041319	0.014124	sp|Q13393|PLD1_HUMAN Phospholipase D1 OS=Homo sapiens GN=PLD1 PE=1 SV=1//0
ENSAPLG00000007675	306.762	69.0798	2.1508	3.89e-07	3.34e-06	sp|Q13402|MYO7A_HUMAN Unconventional myosin-VIIa OS=Homo sapiens GN=MYO7A PE=1 SV=1//0
ENSAPLG00000016008	58.6591	31.1104	0.91496	0.010523	0.031641	sp|Q13426|XRCC4_HUMAN DNA repair protein XRCC4 OS=Homo sapiens GN=XRCC4 PE=1 SV=2//1.43843e-51
ENSAPLG00000010196	1108.24	2207.96	-0.99444	2.13e-09	2.59e-08	sp|Q13439|GOGA4_HUMAN Golgin subfamily A member 4 OS=Homo sapiens GN=GOLGA4 PE=1 SV=1//0
ENSAPLG00000005808	506.559	708.702	-0.48445	0.008299	0.025731	sp|Q13443|ADAM9_HUMAN Disintegrin and metalloproteinase domain-containing protein 9 OS=Homo sapiens GN=ADAM9 PE=1 SV=1//0
Novel01698	18.6888	43.9213	-1.2327	0.0051021	0.017002	sp|Q13444|ADA15_HUMAN Disintegrin and metalloproteinase domain-containing protein 15 OS=Homo sapiens GN=ADAM15 PE=1 SV=4//8.09299e-09
ENSAPLG00000003627	434.209	9848.33	-4.5034	1.12e-15	2.84e-14	sp|Q13451|FKBP5_HUMAN Peptidyl-prolyl cis-trans isomerase FKBP5 OS=Homo sapiens GN=FKBP5 PE=1 SV=2//0
ENSAPLG00000013129	100.978	164.961	-0.70808	0.0027816	0.01003	sp|Q13488|VPP3_HUMAN V-type proton ATPase 116 kDa subunit a isoform 3 OS=Homo sapiens GN=TCIRG1 PE=1 SV=3//4.34919e-172
ENSAPLG00000008750	1278.31	1900.14	-0.57187	0.00044958	0.0020449	sp|Q13555|KCC2G_HUMAN Calcium/calmodulin-dependent protein kinase type II subunit gamma OS=Homo sapiens GN=CAMK2G PE=1 SV=3//0
ENSAPLG00000013672	388.021	571.322	-0.55817	0.0026933	0.0097648	sp|Q13586|STIM1_HUMAN Stromal interaction molecule 1 OS=Homo sapiens GN=STIM1 PE=1 SV=3//0
ENSAPLG00000006152	3915.45	1312.67	1.5767	7.53e-22	3.27e-20	sp|Q13591|SEM5A_HUMAN Semaphorin-5A OS=Homo sapiens GN=SEMA5A PE=1 SV=3//0
ENSAPLG00000007836	1144	1657.33	-0.53476	0.0017901	0.0068544	sp|Q13615|MTMR3_HUMAN Myotubularin-related protein 3 OS=Homo sapiens GN=MTMR3 PE=1 SV=3//0
ENSAPLG00000001201	573.058	863.681	-0.59182	0.00074496	0.0031918	sp|Q13619|CUL4A_HUMAN Cullin-4A OS=Homo sapiens GN=CUL4A PE=1 SV=3//0
ENSAPLG00000014504	68.4561	34.4272	0.99163	0.0050492	0.016844	sp|Q13637|RAB32_HUMAN Ras-related protein Rab-32 OS=Homo sapiens GN=RAB32 PE=1 SV=3//7.2104e-124
ENSAPLG00000012812	6817.72	25902.9	-1.9258	0.00066843	0.0029005	sp|Q13642|FHL1_HUMAN Four and a half LIM domains protein 1 OS=Homo sapiens GN=FHL1 PE=1 SV=4//1.37379e-69
ENSAPLG00000002552	3182.32	15194.6	-2.2554	3.53e-15	8.45e-14	sp|Q13698|CAC1S_HUMAN Voltage-dependent L-type calcium channel subunit alpha-1S OS=Homo sapiens GN=CACNA1S PE=1 SV=4//5.25877e-07
ENSAPLG00000011137	183.391	25.6398	2.8385	2.47e-09	2.96e-08	sp|Q13751|LAMB3_HUMAN Laminin subunit beta-3 OS=Homo sapiens GN=LAMB3 PE=1 SV=1//0
ENSAPLG00000013221	3941.09	1904.35	1.0493	8.04e-11	1.21e-09	sp|Q13772|NCOA4_HUMAN Nuclear receptor coactivator 4 OS=Homo sapiens GN=NCOA4 PE=1 SV=1//2.83332e-171
ENSAPLG00000009236	1330.02	236.304	2.4927	1.57e-41	2.27e-39	sp|Q13797|ITA9_HUMAN Integrin alpha-9 OS=Homo sapiens GN=ITGA9 PE=1 SV=2//0
ENSAPLG00000005833	454.737	1588.16	-1.8043	1.83e-15	4.53e-14	sp|Q13884|SNTB1_HUMAN Beta-1-syntrophin OS=Homo sapiens GN=SNTB1 PE=1 SV=3//0
ENSAPLG00000004321	1618.66	667.112	1.2788	2.31e-08	2.42e-07	sp|Q13887|KLF5_HUMAN Krueppel-like factor 5 OS=Homo sapiens GN=KLF5 PE=1 SV=2//0
ENSAPLG00000002471	302.618	150.118	1.0114	3.48e-06	2.54e-05	sp|Q13946|PDE7A_HUMAN High affinity cAMP-specific 3&apos;,5&apos;-cyclic phosphodiesterase 7A OS=Homo sapiens GN=PDE7A PE=1 SV=2//0
ENSAPLG00000011076	1588.73	1015.28	0.64601	0.00010109	0.00053782	sp|Q14008|CKAP5_HUMAN Cytoskeleton-associated protein 5 OS=Homo sapiens GN=CKAP5 PE=1 SV=3//0
ENSAPLG00000002819	10.1883	76.586	-2.9102	4.13e-05	0.00024098	sp|Q14028|CNGB1_HUMAN Cyclic nucleotide-gated cation channel beta-1 OS=Homo sapiens GN=CNGB1 PE=1 SV=2//0
ENSAPLG00000010886	53904.9	9424.26	2.516	2.04e-53	4.31e-51	sp|Q14094|CCNI_HUMAN Cyclin-I OS=Homo sapiens GN=CCNI PE=1 SV=1//0
ENSAPLG00000005805	302.287	591.995	-0.96967	6.89e-06	4.76e-05	sp|Q14106|TOB2_HUMAN Protein Tob2 OS=Homo sapiens GN=TOB2 PE=1 SV=2//3.53171e-127
ENSAPLG00000015587	2246.6	1671.88	0.42627	0.0068403	0.021797	sp|Q14112|NID2_HUMAN Nidogen-2 OS=Homo sapiens GN=NID2 PE=1 SV=3//1.84232e-26
ENSAPLG00000011422	887.392	1542.51	-0.79764	3.01e-06	2.22e-05	sp|Q14119|VEZF1_HUMAN Vascular endothelial zinc finger 1 OS=Homo sapiens GN=VEZF1 PE=1 SV=2//0
ENSAPLG00000000672	294.504	207.735	0.50354	0.016177	0.045725	sp|Q14140|SRTD2_HUMAN SERTA domain-containing protein 2 OS=Homo sapiens GN=SERTAD2 PE=2 SV=1//2.63919e-141
ENSAPLG00000004365	90.1011	156.642	-0.79786	0.0016215	0.0063054	sp|Q14145|KEAP1_HUMAN Kelch-like ECH-associated protein 1 OS=Homo sapiens GN=KEAP1 PE=1 SV=2//9.55476e-15
ENSAPLG00000002998	163.921	329.393	-1.0068	0.00027133	0.0012974	sp|Q14146|URB2_HUMAN Unhealthy ribosome biogenesis protein 2 homolog OS=Homo sapiens GN=URB2 PE=1 SV=2//0
ENSAPLG00000014621	493.718	777.49	-0.65514	0.00023472	0.0011418	sp|Q14149|MORC3_HUMAN MORC family CW-type zinc finger protein 3 OS=Homo sapiens GN=MORC3 PE=1 SV=3//0
ENSAPLG00000006006	861.72	624.583	0.46433	0.010209	0.030785	sp|Q14161|GIT2_HUMAN ARF GTPase-activating protein GIT2 OS=Homo sapiens GN=GIT2 PE=1 SV=2//0
ENSAPLG00000013513	41.3108	130.218	-1.6563	1.21e-08	1.31e-07	sp|Q14192|FHL2_HUMAN Four and a half LIM domains protein 2 OS=Homo sapiens GN=FHL2 PE=1 SV=3//5.90231e-32
ENSAPLG00000005068	68.6199	193.792	-1.4978	0.0028316	0.01019	sp|Q14194|DPYL1_HUMAN Dihydropyrimidinase-related protein 1 OS=Homo sapiens GN=CRMP1 PE=1 SV=1//0
ENSAPLG00000006285	179.285	254.836	-0.50731	0.015008	0.042885	sp|Q14197|ICT1_HUMAN Peptidyl-tRNA hydrolase ICT1, mitochondrial OS=Homo sapiens GN=ICT1 PE=1 SV=1//7.45623e-55
ENSAPLG00000000982	845.492	606.922	0.47828	0.0065429	0.021018	sp|Q14202|ZMYM3_HUMAN Zinc finger MYM-type protein 3 OS=Homo sapiens GN=ZMYM3 PE=1 SV=2//0
Novel01789	6.07319	0	Inf	0.00663	0.021248	sp|Q14209|E2F2_HUMAN Transcription factor E2F2 OS=Homo sapiens GN=E2F2 PE=1 SV=1//7.51132e-22
ENSAPLG00000015848	476.067	636.949	-0.42001	0.01758	0.049135	sp|Q14254|FLOT2_HUMAN Flotillin-2 OS=Homo sapiens GN=FLOT2 PE=1 SV=2//0
Novel01782	23.9727	129.971	-2.4387	3.5e-15	8.41e-14	sp|Q14264|ENR1_HUMAN HERV-R_7q21.2 provirus ancestral Env polyprotein OS=Homo sapiens GN=ERV3-1 PE=1 SV=2//9.84631e-17
ENSAPLG00000001512	61.5915	117.933	-0.93716	0.00065603	0.0028515	sp|Q14296|FASTK_HUMAN Fas-activated serine/threonine kinase OS=Homo sapiens GN=FASTK PE=1 SV=1//3.51414e-16
ENSAPLG00000012129	122.083	1062.32	-3.1213	8.43e-11	1.27e-09	sp|Q14314|FGL2_HUMAN Fibroleukin OS=Homo sapiens GN=FGL2 PE=1 SV=1//0
ENSAPLG00000013748	102.561	19.4545	2.3983	4.35e-05	0.00025221	sp|Q14435|GALT3_HUMAN Polypeptide N-acetylgalactosaminyltransferase 3 OS=Homo sapiens GN=GALNT3 PE=2 SV=2//0
ENSAPLG00000003790	155.049	43.6043	1.8302	9.34e-11	1.39e-09	sp|Q14439|GP176_HUMAN Probable G-protein coupled receptor 176 OS=Homo sapiens GN=GPR176 PE=2 SV=1//4.70928e-46
ENSAPLG00000015989	96.4422	22.3217	2.1112	7.95e-10	1.03e-08	sp|Q14493|SLBP_HUMAN Histone RNA hairpin-binding protein OS=Homo sapiens GN=SLBP PE=1 SV=1//2.52729e-81
ENSAPLG00000001295	169.358	359.314	-1.0852	2.02e-07	1.83e-06	sp|Q14511|CASL_HUMAN Enhancer of filamentation 1 OS=Homo sapiens GN=NEDD9 PE=1 SV=1//0
ENSAPLG00000006720	2569.16	1364.65	0.91277	2.79e-08	2.88e-07	sp|Q14517|FAT1_HUMAN Protocadherin Fat 1 OS=Homo sapiens GN=FAT1 PE=1 SV=2//0
ENSAPLG00000013955	108.656	1070.86	-3.3009	3.42e-06	2.5e-05	sp|Q14520|HABP2_HUMAN Hyaluronan-binding protein 2 OS=Homo sapiens GN=HABP2 PE=1 SV=1//2.2189e-170
ENSAPLG00000016365	1096.18	281.469	1.9614	3.86e-26	2.21e-24	sp|Q14566|MCM6_HUMAN DNA replication licensing factor MCM6 OS=Homo sapiens GN=MCM6 PE=1 SV=1//0
ENSAPLG00000014956	450.389	304.228	0.56602	0.0021449	0.0080386	sp|Q14571|ITPR2_HUMAN Inositol 1,4,5-trisphosphate receptor type 2 OS=Homo sapiens GN=ITPR2 PE=1 SV=2//0
ENSAPLG00000003234	878.347	1553.74	-0.82288	1.53e-06	1.18e-05	sp|Q14596|NBR1_HUMAN Next to BRCA1 gene 1 protein OS=Homo sapiens GN=NBR1 PE=1 SV=3//0
ENSAPLG00000003462	1278.14	2354.34	-0.88128	1.28e-05	8.4e-05	sp|Q14667|K0100_HUMAN UPF0378 protein KIAA0100 OS=Homo sapiens GN=KIAA0100 PE=1 SV=3//0
ENSAPLG00000013448	267.311	431.354	-0.69036	0.00030853	0.001459	sp|Q14678|KANK1_HUMAN KN motif and ankyrin repeat domain-containing protein 1 OS=Homo sapiens GN=KANK1 PE=1 SV=3//0
ENSAPLG00000015352	174.705	13.4038	3.7042	3.63e-29	2.5e-27	sp|Q14691|PSF1_HUMAN DNA replication complex GINS protein PSF1 OS=Homo sapiens GN=GINS1 PE=1 SV=1//6.45606e-57
ENSAPLG00000003759	857.957	1141.53	-0.41199	0.012362	0.036375	sp|Q14692|BMS1_HUMAN Ribosome biogenesis protein BMS1 homolog OS=Homo sapiens GN=BMS1 PE=1 SV=1//0
ENSAPLG00000013386	131.918	1174.67	-3.1545	1.39e-20	5.39e-19	sp|Q14693|LPIN1_HUMAN Phosphatidate phosphatase LPIN1 OS=Homo sapiens GN=LPIN1 PE=2 SV=2//5.51987e-74
ENSAPLG00000005187	1228.74	1849.51	-0.58996	0.00035151	0.0016373	sp|Q14703|MBTP1_HUMAN Membrane-bound transcription factor site-1 protease OS=Homo sapiens GN=MBTPS1 PE=1 SV=1//0
ENSAPLG00000015792	2104.33	1453.91	0.53342	0.0014586	0.00574	sp|Q14714|SSPN_HUMAN Sarcospan OS=Homo sapiens GN=SSPN PE=2 SV=3//5.51564e-56
ENSAPLG00000015140	3598.3	1664.11	1.1126	1.1e-11	1.83e-10	sp|Q14767|LTBP2_HUMAN Latent-transforming growth factor beta-binding protein 2 OS=Homo sapiens GN=LTBP2 PE=1 SV=3//0
ENSAPLG00000007968	29.0119	2.57147	3.496	7.1e-07	5.85e-06	sp|Q14781|CBX2_HUMAN Chromobox protein homolog 2 OS=Homo sapiens GN=CBX2 PE=1 SV=2//3.21246e-12
ENSAPLG00000009442	1398.76	884.89	0.66058	9.06e-05	0.00048845	sp|Q14789|GOGB1_HUMAN Golgin subfamily B member 1 OS=Homo sapiens GN=GOLGB1 PE=1 SV=2//1.58521e-06
ENSAPLG00000001619	233.781	443.367	-0.92334	4.36e-06	3.12e-05	sp|Q147X3|NAA30_HUMAN N-alpha-acetyltransferase 30 OS=Homo sapiens GN=NAA30 PE=1 SV=1//1.06123e-106
ENSAPLG00000016056	129.679	204.253	-0.65541	0.0045792	0.015451	sp|Q14872|MTF1_HUMAN Metal regulatory transcription factor 1 OS=Homo sapiens GN=MTF1 PE=1 SV=2//0
ENSAPLG00000012043	560.684	808.269	-0.52765	0.002724	0.0098542	sp|Q148H0|APOO_BOVIN Apolipoprotein O OS=Bos taurus GN=APOO PE=2 SV=1//2.87649e-53
ENSAPLG00000007747	25.6744	50.0667	-0.96352	0.014583	0.041897	sp|Q14940|SL9A5_HUMAN Sodium/hydrogen exchanger 5 OS=Homo sapiens GN=SLC9A5 PE=1 SV=2//0
ENSAPLG00000002979	1389.54	1988.39	-0.517	0.0017335	0.0066802	sp|Q14966|ZN638_HUMAN Zinc finger protein 638 OS=Homo sapiens GN=ZNF638 PE=1 SV=2//2.12287e-18
ENSAPLG00000014797	5.75238	21.5784	-1.9074	0.0038638	0.01334	sp|Q14973|NTCP_HUMAN Sodium/bile acid cotransporter OS=Homo sapiens GN=SLC10A1 PE=2 SV=1//6.4275e-90
ENSAPLG00000015071	795.694	217.515	1.8711	7.41e-11	1.12e-09	sp|Q14993|COJA1_HUMAN Collagen alpha-1(XIX) chain OS=Homo sapiens GN=COL19A1 PE=1 SV=3//2.0174e-136
ENSAPLG00000005753	116.338	1469.26	-3.6587	4.73e-78	2.84e-75	sp|Q14995|NR1D2_HUMAN Nuclear receptor subfamily 1 group D member 2 OS=Homo sapiens GN=NR1D2 PE=1 SV=3//0
ENSAPLG00000008307	871.6	1609.74	-0.88509	6.56e-05	0.00036553	sp|Q14997|PSME4_HUMAN Proteasome activator complex subunit 4 OS=Homo sapiens GN=PSME4 PE=1 SV=2//0
ENSAPLG00000004076	21.562	5.6842	1.9235	0.0049087	0.016446	sp|Q149F5|TMM71_MOUSE Transmembrane protein 71 OS=Mus musculus GN=Tmem71 PE=2 SV=1//2.43112e-10
Novel01943	515.983	217.256	1.2479	1.72e-10	2.45e-09	sp|Q14B71|CDCA2_MOUSE Cell division cycle-associated protein 2 OS=Mus musculus GN=Cdca2 PE=2 SV=2//3.53736e-31
ENSAPLG00000012171	32.2849	12.4856	1.3706	0.0073723	0.023222	sp|Q14C87|T132D_HUMAN Transmembrane protein 132D OS=Homo sapiens GN=TMEM132D PE=1 SV=1//0
ENSAPLG00000015595	952.499	1386.63	-0.5418	0.0013006	0.0051965	sp|Q14CZ0|CP072_HUMAN UPF0472 protein C16orf72 OS=Homo sapiens GN=C16orf72 PE=1 SV=1//2.03115e-100
ENSAPLG00000014600	111.952	187.573	-0.74457	0.0014461	0.0056968	sp|Q15008|PSMD6_HUMAN 26S proteasome non-ATPase regulatory subunit 6 OS=Homo sapiens GN=PSMD6 PE=1 SV=1//1.86454e-72
ENSAPLG00000003464	413.7	650.642	-0.65328	0.00030329	0.0014373	sp|Q15008|PSMD6_HUMAN 26S proteasome non-ATPase regulatory subunit 6 OS=Homo sapiens GN=PSMD6 PE=1 SV=1//3.0481e-166
ENSAPLG00000013121	653.99	306.001	1.0957	2.14e-09	2.6e-08	sp|Q15021|CND1_HUMAN Condensin complex subunit 1 OS=Homo sapiens GN=NCAPD2 PE=1 SV=3//0
ENSAPLG00000002442	986.247	2034.02	-1.0443	4.18e-10	5.64e-09	sp|Q15025|TNIP1_HUMAN TNFAIP3-interacting protein 1 OS=Homo sapiens GN=TNIP1 PE=1 SV=2//0
ENSAPLG00000010277	333.616	821.282	-1.2997	5.44e-13	1.04e-11	sp|Q15034|HERC3_HUMAN Probable E3 ubiquitin-protein ligase HERC3 OS=Homo sapiens GN=HERC3 PE=1 SV=1//8.62149e-132
ENSAPLG00000012648	467.108	296.009	0.65811	0.00055699	0.0024614	sp|Q15035|TRAM2_HUMAN Translocating chain-associated membrane protein 2 OS=Homo sapiens GN=TRAM2 PE=1 SV=1//1.50675e-153
ENSAPLG00000013908	685.921	950.152	-0.47012	0.0073472	0.023155	sp|Q15047|SETB1_HUMAN Histone-lysine N-methyltransferase SETDB1 OS=Homo sapiens GN=SETDB1 PE=1 SV=1//0
ENSAPLG00000009855	161.193	11.3231	3.8315	1.58e-28	1.04e-26	sp|Q15058|KIF14_HUMAN Kinesin-like protein KIF14 OS=Homo sapiens GN=KIF14 PE=1 SV=1//0
ENSAPLG00000006311	23399.1	8606.18	1.443	3.01e-15	7.29e-14	sp|Q15063|POSTN_HUMAN Periostin OS=Homo sapiens GN=POSTN PE=1 SV=2//0
ENSAPLG00000014715	177.555	277.606	-0.64477	0.002773	0.010003	sp|Q15139|KPCD1_HUMAN Serine/threonine-protein kinase D1 OS=Homo sapiens GN=PRKD1 PE=1 SV=2//0
ENSAPLG00000015734	997.519	1325.06	-0.40965	0.013976	0.040399	sp|Q15172|2A5A_HUMAN Serine/threonine-protein phosphatase 2A 56 kDa regulatory subunit alpha isoform OS=Homo sapiens GN=PPP2R5A PE=1 SV=1//0
ENSAPLG00000001931	124.916	53.9291	1.2118	2.08e-05	0.00012903	sp|Q15223|PVRL1_HUMAN Poliovirus receptor-related protein 1 OS=Homo sapiens GN=PVRL1 PE=1 SV=3//0
ENSAPLG00000011848	33.4038	8.62629	1.9532	0.0001179	0.00061667	sp|Q15223|PVRL1_HUMAN Poliovirus receptor-related protein 1 OS=Homo sapiens GN=PVRL1 PE=1 SV=3//4.25012e-25
ENSAPLG00000016012	1405.72	1894.24	-0.43032	0.012321	0.036278	sp|Q15276|RABE1_HUMAN Rab GTPase-binding effector protein 1 OS=Homo sapiens GN=RABEP1 PE=1 SV=2//0
ENSAPLG00000015491	2466.18	3752.68	-0.60564	0.0002521	0.0012174	sp|Q15326|ZMY11_HUMAN Zinc finger MYND domain-containing protein 11 OS=Homo sapiens GN=ZMYND11 PE=1 SV=2//0
ENSAPLG00000016383	115.839	186.562	-0.68753	0.0036179	0.012616	sp|Q15361|TTF1_HUMAN Transcription termination factor 1 OS=Homo sapiens GN=TTF1 PE=1 SV=3//6.63755e-55
ENSAPLG00000005692	921.834	1448.96	-0.65244	0.00023274	0.0011334	sp|Q15386|UBE3C_HUMAN Ubiquitin-protein ligase E3C OS=Homo sapiens GN=UBE3C PE=1 SV=3//0
ENSAPLG00000007378	32.3109	5.31246	2.6046	1.62e-05	0.00010318	sp|Q15389|ANGP1_HUMAN Angiopoietin-1 OS=Homo sapiens GN=ANGPT1 PE=1 SV=2//0
ENSAPLG00000006300	487.447	261.793	0.89682	2.64e-06	1.97e-05	sp|Q15398|DLGP5_HUMAN Disks large-associated protein 5 OS=Homo sapiens GN=DLGAP5 PE=1 SV=2//2.39302e-10
ENSAPLG00000005134	2094.92	6715.13	-1.6805	2.37e-15	5.81e-14	sp|Q15413|RYR3_HUMAN Ryanodine receptor 3 OS=Homo sapiens GN=RYR3 PE=1 SV=3//0
ENSAPLG00000010966	713.286	462.363	0.62545	0.00049765	0.0022399	sp|Q15428|SF3A2_HUMAN Splicing factor 3A subunit 2 OS=Homo sapiens GN=SF3A2 PE=1 SV=2//1.06245e-123
ENSAPLG00000007757	10.9709	2.06918	2.4065	0.017007	0.047721	sp|Q15431|SYCP1_HUMAN Synaptonemal complex protein 1 OS=Homo sapiens GN=SYCP1 PE=1 SV=2//0
ENSAPLG00000010138	147.517	8.00498	4.2038	2.19e-30	1.67e-28	sp|Q15468|STIL_HUMAN SCL-interrupting locus protein OS=Homo sapiens GN=STIL PE=1 SV=2//0
ENSAPLG00000010208	532.217	277.02	0.94203	1.14e-06	9e-06	sp|Q15560|TCEA2_HUMAN Transcription elongation factor A protein 2 OS=Homo sapiens GN=TCEA2 PE=1 SV=1//3.48642e-143
ENSAPLG00000007560	1030.73	1375.1	-0.41587	0.013144	0.038354	sp|Q15596|NCOA2_HUMAN Nuclear receptor coactivator 2 OS=Homo sapiens GN=NCOA2 PE=1 SV=2//0
ENSAPLG00000008441	247.911	482.992	-0.96218	5.93e-06	4.15e-05	sp|Q15599|NHRF2_HUMAN Na(+)/H(+) exchange regulatory cofactor NHE-RF2 OS=Homo sapiens GN=SLC9A3R2 PE=1 SV=2//2.84393e-29
ENSAPLG00000005484	1044.88	1805.68	-0.78921	1.97e-06	1.5e-05	sp|Q15643|TRIPB_HUMAN Thyroid receptor-interacting protein 11 OS=Homo sapiens GN=TRIP11 PE=1 SV=3//0
ENSAPLG00000014003	988.73	1769.43	-0.83964	5.53e-07	4.62e-06	sp|Q15723|ELF2_HUMAN ETS-related transcription factor Elf-2 OS=Homo sapiens GN=ELF2 PE=1 SV=2//0
[truncated: 3,423 more rows]

## Sheet: JD27PLvsJD5D.DEG
Gene_id	readcount_JD27PL	readcount_JD5D	log2FoldChange	pval	padj	Blast swiss prot
ENSAPLG00000002161	7.53062	66.6044	-3.1448	3.47e-13	8.58e-11	sp|A0JPP5|CG062_RAT Uncharacterized protein C7orf62 homolog OS=Rattus norvegicus PE=2 SV=1//6.53402e-11
ENSAPLG00000015824	396.215	233.403	0.76346	0.00012893	0.0027258	sp|A1A4J8|SCO1_BOVIN Protein SCO1 homolog, mitochondrial OS=Bos taurus GN=SCO1 PE=2 SV=1//1.3599e-81
ENSAPLG00000011614	71.3719	220.854	-1.6297	1.59e-09	1.99e-07	sp|A1L167|U2QL1_HUMAN Ubiquitin-conjugating enzyme E2Q-like protein 1 OS=Homo sapiens GN=UBE2QL1 PE=2 SV=2//1.59398e-114
ENSAPLG00000010012	315.894	1504.47	-2.2517	3.84e-07	2.22e-05	sp|A1L272|S29A4_DANRE Equilibrative nucleoside transporter 4 OS=Danio rerio GN=slc29a4 PE=2 SV=1//5.66689e-149
ENSAPLG00000005519	81.5427	172.691	-1.0826	1.19e-05	0.00038658	sp|A1L2I9|T214B_XENLA Transmembrane protein 214-B OS=Xenopus laevis GN=tmem214-b PE=2 SV=1//5.32818e-171
ENSAPLG00000005153	85.2773	145.281	-0.76861	0.0016439	0.019895	sp|A1L2R7|T120A_XENLA Transmembrane protein 120A OS=Xenopus laevis GN=tmem120a PE=2 SV=1//5.49084e-156
ENSAPLG00000014312	708.429	296.185	1.2581	5.85e-09	5.96e-07	sp|A2A2Y4|FRMD3_HUMAN FERM domain-containing protein 3 OS=Homo sapiens GN=FRMD3 PE=2 SV=1//0
ENSAPLG00000011722	68.4118	118.259	-0.78963	0.0025837	0.027657	sp|A2A863|ITB4_MOUSE Integrin beta-4 OS=Mus musculus GN=Itgb4 PE=2 SV=1//0
ENSAPLG00000005579	60.658	155.063	-1.3541	0.00076015	0.011312	sp|A2AJL3|FGGY_MOUSE FGGY carbohydrate kinase domain-containing protein OS=Mus musculus GN=Fggy PE=2 SV=1//0
ENSAPLG00000005332	501.933	894.157	-0.83303	4.62e-06	0.00017958	sp|A2AJT9|CX023_HUMAN Uncharacterized protein CXorf23 OS=Homo sapiens GN=CXorf23 PE=1 SV=1//0
ENSAPLG00000005901	86.2941	140.95	-0.70785	0.0057886	0.04993	sp|A2ALU4|SHRM2_MOUSE Protein Shroom2 OS=Mus musculus GN=Shroom2 PE=1 SV=1//1.23806e-18
ENSAPLG00000012831	311.68	474.755	-0.60712	0.0016097	0.019669	sp|A2AQH4|BCORL_MOUSE BCL-6 corepressor-like protein 1 OS=Mus musculus GN=Bcorl1 PE=2 SV=1//0
ENSAPLG00000011266	191.963	111.612	0.78233	0.0010348	0.014193	sp|A2AR50|RGPS1_MOUSE Ras-specific guanine nucleotide-releasing factor RalGPS1 OS=Mus musculus GN=Ralgps1 PE=1 SV=2//0
ENSAPLG00000014735	114.672	276.486	-1.2697	1.32e-08	1.23e-06	sp|A2AX52|CO6A4_MOUSE Collagen alpha-4(VI) chain OS=Mus musculus GN=Col6a4 PE=1 SV=2//4.37805e-15
ENSAPLG00000005036	1090.35	726.757	0.58525	0.0010299	0.014148	sp|A2BD05|NEK6_PIG Serine/threonine-protein kinase Nek6 OS=Sus scrofa GN=NEK6 PE=3 SV=1//1.00064e-110
ENSAPLG00000006862	72.6655	125.82	-0.79202	0.0019671	0.02277	sp|A2VD13|PTCD1_RAT Pentatricopeptide repeat-containing protein 1, mitochondrial OS=Rattus norvegicus GN=Ptcd1 PE=2 SV=1//0
ENSAPLG00000009057	2751.98	4112.71	-0.57962	0.00064368	0.0099301	sp|A2VDN6|SF3A1_BOVIN Splicing factor 3A subunit 1 OS=Bos taurus GN=SF3A1 PE=2 SV=1//0
ENSAPLG00000005712	967.445	2509.2	-1.375	1.74e-07	1.14e-05	sp|A2VDT1|TP4A3_BOVIN Protein tyrosine phosphatase type IVA 3 OS=Bos taurus GN=PTP4A3 PE=2 SV=1//1.31914e-88
ENSAPLG00000011538	66.2902	32.3337	1.0358	0.0020957	0.023825	sp|A2VDW6|NECA3_BOVIN N-terminal EF-hand calcium-binding protein 3 OS=Bos taurus GN=NECAB3 PE=2 SV=1//4.08382e-15
ENSAPLG00000005791	1010.35	1586.04	-0.65056	0.00024864	0.0046693	sp|A2VE78|FBXL5_BOVIN F-box/LRR-repeat protein 5 OS=Bos taurus GN=FBXL5 PE=2 SV=1//0
ENSAPLG00000010540	572.358	165.322	1.7916	1.93e-18	1.23e-15	sp|A3KFX0|5NT1A_MOUSE Cytosolic 5&apos;-nucleotidase 1A OS=Mus musculus GN=Nt5c1a PE=2 SV=1//0
ENSAPLG00000005558	801.682	1421.89	-0.8267	4.73e-06	0.00018237	sp|A4FUZ6|HSDL2_BOVIN Hydroxysteroid dehydrogenase-like protein 2 OS=Bos taurus GN=HSDL2 PE=2 SV=1//4.18343e-44
ENSAPLG00000008992	181.527	60.1281	1.5941	2.12e-08	1.82e-06	sp|A4IFN5|FITM2_BOVIN Fat storage-inducing transmembrane protein 2 OS=Bos taurus GN=FITM2 PE=2 SV=1//3.03172e-71
ENSAPLG00000004379	1339.64	1878.27	-0.48756	0.0057351	0.04954	sp|A4IIT5|OLM2A_XENTR Olfactomedin-like protein 2A OS=Xenopus tropicalis GN=olfml2a PE=2 SV=1//2.02145e-86
ENSAPLG00000012300	38.5392	16.4982	1.224	0.0049635	0.044629	sp|A4IJ05|SYT17_XENTR Synaptotagmin-17 OS=Xenopus tropicalis GN=syt17 PE=2 SV=1//0
ENSAPLG00000012086	650.163	1048.15	-0.68897	0.00013855	0.0028951	sp|A5D7H5|CASC3_BOVIN Protein CASC3 OS=Bos taurus GN=CASC3 PE=2 SV=1//0
ENSAPLG00000004677	13.4483	36.0205	-1.4214	0.001546	0.019021	sp|A5GFW1|AURKA_PIG Aurora kinase A OS=Sus scrofa GN=AURKA PE=3 SV=1//1.3489e-178
ENSAPLG00000016096	13313.8	7375.3	0.85215	9.21e-07	4.66e-05	sp|A5PJR4|PURA1_BOVIN Adenylosuccinate synthetase isozyme 1 OS=Bos taurus GN=ADSSL1 PE=2 SV=1//0
ENSAPLG00000004957	490.145	731.638	-0.57792	0.0014296	0.01786	sp|A5PK00|VPS36_BOVIN Vacuolar protein-sorting-associated protein 36 OS=Bos taurus GN=VPS36 PE=2 SV=1//0
ENSAPLG00000000654	40.1407	103.146	-1.3615	0.00010892	0.0024058	sp|A5PLL1|AN34B_HUMAN Ankyrin repeat domain-containing protein 34B OS=Homo sapiens GN=ANKRD34B PE=2 SV=3//0
ENSAPLG00000010579	126.357	246.633	-0.96487	0.00070734	0.010772	sp|A6H7A8|TDIF1_BOVIN Deoxynucleotidyltransferase terminal-interacting protein 1 OS=Bos taurus GN=DNTTIP1 PE=2 SV=1//1.20046e-43
ENSAPLG00000011269	313.455	175.253	0.83882	7.26e-05	0.0017322	sp|A6H7I3|ANGE2_BOVIN Protein angel homolog 2 OS=Bos taurus GN=ANGEL2 PE=2 SV=1//0
ENSAPLG00000014228	47.4974	4.64722	3.3534	0.00072984	0.010993	sp|A6NGG8|CB071_HUMAN Uncharacterized protein C2orf71 OS=Homo sapiens GN=C2orf71 PE=1 SV=1//9.74634e-158
ENSAPLG00000007086	176.259	315.214	-0.83864	8.06e-05	0.0018801	sp|A6PWY4|WDR76_MOUSE WD repeat-containing protein 76 OS=Mus musculus GN=Wdr76 PE=2 SV=1//2.07482e-155
ENSAPLG00000009119	110.666	59.1871	0.90286	0.0010975	0.014763	sp|A6QL63|BTBDB_HUMAN Ankyrin repeat and BTB/POZ domain-containing protein BTBD11 OS=Homo sapiens GN=BTBD11 PE=2 SV=3//2.44923e-26
ENSAPLG00000005035	330.141	1148.15	-1.7982	0.00091911	0.013017	sp|A6QP11|SNP47_BOVIN Synaptosomal-associated protein 47 OS=Bos taurus GN=SNAP47 PE=1 SV=1//3.09311e-135
ENSAPLG00000009089	968.813	617.154	0.65059	0.00040572	0.006999	sp|A6X8Z5|RHG31_MOUSE Rho GTPase-activating protein 31 OS=Mus musculus GN=Arhgap31 PE=1 SV=1//4.40922e-38
ENSAPLG00000012870	1457.66	897.949	0.69895	0.00011889	0.0025749	sp|A7MB89|FEM1C_BOVIN Protein fem-1 homolog C OS=Bos taurus GN=FEM1C PE=2 SV=1//0
ENSAPLG00000002625	103.85	192.41	-0.88969	0.00017158	0.0034399	sp|A7YY45|IMPCT_BOVIN Protein IMPACT OS=Bos taurus GN=IMPACT PE=2 SV=2//8.31646e-147
ENSAPLG00000008209	112.901	179.41	-0.6682	0.0038867	0.037241	sp|A9JTG5|HOIL1_DANRE RanBP-type and C3HC4-type zinc finger-containing protein 1 OS=Danio rerio GN=rbck1 PE=2 SV=1//2.89333e-23
ENSAPLG00000001848	183.744	294.978	-0.68291	0.00099958	0.013838	sp|A9JTG5|HOIL1_DANRE RanBP-type and C3HC4-type zinc finger-containing protein 1 OS=Danio rerio GN=rbck1 PE=2 SV=1//2.95676e-23
ENSAPLG00000007903	356.367	235.38	0.59837	0.0035123	0.034777	sp|A9UHW6|MI4GD_HUMAN MIF4G domain-containing protein OS=Homo sapiens GN=MIF4GD PE=1 SV=1//9.17748e-103
ENSAPLG00000004529	2443.74	3492.92	-0.51534	0.0035852	0.035241	sp|A9UM79|DRS7C_XENTR Dehydrogenase/reductase SDR family member 7C OS=Xenopus tropicalis GN=dhrs7c PE=2 SV=1//4.21159e-168
ENSAPLG00000013099	2050.8	1438.24	0.51188	0.0050066	0.044948	sp|A9ZLX4|FA65B_COTJA Protein FAM65B OS=Coturnix coturnix japonica GN=FAM65B PE=1 SV=1//0
Novel01802	77.0725	145.655	-0.91827	0.00039397	0.0068294	sp|B0V207|F16A2_DANRE FTS and Hook-interacting protein homolog OS=Danio rerio GN=fam160a2 PE=3 SV=1//5.05744e-38
ENSAPLG00000014886	7149.53	4428.45	0.69105	5.98e-05	0.0014612	sp|B0VYY3|COX5A_OTOCR Cytochrome c oxidase subunit 5A, mitochondrial OS=Otolemur crassicaudatus GN=COX5A PE=2 SV=1//1.34218e-75
ENSAPLG00000010942	266.739	123.499	1.1109	0.00089299	0.012751	sp|B0YJ81|HACD1_HUMAN Very-long-chain (3R)-3-hydroxyacyl-[acyl-carrier protein] dehydratase 1 OS=Homo sapiens GN=PTPLA PE=1 SV=1//1.10812e-67
ENSAPLG00000005681	51.067	24.4915	1.0601	0.0057252	0.049488	sp|B0YN54|GLTP_PANTR Glycolipid transfer protein OS=Pan troglodytes GN=GLTP PE=2 SV=1//3.57127e-48
ENSAPLG00000013092	26.986	7.29963	1.8863	0.00046059	0.0077787	sp|B1WBU5|SBK2_RAT Serine/threonine-protein kinase SBK2 OS=Rattus norvegicus GN=Sbk2 PE=2 SV=1//2.90398e-09
ENSAPLG00000007097	6163.9	4136.7	0.57536	0.00064227	0.0099263	sp|B2B9A1|ATPO_RHIFE ATP synthase subunit O, mitochondrial OS=Rhinolophus ferrumequinum GN=ATP5O PE=3 SV=1//1.59625e-80
ENSAPLG00000004051	27.0458	109.214	-2.0137	9.1e-07	4.62e-05	sp|B2GU58|KIF11_XENTR Kinesin-like protein KIF11 OS=Xenopus tropicalis GN=kif11 PE=2 SV=1//0
ENSAPLG00000014796	917.988	1327.54	-0.53221	0.0028237	0.029467	sp|B2GUZ1|UBP4_RAT Ubiquitin carboxyl-terminal hydrolase 4 OS=Rattus norvegicus GN=Usp4 PE=1 SV=1//0
ENSAPLG00000002879	168.774	85.5294	0.9806	0.0028857	0.029816	sp|B2RZD7|LYRM9_RAT LYR motif-containing protein 9 OS=Rattus norvegicus GN=Lyrm9 PE=3 SV=1//2.88459e-33
ENSAPLG00000010063	930.73	514.487	0.85523	4.95e-05	0.0012561	sp|B3TP03|CTR2_CHICK Low affinity cationic amino acid transporter 2 OS=Gallus gallus GN=SLC7A2 PE=2 SV=1//1.27266e-71
ENSAPLG00000008361	3107.3	5883.09	-0.92091	6.92e-08	5.2e-06	sp|B5DF89|CUL3_RAT Cullin-3 OS=Rattus norvegicus GN=Cul3 PE=1 SV=2//0
ENSAPLG00000011509	36.8196	118.867	-1.6908	4.97e-05	0.0012562	sp|B5FXE5|AIFM2_TAEGU Apoptosis-inducing factor 2 OS=Taeniopygia guttata GN=AIFM2 PE=2 SV=1//0
ENSAPLG00000014015	447.375	649.498	-0.53784	0.0038905	0.037258	sp|B5FXJ6|TPC2L_TAEGU Trafficking protein particle complex subunit 2-like protein OS=Taeniopygia guttata GN=TRAPPC2L PE=2 SV=1//7.94671e-88
ENSAPLG00000009577	849.453	1442.99	-0.76446	2.11e-05	0.00061911	sp|B5KFI0|GET4_TAEGU Golgi to ER traffic protein 4 homolog OS=Taeniopygia guttata GN=GET4 PE=2 SV=1//6.95389e-156
ENSAPLG00000010243	297.44	151.174	0.97639	0.00040286	0.0069564	sp|B7ZMP1|XPP3_MOUSE Probable Xaa-Pro aminopeptidase 3 OS=Mus musculus GN=Xpnpep3 PE=2 SV=1//0
ENSAPLG00000002139	80.3637	22.1126	1.8617	8.63e-08	6.25e-06	sp|B9VR26|CML1_BOVIN Chemokine-like receptor 1 OS=Bos taurus GN=CMLKR1 PE=2 SV=1//4.1883e-137
ENSAPLG00000016162	34.9326	68.7959	-0.97775	0.0034092	0.033908	sp|D2HWM5|RFWD3_AILME E3 ubiquitin-protein ligase RFWD3 OS=Ailuropoda melanoleuca GN=RFWD3 PE=3 SV=1//0
ENSAPLG00000012977	428.207	654.459	-0.61199	0.0013105	0.016809	sp|D2I1E3|ARP8_AILME Actin-related protein 8 OS=Ailuropoda melanoleuca GN=ACTR8 PE=3 SV=1//0
ENSAPLG00000010877	1654.67	2951.66	-0.83498	1.48e-06	6.98e-05	sp|D3ZDK2|UB2D1_RAT Ubiquitin-conjugating enzyme E2 D1 OS=Rattus norvegicus GN=Ube2d1 PE=1 SV=1//1.36281e-57
ENSAPLG00000006351	41.2435	77.8913	-0.9173	0.0045419	0.041616	sp|E1BSW7|CENPS_CHICK Centromere protein S OS=Gallus gallus GN=APITD1 PE=1 SV=2//3.75274e-57
ENSAPLG00000012632	4.83925	21.4597	-2.1488	0.0005423	0.0087609	sp|E1C2I2|GWL_CHICK Serine/threonine-protein kinase greatwall OS=Gallus gallus GN=MASTL PE=3 SV=1//0
ENSAPLG00000006280	600.813	317.717	0.91917	2.18e-06	9.57e-05	sp|E1C656|HACE1_CHICK E3 ubiquitin-protein ligase HACE1 OS=Gallus gallus GN=HACE1 PE=2 SV=1//0
ENSAPLG00000014263	221.56	116.836	0.92321	5.93e-05	0.0014545	sp|E1C656|HACE1_CHICK E3 ubiquitin-protein ligase HACE1 OS=Gallus gallus GN=HACE1 PE=2 SV=1//5.18983e-178
Novel02983	3349.97	5665.64	-0.75809	7.68e-06	0.00027198	sp|E9PZQ0|RYR1_MOUSE Ryanodine receptor 1 OS=Mus musculus GN=Ryr1 PE=1 SV=1//2.68798e-82
Novel02662	406.833	718.397	-0.82034	8.36e-06	0.0002902	sp|E9PZQ0|RYR1_MOUSE Ryanodine receptor 1 OS=Mus musculus GN=Ryr1 PE=1 SV=1//4.91203e-15
ENSAPLG00000015767	225.521	431.03	-0.93453	3.16e-05	0.00086891	sp|F6RQL9|MTAP_MACMU S-methyl-5&apos;-thioadenosine phosphorylase OS=Macaca mulatta GN=MTAP PE=3 SV=1//6.62068e-164
ENSAPLG00000010251	929.588	1509.55	-0.69945	0.00012575	0.0026714	sp|O00116|ADAS_HUMAN Alkyldihydroxyacetonephosphate synthase, peroxisomal OS=Homo sapiens GN=AGPS PE=1 SV=1//0
ENSAPLG00000007388	1826.38	3769.92	-1.0455	4.09e-08	3.21e-06	sp|O00232|PSD12_HUMAN 26S proteasome non-ATPase regulatory subunit 12 OS=Homo sapiens GN=PSMD12 PE=1 SV=3//0
ENSAPLG00000011686	1197.88	713.362	0.74777	3.77e-05	0.0010097	sp|O00330|ODPX_HUMAN Pyruvate dehydrogenase protein X component, mitochondrial OS=Homo sapiens GN=PDHX PE=1 SV=3//0
ENSAPLG00000013789	1635.08	2451.88	-0.58452	0.00078432	0.011588	sp|O00410|IPO5_HUMAN Importin-5 OS=Homo sapiens GN=IPO5 PE=1 SV=4//0
ENSAPLG00000003456	880.222	1242.06	-0.49679	0.0057692	0.049794	sp|O00418|EF2K_HUMAN Eukaryotic elongation factor 2 kinase OS=Homo sapiens GN=EEF2K PE=1 SV=2//0
ENSAPLG00000007400	724.604	1290.82	-0.83302	3.25e-06	0.00013334	sp|O00566|MPP10_HUMAN U3 small nucleolar ribonucleoprotein protein MPP10 OS=Homo sapiens GN=MPHOSPH10 PE=1 SV=2//5.9396e-115
ENSAPLG00000003646	448.91	691.676	-0.62367	0.00090851	0.012888	sp|O00743|PPP6_HUMAN Serine/threonine-protein phosphatase 6 catalytic subunit OS=Homo sapiens GN=PPP6C PE=1 SV=1//1.61501e-141
ENSAPLG00000015224	3008.47	6831.43	-1.1832	0.0020283	0.023326	sp|O00763|ACACB_HUMAN Acetyl-CoA carboxylase 2 OS=Homo sapiens GN=ACACB PE=1 SV=3//0
ENSAPLG00000008284	31.8598	80.1382	-1.3308	0.001411	0.017715	sp|O02691|HCD2_BOVIN 3-hydroxyacyl-CoA dehydrogenase type-2 OS=Bos taurus GN=HSD17B10 PE=1 SV=3//1.44259e-14
ENSAPLG00000010358	219.922	136.082	0.69251	0.0016741	0.020053	sp|O08688|CAN5_MOUSE Calpain-5 OS=Mus musculus GN=Capn5 PE=2 SV=1//0
ENSAPLG00000002351	234.966	141.718	0.72943	0.00099845	0.013833	sp|O08700|VPS45_RAT Vacuolar protein sorting-associated protein 45 OS=Rattus norvegicus GN=Vps45 PE=2 SV=1//0
ENSAPLG00000001158	82.4079	179.628	-1.1242	7.85e-06	0.00027625	sp|O08756|HCD2_MOUSE 3-hydroxyacyl-CoA dehydrogenase type-2 OS=Mus musculus GN=Hsd17b10 PE=1 SV=4//2.8733e-28
Novel02509	87.7703	172.85	-0.97771	6.8e-05	0.0016407	sp|O08917|FLOT1_MOUSE Flotillin-1 OS=Mus musculus GN=Flot1 PE=1 SV=1//6.95462e-20
ENSAPLG00000004350	460.381	682.408	-0.56781	0.0024477	0.026652	sp|O09015|MXI1_RAT Max-interacting protein 1 OS=Rattus norvegicus GN=Mxi1 PE=2 SV=1//5.12194e-48
ENSAPLG00000000705	26.9398	7.92135	1.7659	0.001289	0.016627	sp|O09027|CCBP2_RAT Chemokine-binding protein 2 OS=Rattus norvegicus GN=Ccbp2 PE=2 SV=1//2.77456e-75
ENSAPLG00000012006	356.434	241.146	0.56373	0.0051394	0.045817	sp|O09044|SNP23_MOUSE Synaptosomal-associated protein 23 OS=Mus musculus GN=Snap23 PE=1 SV=1//3.09818e-58
ENSAPLG00000008336	513.631	1112.01	-1.1144	2.32e-06	0.00010048	sp|O12940|TOM1_CHICK Target of Myb protein 1 OS=Gallus gallus GN=TOM1 PE=2 SV=2//0
ENSAPLG00000010603	13827.2	30351.4	-1.1342	3.57e-11	6.42e-09	sp|O13035|SAP_CHICK Proactivator polypeptide OS=Gallus gallus GN=PSAP PE=1 SV=1//0
ENSAPLG00000012246	160.877	70.7646	1.1849	0.00021097	0.004043	sp|O13157|GFRA2_CHICK GDNF family receptor alpha-2 OS=Gallus gallus GN=GFRA2 PE=2 SV=1//0
ENSAPLG00000010807	743.713	1074.42	-0.53073	0.0036194	0.035436	sp|O14497|ARI1A_HUMAN AT-rich interactive domain-containing protein 1A OS=Homo sapiens GN=ARID1A PE=1 SV=3//7.02847e-14
ENSAPLG00000001565	1.76536	21.7623	-3.6238	1.49e-06	7.01e-05	sp|O14508|SOCS2_HUMAN Suppressor of cytokine signaling 2 OS=Homo sapiens GN=SOCS2 PE=1 SV=1//9.73605e-89
ENSAPLG00000012092	300.194	544.21	-0.85826	0.0016224	0.01977	sp|O14562|UBFD1_HUMAN Ubiquitin domain-containing protein UBFD1 OS=Homo sapiens GN=UBFD1 PE=1 SV=2//1.97308e-96
ENSAPLG00000006497	794.689	1196.99	-0.59095	0.00072355	0.010938	sp|O14730|RIOK3_HUMAN Serine/threonine-protein kinase RIO3 OS=Homo sapiens GN=RIOK3 PE=1 SV=2//0
ENSAPLG00000006379	421.097	283.612	0.57023	0.0043741	0.040601	sp|O14920|IKKB_HUMAN Inhibitor of nuclear factor kappa-B kinase subunit beta OS=Homo sapiens GN=IKBKB PE=1 SV=1//0
ENSAPLG00000008768	280.004	142.655	0.97292	0.00029878	0.0054002	sp|O14924|RGS12_HUMAN Regulator of G-protein signaling 12 OS=Homo sapiens GN=RGS12 PE=1 SV=1//0
ENSAPLG00000012414	641.58	918.435	-0.51755	0.0043997	0.040711	sp|O15040|TCPR2_HUMAN Tectonin beta-propeller repeat-containing protein 2 OS=Homo sapiens GN=TECPR2 PE=1 SV=4//0
Novel02751	26.6747	66.5034	-1.318	0.00017225	0.0034495	sp|O15047|SET1A_HUMAN Histone-lysine N-methyltransferase SETD1A OS=Homo sapiens GN=SETD1A PE=1 SV=3//1.53103e-75
ENSAPLG00000001470	141.798	230.848	-0.70311	0.0011948	0.015721	sp|O15054|KDM6B_HUMAN Lysine-specific demethylase 6B OS=Homo sapiens GN=KDM6B PE=1 SV=4//0
ENSAPLG00000008430	1701.13	724.479	1.2315	1.07e-11	2.07e-09	sp|O15061|SYNEM_HUMAN Synemin OS=Homo sapiens GN=SYNM PE=1 SV=2//2.85562e-17
ENSAPLG00000016231	2149.38	1282.84	0.74457	0.0001316	0.0027662	sp|O15068|MCF2L_HUMAN Guanine nucleotide exchange factor DBS OS=Homo sapiens GN=MCF2L PE=1 SV=2//0
ENSAPLG00000009916	56.9883	129.541	-1.1847	1.8e-05	0.00054559	sp|O15075|DCLK1_HUMAN Serine/threonine-protein kinase DCLK1 OS=Homo sapiens GN=DCLK1 PE=1 SV=2//0
ENSAPLG00000010719	847.463	1446.8	-0.77165	1.21e-05	0.0003912	sp|O15085|ARHGB_HUMAN Rho guanine nucleotide exchange factor 11 OS=Homo sapiens GN=ARHGEF11 PE=1 SV=1//0
Novel03144	221.568	380.846	-0.78146	0.00011873	0.0025749	sp|O15085|ARHGB_HUMAN Rho guanine nucleotide exchange factor 11 OS=Homo sapiens GN=ARHGEF11 PE=1 SV=1//5.08891e-49
ENSAPLG00000013047	1067.69	444.131	1.2654	0.00035915	0.0063118	sp|O15228|GNPAT_HUMAN Dihydroxyacetone phosphate acyltransferase OS=Homo sapiens GN=GNPAT PE=1 SV=1//0
ENSAPLG00000000963	325.595	187.101	0.79926	0.00090071	0.012808	sp|O15247|CLIC2_HUMAN Chloride intracellular channel protein 2 OS=Homo sapiens GN=CLIC2 PE=1 SV=3//1.16859e-77
Novel02939	38.3987	85.5821	-1.1563	0.00018081	0.0035846	sp|O15357|SHIP2_HUMAN Phosphatidylinositol 3,4,5-trisphosphate 5-phosphatase 2 OS=Homo sapiens GN=INPPL1 PE=1 SV=2//6.05257e-21
ENSAPLG00000009413	240.171	119.421	1.008	1.02e-05	0.00033924	sp|O15403|MOT7_HUMAN Monocarboxylate transporter 7 OS=Homo sapiens GN=SLC16A6 PE=1 SV=2//0
ENSAPLG00000012786	57.6053	99.0941	-0.7826	0.0056276	0.048873	sp|O15504|NUPL2_HUMAN Nucleoporin-like protein 2 OS=Homo sapiens GN=NUPL2 PE=1 SV=1//3.32185e-39
ENSAPLG00000013291	1072.05	1764.68	-0.71903	0.0014453	0.018006	sp|O19001|CDN1B_FELCA Cyclin-dependent kinase inhibitor 1B OS=Felis catus GN=CDKN1B PE=2 SV=1//1.19687e-99
ENSAPLG00000009748	19.979	45.2047	-1.178	0.0036135	0.035405	sp|O35077|GPDA_RAT Glycerol-3-phosphate dehydrogenase [NAD(+)], cytoplasmic OS=Rattus norvegicus GN=Gpd1 PE=1 SV=4//1.70243e-96
ENSAPLG00000008403	932.391	499.74	0.89976	9.23e-06	0.0003136	sp|O35490|BHMT1_MOUSE Betaine--homocysteine S-methyltransferase 1 OS=Mus musculus GN=Bhmt PE=2 SV=1//0
ENSAPLG00000010390	77.7677	36.909	1.0752	0.0053659	0.047268	sp|O35544|EAA4_MOUSE Excitatory amino acid transporter 4 OS=Mus musculus GN=Slc1a6 PE=2 SV=1//0
ENSAPLG00000007942	825.742	570.791	0.53273	0.0037863	0.036595	sp|O35593|PSDE_MOUSE 26S proteasome non-ATPase regulatory subunit 14 OS=Mus musculus GN=Psmd14 PE=1 SV=2//0
ENSAPLG00000008092	1317.07	854.5	0.62418	0.0005098	0.0083804	sp|O35607|BMPR2_MOUSE Bone morphogenetic protein receptor type-2 OS=Mus musculus GN=Bmpr2 PE=2 SV=1//0
Novel00333	310.237	98.1487	1.6603	2.44e-13	6.29e-11	sp|O35789|B3GA1_RAT Galactosylgalactosylxylosylprotein 3-beta-glucuronosyltransferase 1 OS=Rattus norvegicus GN=B3gat1 PE=1 SV=2//3.60409e-08
ENSAPLG00000016013	703.833	1110.09	-0.65737	0.00030858	0.0055491	sp|O35864|CSN5_MOUSE COP9 signalosome complex subunit 5 OS=Mus musculus GN=Cops5 PE=1 SV=3//0
ENSAPLG00000004967	214.916	75.6325	1.5067	4.94e-05	0.0012561	sp|O35878|HSPB2_RAT Heat shock protein beta-2 OS=Rattus norvegicus GN=Hspb2 PE=2 SV=1//3.86293e-70
ENSAPLG00000009302	68.0398	29.6574	1.198	0.00064332	0.0099301	sp|O42101|NR5A2_CHICK Nuclear receptor subfamily 5 group A member 2 OS=Gallus gallus GN=NR5A2 PE=2 SV=1//0
ENSAPLG00000006390	67.7672	278.366	-2.0383	2.5e-08	2.08e-06	sp|O42130|TOP2A_CHICK DNA topoisomerase 2-alpha OS=Gallus gallus GN=TOP2A PE=2 SV=2//0
ENSAPLG00000003901	2063.79	1370.99	0.59008	0.00097289	0.013563	sp|O42236|SEM3C_CHICK Semaphorin-3C OS=Gallus gallus GN=SEMA3C PE=2 SV=1//0
ENSAPLG00000012620	58.0626	118.456	-1.0287	0.00024235	0.0045656	sp|O42254|IF2B1_CHICK Insulin-like growth factor 2 mRNA-binding protein 1 OS=Gallus gallus GN=IGF2BP1 PE=1 SV=1//0
ENSAPLG00000007846	899.117	1468.76	-0.70801	0.0014101	0.017715	sp|O42265|PSA1_CHICK Proteasome subunit alpha type-1 OS=Gallus gallus GN=PSMA1 PE=2 SV=2//2.18233e-165
ENSAPLG00000008323	302.545	550.995	-0.86489	1.54e-05	0.00047642	sp|O42393|RAPSN_CHICK 43 kDa receptor-associated protein of the synapse OS=Gallus gallus GN=RAPSN PE=2 SV=3//0
ENSAPLG00000003895	6470.96	18548.8	-1.5193	2.91e-18	1.62e-15	sp|O42413|MGP_CHICK Matrix Gla protein OS=Gallus gallus GN=MGP PE=2 SV=1//1.48451e-21
ENSAPLG00000002508	397.216	598.239	-0.5908	0.0021436	0.024165	sp|O42469|TLE1_XENLA Transducin-like enhancer protein 1 OS=Xenopus laevis GN=esg1 PE=2 SV=1//0
ENSAPLG00000015242	371.334	218.739	0.76351	0.0016731	0.020053	sp|O42479|HEMH_CHICK Ferrochelatase, mitochondrial OS=Gallus gallus GN=FECH PE=1 SV=1//0
ENSAPLG00000006534	401.862	599.464	-0.57697	0.0019915	0.022962	sp|O43172|PRP4_HUMAN U4/U6 small nuclear ribonucleoprotein Prp4 OS=Homo sapiens GN=PRPF4 PE=1 SV=2//7.9522e-68
ENSAPLG00000011222	28.4731	327.498	-3.5238	2.19e-05	0.00063749	sp|O43272|PROD_HUMAN Proline dehydrogenase 1, mitochondrial OS=Homo sapiens GN=PRODH PE=1 SV=3//2.23502e-96
ENSAPLG00000010168	26.3429	53.4334	-1.0203	0.0056696	0.049096	sp|O43315|AQP9_HUMAN Aquaporin-9 OS=Homo sapiens GN=AQP9 PE=1 SV=2//4.17039e-111
ENSAPLG00000010520	400.71	170.53	1.2325	9.28e-07	4.68e-05	sp|O43524|FOXO3_HUMAN Forkhead box protein O3 OS=Homo sapiens GN=FOXO3 PE=1 SV=1//4.79875e-94
ENSAPLG00000008073	863.589	1252.71	-0.53664	0.0029005	0.029918	sp|O43592|XPOT_HUMAN Exportin-T OS=Homo sapiens GN=XPOT PE=1 SV=2//0
ENSAPLG00000001284	618.984	420.904	0.55641	0.0035789	0.035202	sp|O43609|SPY1_HUMAN Protein sprouty homolog 1 OS=Homo sapiens GN=SPRY1 PE=1 SV=2//3.22358e-158
ENSAPLG00000012493	88.7124	46.0544	0.9458	0.0015792	0.019336	sp|O43610|SPY3_HUMAN Protein sprouty homolog 3 OS=Homo sapiens GN=SPRY3 PE=1 SV=2//4.13559e-106
ENSAPLG00000004007	22.5935	70.4758	-1.6412	0.00057274	0.0090834	sp|O43663|PRC1_HUMAN Protein regulator of cytokinesis 1 OS=Homo sapiens GN=PRC1 PE=1 SV=2//0
ENSAPLG00000011912	86.5611	154.225	-0.83325	0.0055079	0.048109	sp|O43683|BUB1_HUMAN Mitotic checkpoint serine/threonine-protein kinase BUB1 OS=Homo sapiens GN=BUB1 PE=1 SV=1//4.44078e-14
ENSAPLG00000012174	514.072	893.195	-0.797	1.62e-05	0.0004975	sp|O43760|SNG2_HUMAN Synaptogyrin-2 OS=Homo sapiens GN=SYNGR2 PE=1 SV=1//1.34678e-83
ENSAPLG00000008389	88.073	241.67	-1.4563	4.4e-10	6.05e-08	sp|O43827|ANGL7_HUMAN Angiopoietin-related protein 7 OS=Homo sapiens GN=ANGPTL7 PE=1 SV=1//1.30666e-170
ENSAPLG00000016364	10.5592	31.4503	-1.5746	0.0019429	0.022519	sp|O43854|EDIL3_HUMAN EGF-like repeat and discoidin I-like domain-containing protein 3 OS=Homo sapiens GN=EDIL3 PE=1 SV=1//0
ENSAPLG00000013929	167.148	331.871	-0.98949	1.34e-05	0.00042411	sp|O43915|VEGFD_HUMAN Vascular endothelial growth factor D OS=Homo sapiens GN=FIGF PE=1 SV=1//1.31237e-151
ENSAPLG00000013395	259.128	104.858	1.3052	2.02e-08	1.76e-06	sp|O54862|MBTP2_CRIGR Membrane-bound transcription factor site-2 protease OS=Cricetulus griseus GN=MBTPS2 PE=2 SV=1//1.31496e-23
ENSAPLG00000005239	224.394	351.181	-0.64618	0.0016251	0.019787	sp|O55166|VPS52_RAT Vacuolar protein sorting-associated protein 52 homolog OS=Rattus norvegicus GN=Vps52 PE=2 SV=2//1.49835e-89
ENSAPLG00000005574	2005.41	1337.99	0.58383	0.00085637	0.012345	sp|O57579|AMPN_CHICK Aminopeptidase N OS=Gallus gallus GN=ANPEP PE=1 SV=1//0
ENSAPLG00000003276	1130.03	747.253	0.5967	0.0011844	0.015608	sp|O57604|PODXL_CHICK Podocalyxin OS=Gallus gallus GN=PODXL PE=1 SV=1//5.77352e-100
ENSAPLG00000006373	694.43	999.667	-0.52562	0.0033557	0.033582	sp|O60229|KALRN_HUMAN Kalirin OS=Homo sapiens GN=KALRN PE=1 SV=2//2.38456e-06
ENSAPLG00000011423	2032.14	1376.82	0.56166	0.0015989	0.01955	sp|O60237|MYPT2_HUMAN Protein phosphatase 1 regulatory subunit 12B OS=Homo sapiens GN=PPP1R12B PE=1 SV=2//0
Novel01990	12.2524	32.7177	-1.417	0.0022305	0.024912	sp|O60260|PRKN2_HUMAN E3 ubiquitin-protein ligase parkin OS=Homo sapiens GN=PARK2 PE=1 SV=2//1.53048e-33
ENSAPLG00000012643	31.5165	69.072	-1.132	0.0010044	0.013883	sp|O60260|PRKN2_HUMAN E3 ubiquitin-protein ligase parkin OS=Homo sapiens GN=PARK2 PE=1 SV=2//2.78785e-41
ENSAPLG00000009206	504.937	346.424	0.54356	0.0055745	0.048556	sp|O60264|SMCA5_HUMAN SWI/SNF-related matrix-associated actin-dependent regulator of chromatin subfamily A member 5 OS=Homo sapiens GN=SMARCA5 PE=1 SV=1//2.31132e-69
ENSAPLG00000015555	3346.42	5187.45	-0.63241	0.00019258	0.0037801	sp|O60271|JIP4_HUMAN C-Jun-amino-terminal kinase-interacting protein 4 OS=Homo sapiens GN=SPAG9 PE=1 SV=4//1.64117e-09
ENSAPLG00000015213	964.925	2642.48	-1.4534	9.25e-16	3.74e-13	sp|O60318|MCM3A_HUMAN 80 kDa MCM3-associated protein OS=Homo sapiens GN=MCM3AP PE=1 SV=2//6.80416e-179
ENSAPLG00000009844	1128.02	739.114	0.60992	0.0010128	0.013966	sp|O60336|MABP1_HUMAN Mitogen-activated protein kinase-binding protein 1 OS=Homo sapiens GN=MAPKBP1 PE=2 SV=4//0
ENSAPLG00000004977	387.217	241.87	0.67891	0.00092837	0.013096	sp|O60437|PEPL_HUMAN Periplakin OS=Homo sapiens GN=PPL PE=1 SV=4//0
ENSAPLG00000004271	23.4026	90.4162	-1.9499	1.5e-05	0.00046815	sp|O60566|BUB1B_HUMAN Mitotic checkpoint serine/threonine-protein kinase BUB1 beta OS=Homo sapiens GN=BUB1B PE=1 SV=3//9.27404e-113
ENSAPLG00000006927	18139.2	26025.1	-0.52079	0.0020764	0.023696	sp|O60662|KBTBA_HUMAN Kelch repeat and BTB domain-containing protein 10 OS=Homo sapiens GN=KBTBD10 PE=1 SV=2//0
ENSAPLG00000009126	1479.2	1043.41	0.50351	0.0044909	0.041318	sp|O60673|DPOLZ_HUMAN DNA polymerase zeta catalytic subunit OS=Homo sapiens GN=REV3L PE=1 SV=2//0
ENSAPLG00000013128	2208.23	3933.37	-0.83287	1.96e-06	8.75e-05	sp|O60763|USO1_HUMAN General vesicular transport factor p115 OS=Homo sapiens GN=USO1 PE=1 SV=2//0
ENSAPLG00000007314	40.5396	98.6693	-1.2833	1.29e-05	0.00041041	sp|O60779|S19A2_HUMAN Thiamine transporter 1 OS=Homo sapiens GN=SLC19A2 PE=1 SV=2//0
ENSAPLG00000015253	748.581	503.567	0.57197	0.0029132	0.030031	sp|O60895|RAMP2_HUMAN Receptor activity-modifying protein 2 OS=Homo sapiens GN=RAMP2 PE=1 SV=2//5.58888e-37
ENSAPLG00000010683	264.183	169.896	0.63688	0.0033643	0.033648	sp|O60896|RAMP3_HUMAN Receptor activity-modifying protein 3 OS=Homo sapiens GN=RAMP3 PE=2 SV=1//1.03799e-50
ENSAPLG00000015826	1558.56	987.414	0.65849	0.00019647	0.0038394	sp|O60909|B4GT2_HUMAN Beta-1,4-galactosyltransferase 2 OS=Homo sapiens GN=B4GALT2 PE=1 SV=1//1.3842e-167
ENSAPLG00000014978	105.655	58.8487	0.84428	0.0019792	0.022854	sp|O60942|MCE1_HUMAN mRNA-capping enzyme OS=Homo sapiens GN=RNGTT PE=1 SV=1//1.32009e-12
ENSAPLG00000009031	70.5412	34.3595	1.0378	0.0016761	0.020053	sp|O62807|PPARG_PIG Peroxisome proliferator-activated receptor gamma OS=Sus scrofa GN=PPARG PE=2 SV=1//0
ENSAPLG00000004499	331.391	151.5	1.1292	0.0026557	0.028193	sp|O62827|ADML_BOVIN ADM OS=Bos taurus GN=ADM PE=2 SV=2//1.69138e-12
ENSAPLG00000006430	260.578	153.951	0.75925	0.00053785	0.008697	sp|O70340|NPTX2_MOUSE Neuronal pentraxin-2 OS=Mus musculus GN=Nptx2 PE=2 SV=1//0
ENSAPLG00000015168	283.52	139.656	1.0216	0.0049868	0.044793	sp|O73606|KCNG2_CHICK Potassium voltage-gated channel subfamily G member 2 OS=Gallus gallus GN=KCNG2 PE=2 SV=1//0
ENSAPLG00000008458	366.927	239.871	0.61323	0.0023572	0.025931	sp|O73612|EFNB1_CHICK Ephrin-B1 OS=Gallus gallus GN=EFNB1 PE=2 SV=1//2.55596e-20
ENSAPLG00000010087	264.297	442.337	-0.74299	0.0001826	0.0036161	sp|O73775|FBLN1_CHICK Fibulin-1 OS=Gallus gallus GN=FBLN1 PE=2 SV=2//0
ENSAPLG00000012201	418.225	208.556	1.0038	8.85e-07	4.53e-05	sp|O73884|PHOP1_CHICK Phosphoethanolamine/phosphocholine phosphatase OS=Gallus gallus GN=PHOSPHO1 PE=2 SV=1//0
ENSAPLG00000013432	378.3	176.279	1.1017	5.56e-07	3.07e-05	sp|O75072|FKTN_HUMAN Fukutin OS=Homo sapiens GN=FKTN PE=1 SV=2//0
ENSAPLG00000004666	1417.28	2061.21	-0.54037	0.0017576	0.02082	sp|O75128|COBL_HUMAN Protein cordon-bleu OS=Homo sapiens GN=COBL PE=1 SV=2//4.39652e-179
ENSAPLG00000010902	28.3738	59.4489	-1.0671	0.0030698	0.031355	sp|O75144|ICOSL_HUMAN ICOS ligand OS=Homo sapiens GN=ICOSLG PE=1 SV=2//1.01386e-32
ENSAPLG00000003046	2320.9	4277.68	-0.88214	0.00017757	0.0035361	sp|O75170|PP6R2_HUMAN Serine/threonine-protein phosphatase 6 regulatory subunit 2 OS=Homo sapiens GN=PPP6R2 PE=1 SV=2//0
ENSAPLG00000015865	3995.25	8816.07	-1.1419	6.99e-11	1.22e-08	sp|O75339|CILP1_HUMAN Cartilage intermediate layer protein 1 OS=Homo sapiens GN=CILP PE=1 SV=4//0
ENSAPLG00000013990	201.605	101.92	0.98409	2.85e-05	0.00079331	sp|O75354|ENTP6_HUMAN Ectonucleoside triphosphate diphosphohydrolase 6 OS=Homo sapiens GN=ENTPD6 PE=1 SV=3//0
ENSAPLG00000009572	1587.01	926.514	0.77643	2.07e-05	0.00061166	sp|O75369|FLNB_HUMAN Filamin-B OS=Homo sapiens GN=FLNB PE=1 SV=2//8.56113e-32
ENSAPLG00000013328	414.803	271.928	0.6092	0.0026533	0.028193	sp|O75394|RM33_HUMAN 39S ribosomal protein L33, mitochondrial OS=Homo sapiens GN=MRPL33 PE=1 SV=1//1.8194e-09
ENSAPLG00000015633	6.95635	22.8375	-1.715	0.0033202	0.033301	sp|O75419|CDC45_HUMAN Cell division control protein 45 homolog OS=Homo sapiens GN=CDC45 PE=1 SV=1//0
ENSAPLG00000014746	1297.38	592.593	1.1305	1.65e-08	1.46e-06	sp|O75525|KHDR3_HUMAN KH domain-containing, RNA-binding, signal transduction-associated protein 3 OS=Homo sapiens GN=KHDRBS3 PE=1 SV=1//1.07012e-27
ENSAPLG00000009053	138.601	240.691	-0.79624	0.0021282	0.02405	sp|O75528|TADA3_HUMAN Transcriptional adapter 3 OS=Homo sapiens GN=TADA3 PE=1 SV=1//7.12629e-75
ENSAPLG00000015363	611.163	2337.15	-1.9351	4.89e-20	4.84e-17	sp|O75600|KBL_HUMAN 2-amino-3-ketobutyrate coenzyme A ligase, mitochondrial OS=Homo sapiens GN=GCAT PE=2 SV=1//0
ENSAPLG00000010457	267.743	404.802	-0.59637	0.0027754	0.029065	sp|O75663|TIPRL_HUMAN TIP41-like protein OS=Homo sapiens GN=TIPRL PE=1 SV=2//3.13112e-141
Novel01788	754.182	1578.81	-1.0659	3.1e-09	3.47e-07	sp|O75764|TCEA3_HUMAN Transcription elongation factor A protein 3 OS=Homo sapiens GN=TCEA3 PE=2 SV=2//1.71368e-26
ENSAPLG00000013130	439.816	288.416	0.60875	0.0024265	0.026438	sp|O76074|PDE5A_HUMAN cGMP-specific 3&apos;,5&apos;-cyclic phosphodiesterase OS=Homo sapiens GN=PDE5A PE=1 SV=2//0
ENSAPLG00000007348	115.682	241.589	-1.0624	3.63e-06	0.00014735	sp|O76083|PDE9A_HUMAN High affinity cGMP-specific 3&apos;,5&apos;-cyclic phosphodiesterase 9A OS=Homo sapiens GN=PDE9A PE=1 SV=1//0
ENSAPLG00000005369	13.1687	61.6836	-2.2278	2.51e-08	2.08e-06	sp|O77742|OMD_BOVIN Osteomodulin OS=Bos taurus GN=OMD PE=1 SV=1//6.62419e-162
ENSAPLG00000007963	389.285	256.874	0.59977	0.0022941	0.025446	sp|O88204|LRP3_RAT Low-density lipoprotein receptor-related protein 3 OS=Rattus norvegicus GN=Lrp3 PE=1 SV=1//0
ENSAPLG00000013637	207.619	93.3308	1.1535	1.26e-06	6.07e-05	sp|O88413|TULP3_MOUSE Tubby-related protein 3 OS=Mus musculus GN=Tulp3 PE=1 SV=1//1.38265e-137
ENSAPLG00000012019	6766.22	4253.21	0.6698	9.78e-05	0.0022066	sp|O88569|ROA2_MOUSE Heterogeneous nuclear ribonucleoproteins A2/B1 OS=Mus musculus GN=Hnrnpa2b1 PE=1 SV=2//4.28146e-07
ENSAPLG00000013757	591.598	1409.81	-1.2528	1.2e-09	1.54e-07	sp|O88588|PACS1_RAT Phosphofurin acidic cluster sorting protein 1 OS=Rattus norvegicus GN=Pacs1 PE=2 SV=1//0
Novel02365	50.7848	199.828	-1.9763	7.78e-06	0.00027487	sp|O88799|ZAN_MOUSE Zonadhesin OS=Mus musculus GN=Zan PE=2 SV=1//1.6632e-06
ENSAPLG00000013738	101.715	159.422	-0.64832	0.0050801	0.045447	sp|O88822|SC5D_MOUSE Lathosterol oxidase OS=Mus musculus GN=Sc5dl PE=2 SV=1//8.3337e-127
ENSAPLG00000011759	50.0391	22.1342	1.1768	0.0020585	0.023522	sp|O88932|IRK15_MOUSE ATP-sensitive inward rectifier potassium channel 15 OS=Mus musculus GN=Kcnj15 PE=2 SV=1//0
ENSAPLG00000002306	2163.83	1068.05	1.0186	8.97e-06	0.00030581	sp|O89039|CXCR7_RAT C-X-C chemokine receptor type 7 OS=Rattus norvegicus GN=Cxcr7 PE=1 SV=2//0
ENSAPLG00000010108	215.809	114.851	0.91	0.00010303	0.0023073	sp|O89101|FGF18_MOUSE Fibroblast growth factor 18 OS=Mus musculus GN=Fgf18 PE=2 SV=1//1.41384e-72
ENSAPLG00000016176	3430.87	2391.43	0.5207	0.0026348	0.028054	sp|O93277|WDR1_CHICK WD repeat-containing protein 1 OS=Gallus gallus GN=WDR1 PE=2 SV=1//0
ENSAPLG00000013928	43.1759	78.2992	-0.85877	0.0056569	0.049031	sp|O93295|ENTP8_CHICK Ectonucleoside triphosphate diphosphohydrolase 8 OS=Gallus gallus GN=ENTPD8 PE=1 SV=1//0
ENSAPLG00000006120	18856.8	27841.6	-0.56216	0.00080035	0.011747	sp|O93390|SPRC_COTJA SPARC OS=Coturnix coturnix japonica GN=SPARC PE=2 SV=1//0
ENSAPLG00000015076	347.628	117.558	1.5642	0.0019948	0.022986	sp|O94768|ST17B_HUMAN Serine/threonine-protein kinase 17B OS=Homo sapiens GN=STK17B PE=1 SV=1//3.60657e-166
ENSAPLG00000005118	280.515	598.324	-1.0928	1.69e-05	0.00051525	sp|O94769|ECM2_HUMAN Extracellular matrix protein 2 OS=Homo sapiens GN=ECM2 PE=2 SV=1//0
ENSAPLG00000009901	358.089	136.562	1.3908	2.32e-06	0.00010048	sp|O94811|TPPP_HUMAN Tubulin polymerization-promoting protein OS=Homo sapiens GN=TPPP PE=1 SV=1//1.74151e-124
ENSAPLG00000009037	390.232	241.792	0.69056	0.00051488	0.0084328	sp|O94875|SRBS2_HUMAN Sorbin and SH3 domain-containing protein 2 OS=Homo sapiens GN=SORBS2 PE=1 SV=3//0
ENSAPLG00000004113	1666.23	1176.15	0.50252	0.0043879	0.040686	sp|O94915|FRYL_HUMAN Protein furry homolog-like OS=Homo sapiens GN=FRYL PE=1 SV=2//0
ENSAPLG00000011641	185.804	116.78	0.66999	0.0051089	0.045659	sp|O95147|DUS14_HUMAN Dual specificity protein phosphatase 14 OS=Homo sapiens GN=DUSP14 PE=1 SV=1//1.88846e-128
ENSAPLG00000001859	1.70555	12.5542	-2.8799	0.0015557	0.019124	sp|O95153|RIMB1_HUMAN Peripheral-type benzodiazepine receptor-associated protein 1 OS=Homo sapiens GN=BZRAP1 PE=1 SV=2//3.24042e-08
ENSAPLG00000001895	709.76	1262.8	-0.83123	0.0020808	0.023715	sp|O95210|STBD1_HUMAN Starch-binding domain-containing protein 1 OS=Homo sapiens GN=STBD1 PE=1 SV=1//5.15013e-47
ENSAPLG00000009529	38.2434	125.848	-1.7184	0.0032568	0.032832	sp|O95235|KI20A_HUMAN Kinesin-like protein KIF20A OS=Homo sapiens GN=KIF20A PE=1 SV=1//0
Novel00906	574.799	881.332	-0.61663	0.0007575	0.011285	sp|O95257|GA45G_HUMAN Growth arrest and DNA damage-inducible protein GADD45 gamma OS=Homo sapiens GN=GADD45G PE=1 SV=1//2.54988e-19
ENSAPLG00000002335	1577.54	3002.03	-0.92826	1.42e-06	6.74e-05	sp|O95271|TNKS1_HUMAN Tankyrase-1 OS=Homo sapiens GN=TNKS PE=1 SV=2//2.41404e-91
ENSAPLG00000013559	1964.31	1263.32	0.63681	0.00079872	0.011736	sp|O95359|TACC2_HUMAN Transforming acidic coiled-coil-containing protein 2 OS=Homo sapiens GN=TACC2 PE=1 SV=3//0
ENSAPLG00000005643	436.882	658.828	-0.59266	0.0024022	0.026221	sp|O95363|SYFM_HUMAN Phenylalanine--tRNA ligase, mitochondrial OS=Homo sapiens GN=FARS2 PE=1 SV=1//1.45672e-172
ENSAPLG00000007722	69.1008	119.447	-0.7896	0.0023688	0.026	sp|O95394|AGM1_HUMAN Phosphoacetylglucosamine mutase OS=Homo sapiens GN=PGM3 PE=1 SV=1//0
ENSAPLG00000007186	349.061	217.968	0.67937	0.0012689	0.016442	sp|O95398|RPGF3_HUMAN Rap guanine nucleotide exchange factor 3 OS=Homo sapiens GN=RAPGEF3 PE=1 SV=6//1.88925e-128
ENSAPLG00000014394	189.998	34.3307	2.4684	1.29e-17	6.43e-15	sp|O95407|TNF6B_HUMAN Tumor necrosis factor receptor superfamily member 6B OS=Homo sapiens GN=TNFRSF6B PE=1 SV=1//5.24014e-86
ENSAPLG00000015078	1608.63	690.365	1.2204	8.54e-06	0.00029572	sp|O95433|AHSA1_HUMAN Activator of 90 kDa heat shock protein ATPase homolog 1 OS=Homo sapiens GN=AHSA1 PE=1 SV=1//6.73996e-109
ENSAPLG00000008140	23.7565	55.3946	-1.2214	0.00098485	0.013698	sp|O95460|MATN4_HUMAN Matrilin-4 OS=Homo sapiens GN=MATN4 PE=1 SV=3//2.47675e-37
ENSAPLG00000004072	1243.18	852.298	0.5446	0.0025243	0.027187	sp|O95490|LPHN2_HUMAN Latrophilin-2 OS=Homo sapiens GN=LPHN2 PE=1 SV=2//0
ENSAPLG00000011573	64.2294	4.3111	3.8971	0.00071075	0.010806	sp|O95500|CLD14_HUMAN Claudin-14 OS=Homo sapiens GN=CLDN14 PE=1 SV=1//2.1987e-104
ENSAPLG00000009849	192.773	299.453	-0.63543	0.0040944	0.038599	sp|O95671|ASML_HUMAN N-acetylserotonin O-methyltransferase-like protein OS=Homo sapiens GN=ASMTL PE=1 SV=3//0
ENSAPLG00000008029	1173.69	573.67	1.0328	3.66e-06	0.00014843	sp|O95677|EYA4_HUMAN Eyes absent homolog 4 OS=Homo sapiens GN=EYA4 PE=1 SV=2//0
ENSAPLG00000014074	212.955	105.978	1.0068	0.00027243	0.0050156	sp|O95685|PPR3D_HUMAN Protein phosphatase 1 regulatory subunit 3D OS=Homo sapiens GN=PPP1R3D PE=1 SV=1//8.19126e-79
ENSAPLG00000012470	79.4187	27.0863	1.5519	3.69e-06	0.0001488	sp|O95718|ERR2_HUMAN Steroid hormone receptor ERR2 OS=Homo sapiens GN=ESRRB PE=1 SV=2//0
ENSAPLG00000001318	6265.17	3882.76	0.69027	0.00049531	0.0082258	sp|O95810|SDPR_HUMAN Serum deprivation-response protein OS=Homo sapiens GN=SDPR PE=1 SV=3//1.07417e-81
ENSAPLG00000003998	76.9994	276.7	-1.8454	2.35e-13	6.24e-11	sp|O95848|NUD14_HUMAN Uridine diphosphate glucose pyrophosphatase OS=Homo sapiens GN=NUDT14 PE=1 SV=2//2.6677e-33
ENSAPLG00000011274	272.438	139.608	0.96455	0.003575	0.035202	sp|O95935|TBX18_HUMAN T-box transcription factor TBX18 OS=Homo sapiens GN=TBX18 PE=2 SV=3//0
ENSAPLG00000011826	166.178	296.599	-0.83578	6.15e-05	0.0014995	sp|O96013|PAK4_HUMAN Serine/threonine-protein kinase PAK 4 OS=Homo sapiens GN=PAK4 PE=1 SV=1//1.36757e-25
ENSAPLG00000006566	440.314	291.732	0.59389	0.0034764	0.03446	sp|O97776|ANDR_EULFC Androgen receptor OS=Eulemur fulvus collaris GN=AR PE=2 SV=1//0
ENSAPLG00000012192	8019.77	3666.67	1.1291	1.37e-07	9.23e-06	sp|P00020|CYC_ANAPL Cytochrome c OS=Anas platyrhynchos GN=CYC PE=1 SV=2//1.51484e-66
ENSAPLG00000010432	2761.96	3875.47	-0.48868	0.004402	0.040711	sp|P00432|CATA_BOVIN Catalase OS=Bos taurus GN=CAT PE=1 SV=3//0
Novel03206	6321.79	11703.7	-0.88856	1.88e-06	8.46e-05	sp|P00511|K6PF_RABIT 6-phosphofructokinase, muscle type OS=Oryctolagus cuniculus GN=PFKM PE=1 SV=3//5.2157e-31
ENSAPLG00000015649	1772.1	2711.39	-0.61357	0.0003509	0.006173	sp|P00789|CANX_CHICK Calpain-1 catalytic subunit OS=Gallus gallus PE=1 SV=2//0
ENSAPLG00000013976	114.892	64.4298	0.83448	0.0028891	0.029835	sp|P01128|TSIS_WMSV PDGF-related-transforming protein sis OS=Woolly monkey sarcoma virus GN=V-SIS PE=3 SV=1//2.2059e-37
Novel02467	385.644	791.533	-1.0374	4.72e-06	0.00018237	sp|P01987|HBA_CAIMO Hemoglobin subunit alpha-A OS=Cairina moschata GN=HBAA PE=2 SV=2//2.02547e-12
ENSAPLG00000016406	3114.09	7383.59	-1.2455	2.93e-05	0.00081298	sp|P01988|HBA_ANAPP Hemoglobin subunit alpha-A OS=Anas platyrhynchos platyrhynchos GN=HBAA PE=1 SV=2//6.72119e-72
ENSAPLG00000007862	216.295	532.85	-1.3007	1.69e-06	7.74e-05	sp|P01988|HBA_ANAPP Hemoglobin subunit alpha-A OS=Anas platyrhynchos platyrhynchos GN=HBAA PE=1 SV=2//7.9803e-28
ENSAPLG00000011909	4909.98	11995.6	-1.2887	0.0011319	0.01506	sp|P02114|HBB_ANAPL Hemoglobin subunit beta OS=Anas platyrhynchos GN=HBB PE=1 SV=2//1.66639e-104
ENSAPLG00000015239	349.871	530.161	-0.59961	0.0017998	0.021178	sp|P02263|H2A4_CHICK Histone H2A-IV OS=Gallus gallus PE=1 SV=2//1.12445e-69
ENSAPLG00000002333	8.42759	24.41	-1.5343	0.0047305	0.042859	sp|P02263|H2A4_CHICK Histone H2A-IV OS=Gallus gallus PE=1 SV=2//7.60482e-70
ENSAPLG00000002315	13.3961	51.2012	-1.9344	4.04e-06	0.00015929	sp|P02263|H2A4_CHICK Histone H2A-IV OS=Gallus gallus PE=1 SV=2//9.63948e-71
ENSAPLG00000013085	3194.65	5693.04	-0.83354	1.26e-06	6.07e-05	sp|P02401|RLA2_RAT 60S acidic ribosomal protein P2 OS=Rattus norvegicus GN=Rplp2 PE=1 SV=2//1.59519e-16
ENSAPLG00000016362	10211.4	14936.4	-0.54865	0.001089	0.014676	sp|P02457|CO1A1_CHICK Collagen alpha-1(I) chain OS=Gallus gallus GN=COL1A1 PE=1 SV=3//1.73172e-52
ENSAPLG00000008264	15976.3	9717.38	0.7173	3.09e-05	0.00085212	sp|P02462|CO4A1_HUMAN Collagen alpha-1(IV) chain OS=Homo sapiens GN=COL4A1 PE=1 SV=3//7.2651e-07
ENSAPLG00000011169	59405.3	86166.8	-0.53654	0.0013291	0.017023	sp|P02467|CO1A2_CHICK Collagen alpha-2(I) chain (Fragments) OS=Gallus gallus GN=COL1A2 PE=1 SV=2//4.1081e-65
ENSAPLG00000010578	29860.1	43158.6	-0.53143	0.0014055	0.017715	sp|P02588|TNNC2_CHICK Troponin C, skeletal muscle OS=Gallus gallus GN=TNNC2 PE=1 SV=3//5.70342e-07
ENSAPLG00000004615	126176	81512.6	0.63035	0.00017859	0.0035488	sp|P02605|MLE3_CHICK Myosin light chain 3, skeletal muscle isoform OS=Gallus gallus PE=1 SV=3//2.38729e-58
ENSAPLG00000013295	587.603	402.703	0.54513	0.004618	0.042011	sp|P02612|MLRM_CHICK Myosin regulatory light chain 2, smooth muscle major isoform OS=Gallus gallus PE=1 SV=2//1.66645e-85
ENSAPLG00000012741	10.4633	66.2999	-2.6637	0.0032946	0.0331	sp|P02642|TNNT2_CHICK Troponin T, cardiac muscle isoforms OS=Gallus gallus GN=TNNT2 PE=2 SV=2//1.87052e-42
ENSAPLG00000012339	486.715	1179.43	-1.2769	1.04e-05	0.00034766	sp|P02645|TNNI1_RABIT Troponin I, slow skeletal muscle OS=Oryctolagus cuniculus GN=TNNI1 PE=1 SV=1//1.07547e-63
ENSAPLG00000015469	587.998	1206.25	-1.0366	7.1e-07	3.78e-05	sp|P02713|ACHG_CHICK Acetylcholine receptor subunit gamma OS=Gallus gallus GN=CHRNG PE=3 SV=1//0
Novel02748	45.1588	99.6245	-1.1415	0.00014372	0.0029758	sp|P02713|ACHG_CHICK Acetylcholine receptor subunit gamma OS=Gallus gallus GN=CHRNG PE=3 SV=1//5.49345e-45
ENSAPLG00000001202	2356.68	1452.29	0.69843	9.48e-05	0.0021612	sp|P04041|GPX1_RAT Glutathione peroxidase 1 OS=Rattus norvegicus GN=Gpx1 PE=1 SV=4//8.01501e-59
ENSAPLG00000005504	228.853	341.062	-0.57561	0.0049128	0.04424	sp|P04066|FUCO_HUMAN Tissue alpha-L-fucosidase OS=Homo sapiens GN=FUCA1 PE=1 SV=4//1.58883e-161
ENSAPLG00000014373	288.199	185.545	0.6353	0.0037225	0.03614	sp|P04218|OX2G_RAT OX-2 membrane glycoprotein OS=Rattus norvegicus GN=Cd200 PE=2 SV=1//1.45317e-38
ENSAPLG00000015926	874.068	1356.31	-0.63387	0.0003	0.0054113	sp|P04233|HG2A_HUMAN HLA class II histocompatibility antigen gamma chain OS=Homo sapiens GN=CD74 PE=1 SV=3//8.2836e-70
ENSAPLG00000005864	1252	3197.26	-1.3526	5.86e-05	0.0014446	sp|P04442|HBAD_ANAPL Hemoglobin subunit alpha-D OS=Anas platyrhynchos GN=HBAD PE=2 SV=1//9.12391e-84
ENSAPLG00000015661	97.045	164.904	-0.7649	0.0036947	0.035983	sp|P04818|TYSY_HUMAN Thymidylate synthase OS=Homo sapiens GN=TYMS PE=1 SV=3//1.73537e-148
ENSAPLG00000004489	125.219	35.3726	1.8238	7.55e-05	0.0017815	sp|P05106|ITB3_HUMAN Integrin beta-3 OS=Homo sapiens GN=ITGB3 PE=1 SV=2//0
ENSAPLG00000015580	4147.15	5991.23	-0.53073	0.001729	0.020589	sp|P05300|LAMP1_CHICK Lysosome-associated membrane glycoprotein 1 OS=Gallus gallus GN=LAMP1 PE=2 SV=1//1.24005e-146
ENSAPLG00000006266	19.9387	57.9841	-1.5401	0.001661	0.020021	sp|P05408|7B2_HUMAN Neuroendocrine protein 7B2 OS=Homo sapiens GN=SCG5 PE=1 SV=2//1.08976e-127
ENSAPLG00000014259	1014.8	1461.87	-0.52662	0.0045344	0.04159	sp|P06213|INSR_HUMAN Insulin receptor OS=Homo sapiens GN=INSR PE=1 SV=4//4.76933e-94
ENSAPLG00000000861	93.0992	47.8644	0.95982	0.0013836	0.017569	sp|P07032|ACYP1_CHICK Acylphosphatase-1 OS=Gallus gallus GN=ACYP1 PE=1 SV=2//1.32869e-27
ENSAPLG00000006202	757.999	1091.18	-0.52562	0.0041273	0.038806	sp|P07871|THIKB_RAT 3-ketoacyl-CoA thiolase B, peroxisomal OS=Rattus norvegicus GN=Acaa1b PE=2 SV=2//0
ENSAPLG00000011257	1.78206	12.8998	-2.8557	0.0012018	0.015766	sp|P07898|PGCA_CHICK Aggrecan core protein OS=Gallus gallus GN=ACAN PE=1 SV=2//0
ENSAPLG00000003908	2932.58	1327.53	1.1434	0.0040445	0.038259	sp|P07996|TSP1_HUMAN Thrombospondin-1 OS=Homo sapiens GN=THBS1 PE=1 SV=2//0
ENSAPLG00000009917	927.724	608.431	0.6086	0.00092513	0.013071	sp|P07997|HEM1_CHICK 5-aminolevulinate synthase, nonspecific, mitochondrial OS=Gallus gallus GN=ALAS1 PE=2 SV=2//0
ENSAPLG00000007170	476.044	700.149	-0.55657	0.0024925	0.026958	sp|P08047|SP1_HUMAN Transcription factor Sp1 OS=Homo sapiens GN=SP1 PE=1 SV=3//0
ENSAPLG00000014678	9785.32	3754.28	1.3821	0.0039653	0.037671	sp|P08110|ENPL_CHICK Endoplasmin OS=Gallus gallus GN=HSP90B1 PE=1 SV=1//0
ENSAPLG00000009462	13625.2	9286.88	0.55301	0.0014321	0.017879	sp|P08122|CO4A2_MOUSE Collagen alpha-2(IV) chain OS=Mus musculus GN=Col4a2 PE=2 SV=4//5.5551e-06
ENSAPLG00000010244	8.62633	111.184	-3.6881	1.5e-19	1.33e-16	sp|P08125|COAA1_CHICK Collagen alpha-1(X) chain OS=Gallus gallus GN=COL10A1 PE=1 SV=4//1.74308e-17
ENSAPLG00000007205	63277.5	89792.9	-0.50491	0.0024957	0.02696	sp|P08267|FRIH_CHICK Ferritin heavy chain OS=Gallus gallus GN=FTH PE=2 SV=2//2.24219e-99
ENSAPLG00000015232	202.421	358.667	-0.82528	7e-05	0.0016795	sp|P08286|H110_CHICK Histone H1.10 OS=Gallus gallus PE=1 SV=3//1.601e-29
ENSAPLG00000008789	55.8873	97.0848	-0.79673	0.0055249	0.048192	sp|P08575|PTPRC_HUMAN Receptor-type tyrosine-protein phosphatase C OS=Homo sapiens GN=PTPRC PE=1 SV=2//0
ENSAPLG00000012248	3890.51	6990.68	-0.84547	5.52e-06	0.00020598	sp|P08642|RASH_CHICK GTPase HRas OS=Gallus gallus GN=HRAS1 PE=1 SV=1//1.45716e-129
ENSAPLG00000006356	282.457	420.819	-0.57517	0.0037485	0.036328	sp|P08760|KAD3_BOVIN GTP:AMP phosphotransferase, mitochondrial OS=Bos taurus GN=AK3 PE=1 SV=3//5.67423e-100
ENSAPLG00000014683	32.2439	81.1608	-1.3318	3.55e-05	0.00095775	sp|P09207|TBB6_CHICK Tubulin beta-6 chain OS=Gallus gallus PE=1 SV=1//0
ENSAPLG00000003202	156.557	85.6613	0.86998	0.0005579	0.0088999	sp|P09324|YES_CHICK Tyrosine-protein kinase Yes OS=Gallus gallus GN=YES1 PE=1 SV=3//1.99596e-123
ENSAPLG00000009547	129.244	212.088	-0.71456	0.003628	0.035436	sp|P09484|ACHB2_CHICK Neuronal acetylcholine receptor subunit beta-2 OS=Gallus gallus GN=CHRNB2 PE=1 SV=1//0
ENSAPLG00000009964	3860.29	2485.71	0.63505	0.0006811	0.010435	sp|P09622|DLDH_HUMAN Dihydrolipoyl dehydrogenase, mitochondrial OS=Homo sapiens GN=DLD PE=1 SV=2//0
ENSAPLG00000007827	83.1624	239.808	-1.5279	7.94e-07	4.14e-05	sp|P09644|TBA5_CHICK Tubulin alpha-5 chain OS=Gallus gallus PE=3 SV=1//0
ENSAPLG00000011845	786.911	437.246	0.84775	0.00017463	0.0034892	sp|P09653|TBB5_CHICK Tubulin beta-5 chain OS=Gallus gallus PE=3 SV=1//0
ENSAPLG00000016327	1482.09	2481.92	-0.74382	0.0014582	0.018129	sp|P09811|PYGL_RAT Glycogen phosphorylase, liver form OS=Rattus norvegicus GN=Pygl PE=1 SV=5//0
ENSAPLG00000008432	323.916	2113.14	-2.7057	4.67e-45	6.16e-41	sp|P09860|TNNC1_CHICK Troponin C, slow skeletal and cardiac muscles OS=Gallus gallus GN=TNNC1 PE=1 SV=1//6.33083e-58
ENSAPLG00000002122	67.6499	184.034	-1.4438	0.004417	0.040829	sp|P0C1H3|H2B1_CHICK Histone H2B 1/2/3/4/6 OS=Gallus gallus GN=H2B-I PE=1 SV=2//2.09917e-60
ENSAPLG00000001623	73.934	268.254	-1.8593	6.74e-15	2.31e-12	sp|P0C1H3|H2B1_CHICK Histone H2B 1/2/3/4/6 OS=Gallus gallus GN=H2B-I PE=1 SV=2//2.48822e-59
ENSAPLG00000012079	109.171	832.932	-2.9316	2.82e-06	0.00011732	sp|P0C597|DUPD1_CHICK Dual specificity phosphatase DUPD1 OS=Gallus gallus GN=DUPD1 PE=2 SV=1//1.62486e-149
ENSAPLG00000003140	823.724	396.206	1.0559	1.52e-08	1.38e-06	sp|P0C605|KGP1_MOUSE cGMP-dependent protein kinase 1 OS=Mus musculus GN=Prkg1 PE=1 SV=1//0
ENSAPLG00000003897	210.147	436.065	-1.0531	1.71e-07	1.13e-05	sp|P0CF65|CRBN_CHICK Protein cereblon OS=Gallus gallus GN=CRBN PE=2 SV=1//0
ENSAPLG00000015060	360.349	244.734	0.55818	0.0052372	0.046479	sp|P10157|ETS2_CHICK Protein C-ets-2 OS=Gallus gallus GN=ETS2 PE=2 SV=1//0
ENSAPLG00000006168	4600.01	3101.4	0.56872	0.00099632	0.013814	sp|P10587|MYH11_CHICK Myosin-11 OS=Gallus gallus GN=MYH11 PE=1 SV=4//0
ENSAPLG00000013472	832.047	1280.92	-0.62244	0.00054367	0.0087625	sp|P10619|PPGB_HUMAN Lysosomal protective protein OS=Homo sapiens GN=CTSA PE=1 SV=2//7.03969e-161
ENSAPLG00000008916	1502.3	1038.57	0.53258	0.0038577	0.03703	sp|P10686|PLCG1_RAT 1-phosphatidylinositol 4,5-bisphosphate phosphodiesterase gamma-1 OS=Rattus norvegicus GN=Plcg1 PE=1 SV=1//0
ENSAPLG00000012885	483.594	327.258	0.56337	0.0039384	0.037529	sp|P10894|PLCB1_BOVIN 1-phosphatidylinositol 4,5-bisphosphate phosphodiesterase beta-1 OS=Bos taurus GN=PLCB1 PE=1 SV=1//0
ENSAPLG00000006717	4132.76	1251.79	1.7231	4.31e-22	5.85e-19	sp|P11009|KCRS_CHICK Creatine kinase S-type, mitochondrial OS=Gallus gallus GN=CKMT2 PE=1 SV=2//0
ENSAPLG00000002368	12457	7070.07	0.81715	1.29e-06	6.15e-05	sp|P11024|NNTM_BOVIN NAD(P) transhydrogenase, mitochondrial OS=Bos taurus GN=NNT PE=1 SV=3//0
ENSAPLG00000016409	1166.35	1669.43	-0.51735	0.0027589	0.028926	sp|P11171|41_HUMAN Protein 4.1 OS=Homo sapiens GN=EPB41 PE=1 SV=4//0
ENSAPLG00000015736	5562.12	8952.45	-0.68665	5.69e-05	0.0014118	sp|P11277|SPTB1_HUMAN Spectrin beta chain, erythrocytic OS=Homo sapiens GN=SPTB PE=1 SV=5//2.67048e-10
ENSAPLG00000016297	5968.42	8913.14	-0.57859	0.0007447	0.01115	sp|P11533|DMD_CHICK Dystrophin OS=Gallus gallus GN=DMD PE=2 SV=1//0
ENSAPLG00000007447	4.95668	23.3945	-2.2387	0.00028007	0.0051298	sp|P11707|CP3A6_RABIT Cytochrome P450 3A6 OS=Oryctolagus cuniculus GN=CYP3A6 PE=2 SV=2//1.72286e-97
ENSAPLG00000007173	1646.88	2842.56	-0.78746	5.37e-06	0.00020176	sp|P11717|MPRI_HUMAN Cation-independent mannose-6-phosphate receptor OS=Homo sapiens GN=IGF2R PE=1 SV=3//0
ENSAPLG00000008109	434.728	821.531	-0.9182	9.71e-07	4.84e-05	sp|P11833|TBB_PARLI Tubulin beta chain OS=Paracentrotus lividus PE=2 SV=1//0
ENSAPLG00000015806	857.31	2252.68	-1.3938	8.35e-15	2.8e-12	sp|P11833|TBB_PARLI Tubulin beta chain OS=Paracentrotus lividus PE=2 SV=1//0
ENSAPLG00000009928	1636.37	1130	0.53418	0.0026401	0.028095	sp|P12003|VINC_CHICK Vinculin OS=Gallus gallus GN=VCL PE=1 SV=4//0
ENSAPLG00000006986	4312.58	7329.28	-0.76512	6.15e-06	0.00022565	sp|P12268|IMDH2_HUMAN Inosine-5&apos;-monophosphate dehydrogenase 2 OS=Homo sapiens GN=IMPDH2 PE=1 SV=2//0
ENSAPLG00000014142	1391.89	3139.29	-1.1734	1.63e-06	7.5e-05	sp|P12694|ODBA_HUMAN 2-oxoisovalerate dehydrogenase subunit alpha, mitochondrial OS=Homo sapiens GN=BCKDHA PE=1 SV=2//1.00721e-85
ENSAPLG00000010205	7983.03	5504.69	0.53628	0.0018856	0.022027	sp|P13073|COX41_HUMAN Cytochrome c oxidase subunit 4 isoform 1, mitochondrial OS=Homo sapiens GN=COX4I1 PE=1 SV=1//6.8128e-56
ENSAPLG00000009242	913.501	1302.07	-0.51133	0.0035521	0.035043	sp|P13489|RINI_HUMAN Ribonuclease inhibitor OS=Homo sapiens GN=RNH1 PE=1 SV=2//1.06524e-151
ENSAPLG00000011553	954.586	3256.43	-1.7703	4.58e-05	0.0011877	sp|P13538|MYSS_CHICK Myosin heavy chain, skeletal muscle, adult OS=Gallus gallus PE=1 SV=4//0
Novel00877	7594.59	17977.3	-1.2431	0.0013804	0.017541	sp|P13538|MYSS_CHICK Myosin heavy chain, skeletal muscle, adult OS=Gallus gallus PE=1 SV=4//0
ENSAPLG00000005481	877.716	5563.01	-2.664	4.79e-13	1.15e-10	sp|P13538|MYSS_CHICK Myosin heavy chain, skeletal muscle, adult OS=Gallus gallus PE=1 SV=4//2.08198e-161
Novel00878	9189.27	23604.2	-1.361	0.00029455	0.0053454	sp|P13538|MYSS_CHICK Myosin heavy chain, skeletal muscle, adult OS=Gallus gallus PE=1 SV=4//3.78021e-149
ENSAPLG00000014278	139.276	72.6992	0.93794	0.00041131	0.0070749	sp|P13597|ICAM1_MOUSE Intercellular adhesion molecule 1 OS=Mus musculus GN=Icam1 PE=1 SV=1//1.23534e-49
ENSAPLG00000006922	230.847	408.243	-0.82249	3.47e-05	0.00094369	sp|P13668|STMN1_RAT Stathmin OS=Rattus norvegicus GN=Stmn1 PE=1 SV=2//2.8021e-34
ENSAPLG00000015531	3549.31	2358.06	0.58994	0.0008452	0.012233	sp|P13804|ETFA_HUMAN Electron transfer flavoprotein subunit alpha, mitochondrial OS=Homo sapiens GN=ETFA PE=1 SV=1//0
ENSAPLG00000010270	26.0767	102.764	-1.9785	2.05e-07	1.32e-05	sp|P13863|CDK1_CHICK Cyclin-dependent kinase 1 OS=Gallus gallus GN=CDK1 PE=1 SV=1//0
ENSAPLG00000012959	1950.02	2981.84	-0.61272	0.00046633	0.0078396	sp|P13944|COCA1_CHICK Collagen alpha-1(XII) chain OS=Gallus gallus GN=COL12A1 PE=1 SV=3//2.12535e-08
ENSAPLG00000007240	2420.69	966.369	1.3248	1.59e-13	4.5e-11	sp|P14646|PDE4B_RAT cAMP-specific 3&apos;,5&apos;-cyclic phosphodiesterase 4B OS=Rattus norvegicus GN=Pde4b PE=1 SV=4//0
Novel02681	2085.62	1200.58	0.79674	5.78e-06	0.00021475	sp|P14790|68MP_BOVIN 6.8 kDa mitochondrial proteolipid OS=Bos taurus GN=MP68 PE=1 SV=1//5.45057e-06
ENSAPLG00000013669	305.548	192.672	0.66525	0.0020951	0.023825	sp|P14840|HXB4_CHICK Homeobox protein Hox-B4 OS=Gallus gallus GN=HOXB4 PE=2 SV=1//8.85274e-142
ENSAPLG00000012318	104.302	52.1611	0.99972	0.00040053	0.006923	sp|P14844|CCL2_RAT C-C motif chemokine 2 OS=Rattus norvegicus GN=Ccl2 PE=2 SV=1//2.3223e-09
ENSAPLG00000009852	464	259.697	0.83729	3.36e-05	0.00091882	sp|P15120|UROK_CHICK Urokinase-type plasminogen activator OS=Gallus gallus GN=PLAU PE=2 SV=1//0
ENSAPLG00000002012	946.971	643.91	0.55646	0.0027907	0.029173	sp|P15260|INGR1_HUMAN Interferon gamma receptor 1 OS=Homo sapiens GN=IFNGR1 PE=1 SV=1//9.49807e-39
ENSAPLG00000012359	117.756	207.788	-0.81931	0.00051867	0.0084793	sp|P15505|GCSP_CHICK Glycine dehydrogenase [decarboxylating], mitochondrial OS=Gallus gallus GN=GLDC PE=1 SV=2//0
ENSAPLG00000012897	9106.44	13639.4	-0.58282	0.00060576	0.0094599	sp|P15771|NUCL_CHICK Nucleolin OS=Gallus gallus GN=NCL PE=1 SV=1//0
ENSAPLG00000012199	1491.93	620.37	1.266	4.91e-12	1e-09	sp|P16047|TGFB3_CHICK Transforming growth factor beta-3 OS=Gallus gallus GN=TGFB3 PE=2 SV=2//0
ENSAPLG00000002897	86.0294	22.7035	1.9219	0.0031048	0.031586	sp|P16257|TSPO_RAT Translocator protein OS=Rattus norvegicus GN=Tspo PE=1 SV=1//4.13352e-50
ENSAPLG00000004644	398.551	585.361	-0.55456	0.0042143	0.039509	sp|P16870|CBPE_HUMAN Carboxypeptidase E OS=Homo sapiens GN=CPE PE=1 SV=1//0
Novel03226	1224.73	2259.33	-0.88344	3.43e-07	2.02e-05	sp|P16960|RYR1_PIG Ryanodine receptor 1 OS=Sus scrofa GN=RYR1 PE=2 SV=2//4.28518e-57
ENSAPLG00000004530	4872.95	3033.28	0.68392	9.82e-05	0.0022126	sp|P17153|ANXA5_CHICK Annexin A5 OS=Gallus gallus GN=ANXA5 PE=1 SV=2//0
ENSAPLG00000007749	155.597	85.0229	0.87189	0.0005553	0.0088663	sp|P17813|EGLN_HUMAN Endoglin OS=Homo sapiens GN=ENG PE=1 SV=2//1.21595e-14
ENSAPLG00000010676	22.637	71.4313	-1.6579	3.89e-06	0.000155	sp|P18254|IGF1_CHICK Insulin-like growth factor I OS=Gallus gallus GN=IGF1 PE=1 SV=1//6.88163e-107
ENSAPLG00000007649	112.985	191.891	-0.76417	0.0014044	0.017715	sp|P18288|TBAT_ONCMY Tubulin alpha chain, testis-specific OS=Oncorhynchus mykiss PE=2 SV=1//0
ENSAPLG00000004078	1247.44	642.348	0.95755	4.91e-06	0.00018838	sp|P18418|CALR_RAT Calreticulin OS=Rattus norvegicus GN=Calr PE=1 SV=1//2.08962e-85
ENSAPLG00000006858	216.221	79.4234	1.4449	0.0004707	0.0078907	sp|P18564|ITB6_HUMAN Integrin beta-6 OS=Homo sapiens GN=ITGB6 PE=1 SV=2//0
ENSAPLG00000009204	62.5489	26.0781	1.2621	0.00040733	0.00702	sp|P18625|FOSL2_CHICK Fos-related antigen 2 OS=Gallus gallus GN=FOSL2 PE=1 SV=1//3.29203e-133
ENSAPLG00000002726	202.295	303.966	-0.58745	0.0056044	0.048742	sp|P18754|RCC1_HUMAN Regulator of chromosome condensation OS=Homo sapiens GN=RCC1 PE=1 SV=1//4.17397e-136
ENSAPLG00000009948	8219.69	23262.3	-1.5008	2.83e-18	1.62e-15	sp|P19140|ENOA_ANAPL Alpha-enolase OS=Anas platyrhynchos GN=ENO1 PE=2 SV=2//0
Novel01720	1918.75	711.725	1.4308	2.13e-09	2.59e-07	sp|P19204|CASQ2_CHICK Calsequestrin-2 OS=Gallus gallus GN=CASQ2 PE=1 SV=1//1.50025e-45
ENSAPLG00000011267	14015.5	4769.32	1.5552	2.89e-19	2.14e-16	sp|P19204|CASQ2_CHICK Calsequestrin-2 OS=Gallus gallus GN=CASQ2 PE=1 SV=1//5.51897e-98
ENSAPLG00000009913	1346.96	2370.4	-0.81542	4.37e-06	0.00017136	sp|P19367|HXK1_HUMAN Hexokinase-1 OS=Homo sapiens GN=HK1 PE=1 SV=3//2.59024e-157
ENSAPLG00000015426	761.006	519.285	0.55138	0.0032268	0.032603	sp|P19438|TNR1A_HUMAN Tumor necrosis factor receptor superfamily member 1A OS=Homo sapiens GN=TNFRSF1A PE=1 SV=1//3.27318e-42
ENSAPLG00000006784	157.647	371.911	-1.2383	0.00086668	0.012473	sp|P19596|FGF1_CHICK Fibroblast growth factor 1 OS=Gallus gallus GN=FGF1 PE=1 SV=2//5.87611e-103
ENSAPLG00000005423	1637.51	474.4	1.7873	2.19e-06	9.59e-05	sp|P19753|PRVT_CHICK Parvalbumin, thymic OS=Gallus gallus PE=1 SV=2//1.3866e-68
ENSAPLG00000009887	1917.96	1342.44	0.51472	0.0043412	0.040422	sp|P20020|AT2B1_HUMAN Plasma membrane calcium-transporting ATPase 1 OS=Homo sapiens GN=ATP2B1 PE=1 SV=3//0
ENSAPLG00000008972	14.3119	127.044	-3.15	0.00075708	0.011285	sp|P20059|HEMO_RAT Hemopexin OS=Rattus norvegicus GN=Hpx PE=1 SV=3//6.49124e-38
ENSAPLG00000004494	216.34	374.806	-0.79285	9.74e-05	0.0022032	sp|P20072|ANXA7_BOVIN Annexin A7 OS=Bos taurus GN=ANXA7 PE=1 SV=2//0
ENSAPLG00000008618	52796.2	23792.2	1.1499	2.81e-06	0.00011732	sp|P20111|ACTN2_CHICK Alpha-actinin-2 OS=Gallus gallus GN=ACTN2 PE=2 SV=1//0
ENSAPLG00000005723	565.852	294.515	0.94208	0.00095393	0.013351	sp|P20135|GSTT1_CHICK Glutathione S-transferase theta-1 OS=Gallus gallus GN=GSTT1 PE=1 SV=3//1.51985e-161
ENSAPLG00000005219	48.084	132.628	-1.4638	1.32e-07	8.97e-06	sp|P20908|CO5A1_HUMAN Collagen alpha-1(V) chain OS=Homo sapiens GN=COL5A1 PE=1 SV=3//6.85392e-94
ENSAPLG00000008986	1397.26	4755.78	-1.7671	2.6e-23	4.63e-20	sp|P21265|PUR8_CHICK Adenylosuccinate lyase OS=Gallus gallus GN=ADSL PE=2 SV=2//0
ENSAPLG00000005673	5653.64	2148.73	1.3957	2.61e-07	1.6e-05	sp|P21572|MYOD1_COTJA Myoblast determination protein 1 homolog OS=Coturnix coturnix japonica GN=MYOD1 PE=2 SV=1//1.0566e-121
ENSAPLG00000002378	954.275	1371.37	-0.52314	0.0026601	0.028206	sp|P21612|B2MG_MELGA Beta-2-microglobulin OS=Meleagris gallopavo GN=B2M PE=1 SV=1//1.11273e-40
ENSAPLG00000014095	688.898	468.783	0.55537	0.0041099	0.038672	sp|P21804|FGFR1_CHICK Fibroblast growth factor receptor 1 OS=Gallus gallus GN=FGFR1 PE=2 SV=1//1.90674e-45
ENSAPLG00000003463	107.553	49.845	1.1095	0.00012257	0.0026259	sp|P22571|CNCG_BOVIN Retinal cone rhodopsin-sensitive cGMP 3&apos;,5&apos;-cyclic phosphodiesterase subunit gamma OS=Bos taurus GN=PDE6H PE=3 SV=1//4.23462e-08
ENSAPLG00000012332	15.1189	50.4041	-1.7372	5.91e-05	0.0014526	sp|P22897|MRC1_HUMAN Macrophage mannose receptor 1 OS=Homo sapiens GN=MRC1 PE=1 SV=1//5.15386e-09
ENSAPLG00000002008	8461.6	4647.93	0.86434	5.2e-07	2.89e-05	sp|P23004|QCR2_BOVIN Cytochrome b-c1 complex subunit 2, mitochondrial OS=Bos taurus GN=UQCRC2 PE=1 SV=2//9.75007e-159
ENSAPLG00000014193	228.971	525.149	-1.1976	2.16e-09	2.62e-07	sp|P23330|TBG1_XENLA Tubulin gamma-1 chain OS=Xenopus laevis GN=tubg1 PE=2 SV=1//0
ENSAPLG00000002475	305.686	635.065	-1.0549	3.04e-05	0.00083906	sp|P23711|HMOX2_RAT Heme oxygenase 2 OS=Rattus norvegicus GN=Hmox2 PE=1 SV=1//2.45059e-14
ENSAPLG00000007286	2506.55	1451.33	0.78833	5.28e-06	0.00019903	sp|P24311|COX7B_HUMAN Cytochrome c oxidase subunit 7B, mitochondrial OS=Homo sapiens GN=COX7B PE=1 SV=2//2.63363e-19
Novel02408	255694	165159	0.63056	0.00022633	0.0043003	sp|P24984|COX1_COTJA Cytochrome c oxidase subunit 1 OS=Coturnix coturnix japonica GN=MT-CO1 PE=3 SV=3//1.9674e-139
ENSAPLG00000002945	221.435	105.273	1.0727	3.03e-06	0.00012518	sp|P25155|FA10_CHICK Coagulation factor X OS=Gallus gallus GN=F10 PE=1 SV=1//0
ENSAPLG00000012149	3417.32	2384	0.51948	0.002988	0.03066	sp|P25236|SEPP1_RAT Selenoprotein P OS=Rattus norvegicus GN=Sepp1 PE=1 SV=2//2.6475e-72
ENSAPLG00000004626	30.0976	6.2987	2.2565	0.00039097	0.0067907	sp|P26022|PTX3_HUMAN Pentraxin-related protein PTX3 OS=Homo sapiens GN=PTX3 PE=1 SV=3//6.84445e-156
ENSAPLG00000004209	2624.62	1770.08	0.5683	0.0012907	0.016627	sp|P26041|MOES_MOUSE Moesin OS=Mus musculus GN=Msn PE=1 SV=3//0
ENSAPLG00000001128	983.901	644.108	0.61121	0.002126	0.02405	sp|P26440|IVD_HUMAN Isovaleryl-CoA dehydrogenase, mitochondrial OS=Homo sapiens GN=IVD PE=1 SV=1//6.70667e-133
ENSAPLG00000010031	49.0822	90.8922	-0.88896	0.0040871	0.03856	sp|P26447|S10A4_HUMAN Protein S100-A4 OS=Homo sapiens GN=S100A4 PE=1 SV=1//8.47641e-46
ENSAPLG00000003284	269.534	487.025	-0.85353	1.69e-05	0.00051525	sp|P26584|HMGB2_CHICK High mobility group protein B2 OS=Gallus gallus GN=HMGB2 PE=2 SV=2//2.9858e-108
ENSAPLG00000004404	62.9638	156.37	-1.3124	5.01e-07	2.8e-05	sp|P26927|HGFL_HUMAN Hepatocyte growth factor-like protein OS=Homo sapiens GN=MST1 PE=1 SV=2//3.58767e-19
ENSAPLG00000009531	251.054	134.498	0.90042	0.00063789	0.0098923	sp|P27118|DCOR_CHICK Ornithine decarboxylase (Fragment) OS=Gallus gallus GN=ODC1 PE=2 SV=1//0
ENSAPLG00000010536	1261.82	884.694	0.51226	0.0042684	0.039869	sp|P27448|MARK3_HUMAN MAP/microtubule affinity-regulating kinase 3 OS=Homo sapiens GN=MARK3 PE=1 SV=4//0
ENSAPLG00000006580	248.726	378.406	-0.60538	0.003204	0.032391	sp|P27701|CD82_HUMAN CD82 antigen OS=Homo sapiens GN=CD82 PE=1 SV=1//2.35263e-81
ENSAPLG00000015962	2048.59	3337.51	-0.70414	4.54e-05	0.001184	sp|P27816|MAP4_HUMAN Microtubule-associated protein 4 OS=Homo sapiens GN=MAP4 PE=1 SV=3//8.66999e-16
ENSAPLG00000001756	472.891	247.493	0.93412	4.81e-06	0.00018496	sp|P28235|CXA4_MOUSE Gap junction alpha-4 protein OS=Mus musculus GN=Gja4 PE=1 SV=2//5.84464e-133
ENSAPLG00000012488	710.147	422.822	0.74807	0.00011874	0.0025749	sp|P28290|SSFA2_HUMAN Sperm-specific antigen 2 OS=Homo sapiens GN=SSFA2 PE=1 SV=3//0
ENSAPLG00000006151	523.414	969.683	-0.88956	9.89e-07	4.89e-05	sp|P28662|BRI3_MOUSE Brain protein I3 OS=Mus musculus GN=Bri3 PE=2 SV=2//1.76711e-21
ENSAPLG00000013984	11376.7	18812	-0.72557	2.04e-05	0.00060279	sp|P28675|PGS2_CHICK Decorin OS=Gallus gallus GN=DCN PE=1 SV=1//0
ENSAPLG00000006728	201.842	91.4971	1.1414	0.0019263	0.022408	sp|P28686|NOV_CHICK Protein NOV OS=Gallus gallus GN=NOV PE=2 SV=1//1.38649e-172
ENSAPLG00000015180	487.264	319.412	0.60929	0.0023289	0.02572	sp|P28693|EPHB2_CHICK Ephrin type-B receptor 2 OS=Gallus gallus GN=EPHB2 PE=1 SV=3//1.07112e-39
ENSAPLG00000013150	538.637	328.895	0.71169	0.00031875	0.0056974	sp|P28700|RXRA_MOUSE Retinoic acid receptor RXR-alpha OS=Mus musculus GN=Rxra PE=1 SV=1//0
ENSAPLG00000005737	0	5.60984	#NAME?	0.0048532	0.04377	sp|P29120|NEC1_HUMAN Neuroendocrine convertase 1 OS=Homo sapiens GN=PCSK1 PE=1 SV=2//0
ENSAPLG00000003791	3097.02	4431.3	-0.51685	0.002129	0.02405	sp|P29144|TPP2_HUMAN Tripeptidyl-peptidase 2 OS=Homo sapiens GN=TPP2 PE=1 SV=4//0
ENSAPLG00000011947	268.962	451.535	-0.74744	0.00016586	0.003344	sp|P29332|CCNB2_CHICK G2/mitotic-specific cyclin-B2 OS=Gallus gallus GN=CCNB2 PE=2 SV=1//0
ENSAPLG00000014652	8745.99	3671.19	1.2524	7.62e-11	1.3e-08	sp|P29418|ATP5E_RAT ATP synthase subunit epsilon, mitochondrial OS=Rattus norvegicus GN=Atp5e PE=1 SV=2//5.09429e-14
ENSAPLG00000016125	517.465	319.912	0.69379	0.00055002	0.0088138	sp|P29536|LMOD1_HUMAN Leiomodin-1 OS=Homo sapiens GN=LMOD1 PE=1 SV=3//2.32471e-21
ENSAPLG00000013948	50.135	107.366	-1.0986	0.00012182	0.0026192	sp|P29788|VTNC_MOUSE Vitronectin OS=Mus musculus GN=Vtn PE=1 SV=2//6.61248e-116
ENSAPLG00000010670	958.662	2463.35	-1.3615	3.3e-14	1.05e-11	sp|P30038|AL4A1_HUMAN Delta-1-pyrroline-5-carboxylate dehydrogenase, mitochondrial OS=Homo sapiens GN=ALDH4A1 PE=1 SV=3//0
ENSAPLG00000007811	1167.96	1952.48	-0.74131	1.98e-05	0.00059093	sp|P30048|PRDX3_HUMAN Thioredoxin-dependent peroxide reductase, mitochondrial OS=Homo sapiens GN=PRDX3 PE=1 SV=3//3.97279e-90
ENSAPLG00000002832	333.31	517.677	-0.63519	0.00097417	0.013571	sp|P30291|WEE1_HUMAN Wee1-like protein kinase OS=Homo sapiens GN=WEE1 PE=1 SV=2//0
ENSAPLG00000002400	175.733	44.6166	1.9777	8.06e-11	1.34e-08	sp|P30405|PPIF_HUMAN Peptidyl-prolyl cis-trans isomerase F, mitochondrial OS=Homo sapiens GN=PPIF PE=1 SV=1//4.42885e-73
ENSAPLG00000000766	88.8346	46.5561	0.93215	0.0015164	0.018748	sp|P30411|BKRB2_HUMAN B2 bradykinin receptor OS=Homo sapiens GN=BDKRB2 PE=1 SV=2//2.20185e-125
ENSAPLG00000011282	74.6306	173.032	-1.2132	5.16e-05	0.0012933	sp|P31258|HXA11_CHICK Homeobox protein Hox-A11 OS=Gallus gallus GN=HOXA11 PE=2 SV=1//4.38987e-161
ENSAPLG00000014306	619.745	1070.6	-0.78867	2.2e-05	0.00064013	sp|P31335|PUR9_CHICK Bifunctional purine biosynthesis protein PURH OS=Gallus gallus GN=ATIC PE=1 SV=1//0
ENSAPLG00000009986	925.768	1654.92	-0.83804	2.48e-06	0.00010612	sp|P31395|STMN1_CHICK Stathmin OS=Gallus gallus GN=STMN1 PE=1 SV=1//1.27239e-87
ENSAPLG00000001974	12968.8	6929.67	0.90418	2.82e-06	0.00011732	sp|P31800|QCR1_BOVIN Cytochrome b-c1 complex subunit 1, mitochondrial OS=Bos taurus GN=UQCRC1 PE=1 SV=2//0
ENSAPLG00000007141	174.214	418.758	-1.2653	0.00017492	0.0034912	sp|P32018|COEA1_CHICK Collagen alpha-1(XIV) chain OS=Gallus gallus GN=COL14A1 PE=1 SV=2//0
ENSAPLG00000008273	807.918	1326.08	-0.71489	0.0024535	0.026683	sp|P32018|COEA1_CHICK Collagen alpha-1(XIV) chain OS=Gallus gallus GN=COL14A1 PE=1 SV=2//0
ENSAPLG00000011788	614.604	275.054	1.1599	2.69e-09	3.09e-07	sp|P32760|PTN_CHICK Pleiotrophin OS=Gallus gallus GN=PTN PE=1 SV=1//1.84802e-56
ENSAPLG00000005620	698.503	1043.66	-0.57932	0.0011681	0.015461	sp|P32780|TF2H1_HUMAN General transcription factor IIH subunit 1 OS=Homo sapiens GN=GTF2H1 PE=1 SV=1//0
ENSAPLG00000013381	5994.41	3939.84	0.60548	0.00045202	0.0076641	sp|P32876|AT5G1_BOVIN ATP synthase lipid-binding protein, mitochondrial OS=Bos taurus GN=ATP5G1 PE=1 SV=1//3.56412e-53
ENSAPLG00000015868	1646.76	632.704	1.38	6.56e-06	0.00023827	sp|P33094|SMS_CHICK Somatostatin OS=Gallus gallus GN=SST PE=3 SV=1//2.00102e-43
ENSAPLG00000016270	186.289	100.93	0.88419	0.00025492	0.0047772	sp|P33402|GCYA2_HUMAN Guanylate cyclase soluble subunit alpha-2 OS=Homo sapiens GN=GUCY1A2 PE=1 SV=1//3.87259e-60
ENSAPLG00000013196	17.6417	85.9396	-2.2843	3.61e-11	6.43e-09	sp|P33552|CKS2_HUMAN Cyclin-dependent kinases regulatory subunit 2 OS=Homo sapiens GN=CKS2 PE=1 SV=1//1.06365e-28
Novel02653	49.7552	99.4682	-0.99939	0.0011081	0.014866	sp|P33587|PROC_MOUSE Vitamin K-dependent protein C OS=Mus musculus GN=Proc PE=1 SV=2//1.01136e-12
ENSAPLG00000006086	24.5047	77.9967	-1.6704	9.86e-07	4.89e-05	sp|P33981|TTK_HUMAN Dual specificity protein kinase TTK OS=Homo sapiens GN=TTK PE=1 SV=2//0
ENSAPLG00000002956	3834.56	2142	0.8401	9e-07	4.58e-05	sp|P34943|NDUA9_BOVIN NADH dehydrogenase [ubiquinone] 1 alpha subcomplex subunit 9, mitochondrial OS=Bos taurus GN=NDUFA9 PE=1 SV=1//5.64393e-170
ENSAPLG00000011613	46.7347	21.1717	1.1424	0.0045023	0.04138	sp|P35364|5HT5A_RAT 5-hydroxytryptamine receptor 5A OS=Rattus norvegicus GN=Htr5a PE=2 SV=1//3.22729e-162
ENSAPLG00000000625	144.222	86.9723	0.72966	0.0043498	0.040481	sp|P35405|ADA2C_DIDVI Alpha-2C adrenergic receptor OS=Didelphis virginiana GN=ADRA2C PE=2 SV=2//3.75605e-39
ENSAPLG00000001978	1698.5	1029.54	0.72226	7.38e-05	0.0017554	sp|P35431|CAV1_CHICK Caveolin-1 OS=Gallus gallus GN=CAV1 PE=2 SV=1//2.84667e-77
ENSAPLG00000009492	541.888	984.351	-0.86118	0.00044998	0.0076441	sp|P35440|TSP2_CHICK Thrombospondin-2 OS=Gallus gallus GN=THBS2 PE=2 SV=1//0
ENSAPLG00000009709	1632.41	2562.37	-0.65047	0.0046984	0.04259	sp|P35445|COMP_BOVIN Cartilage oligomeric matrix protein OS=Bos taurus GN=COMP PE=1 SV=2//0
ENSAPLG00000009171	1697.36	2628.8	-0.63111	0.00022095	0.0042071	sp|P35458|DCTN1_CHICK Dynactin subunit 1 OS=Gallus gallus GN=DCTN1 PE=2 SV=2//0
ENSAPLG00000010394	587.729	901.969	-0.61793	0.00057883	0.0091681	sp|P35458|DCTN1_CHICK Dynactin subunit 1 OS=Gallus gallus GN=DCTN1 PE=2 SV=2//3.82e-68
ENSAPLG00000010003	92.9093	173.97	-0.90495	0.001031	0.014152	sp|P35467|S10A1_RAT Protein S100-A1 OS=Rattus norvegicus GN=S100a1 PE=1 SV=3//2.76355e-06
ENSAPLG00000012152	229.597	108.251	1.0847	0.0012175	0.015926	sp|P35475|IDUA_HUMAN Alpha-L-iduronidase OS=Homo sapiens GN=IDUA PE=1 SV=2//0
ENSAPLG00000008450	3706.24	2458.93	0.59192	0.00050221	0.008294	sp|P35486|ODPA_MOUSE Pyruvate dehydrogenase E1 component subunit alpha, somatic form, mitochondrial OS=Mus musculus GN=Pdha1 PE=1 SV=1//2.46955e-176
ENSAPLG00000009685	411.576	218.527	0.91335	7.12e-06	0.00025613	sp|P35520|CBS_HUMAN Cystathionine beta-synthase OS=Homo sapiens GN=CBS PE=1 SV=2//0
ENSAPLG00000009679	9.17636	0	Inf	0.00012238	0.0026249	sp|P35520|CBS_HUMAN Cystathionine beta-synthase OS=Homo sapiens GN=CBS PE=1 SV=2//2.33594e-37
ENSAPLG00000009650	22.4238	0.998581	4.489	1.02e-07	7.23e-06	sp|P35520|CBS_HUMAN Cystathionine beta-synthase OS=Homo sapiens GN=CBS PE=1 SV=2//4.47194e-71
ENSAPLG00000005655	504.107	731.006	-0.53615	0.0043199	0.040266	sp|P35556|FBN2_HUMAN Fibrillin-2 OS=Homo sapiens GN=FBN2 PE=1 SV=3//1.01042e-08
ENSAPLG00000015386	3727.07	2315.97	0.68642	0.00011148	0.0024472	sp|P35580|MYH10_HUMAN Myosin-10 OS=Homo sapiens GN=MYH10 PE=1 SV=3//0
ENSAPLG00000012658	1691.72	501.194	1.7551	0.002371	0.026	sp|P35610|SOAT1_HUMAN Sterol O-acyltransferase 1 OS=Homo sapiens GN=SOAT1 PE=1 SV=3//0
ENSAPLG00000013449	247.803	576.399	-1.2179	8.1e-10	1.09e-07	sp|P35915|HMGCL_CHICK Hydroxymethylglutaryl-CoA lyase, mitochondrial OS=Gallus gallus GN=HMGCL PE=1 SV=1//2.70996e-155
ENSAPLG00000010616	386.837	795.054	-1.0393	2.57e-08	2.12e-06	sp|P36896|ACV1B_HUMAN Activin receptor type-1B OS=Homo sapiens GN=ACVR1B PE=1 SV=1//0
ENSAPLG00000005126	1077.09	751.551	0.5192	0.0052664	0.046669	sp|P38531|HSF3_CHICK Heat shock factor protein 3 OS=Gallus gallus GN=HSF3 PE=2 SV=1//0
ENSAPLG00000006516	267.908	111.728	1.2617	0.00039436	0.0068296	sp|P38570|ITAE_HUMAN Integrin alpha-E OS=Homo sapiens GN=ITGAE PE=1 SV=3//0
ENSAPLG00000003251	276.896	419.921	-0.60077	0.0024604	0.026727	sp|P38935|SMBP2_HUMAN DNA-binding protein SMUBP-2 OS=Homo sapiens GN=IGHMBP2 PE=1 SV=3//0
ENSAPLG00000006671	97.9915	174.225	-0.83022	0.00080964	0.011847	sp|P39022|RAD52_CHICK DNA repair protein RAD52 homolog OS=Gallus gallus GN=RAD52 PE=2 SV=1//0
ENSAPLG00000014363	289.211	435.51	-0.59058	0.002741	0.028806	sp|P39054|DYN2_MOUSE Dynamin-2 OS=Mus musculus GN=Dnm2 PE=1 SV=2//4.72898e-148
ENSAPLG00000002443	10.1644	34.6739	-1.7703	0.00027424	0.0050438	sp|P39963|CCNB3_CHICK G2/mitotic-specific cyclin-B3 OS=Gallus gallus GN=CCNB3 PE=2 SV=1//1.22937e-07
ENSAPLG00000003227	255.769	714.069	-1.4812	6.4e-14	1.93e-11	sp|P40937|RFC5_HUMAN Replication factor C subunit 5 OS=Homo sapiens GN=RFC5 PE=1 SV=1//2.88204e-170
ENSAPLG00000004873	3235.64	4591.68	-0.50497	0.0033772	0.03374	sp|P41125|RL13_CHICK 60S ribosomal protein L13 OS=Gallus gallus GN=RPL13 PE=2 SV=2//7.31567e-90
ENSAPLG00000015193	848.572	578.422	0.55291	0.0029289	0.030158	sp|P41232|P2RY2_RAT P2Y purinoceptor 2 OS=Rattus norvegicus GN=P2ry2 PE=2 SV=2//1.86663e-108
ENSAPLG00000010353	749.724	1468.31	-0.96973	0.0046773	0.042463	sp|P41732|TSN7_HUMAN Tetraspanin-7 OS=Homo sapiens GN=TSPAN7 PE=1 SV=2//3.99989e-125
ENSAPLG00000002810	393.825	234.165	0.75003	0.00024468	0.0046048	sp|P41970|ELK3_HUMAN ETS domain-containing protein Elk-3 OS=Homo sapiens GN=ELK3 PE=1 SV=2//4.87111e-178
ENSAPLG00000009833	76.6168	170.391	-1.1531	0.0023954	0.026179	sp|P42263|GRIA3_HUMAN Glutamate receptor 3 OS=Homo sapiens GN=GRIA3 PE=1 SV=2//2.13656e-69
ENSAPLG00000013592	2216.89	3182.95	-0.52183	0.0025633	0.027507	sp|P42558|RAN_CHICK GTP-binding nuclear protein Ran OS=Gallus gallus GN=RAN PE=2 SV=1//2.01577e-153
ENSAPLG00000005183	32.581	84.8618	-1.3811	2.16e-05	0.00062997	sp|P43449|CCNA2_CHICK Cyclin-A2 OS=Gallus gallus GN=CCNA2 PE=2 SV=1//0
Novel02250	202.36	365.514	-0.853	2e-05	0.00059532	sp|P46058|EDSP_CYNPY Epidermal differentiation-specific protein OS=Cynops pyrrhogaster PE=2 SV=1//1.05492e-33
ENSAPLG00000008766	14.1136	2.63086	2.4235	0.0026846	0.028381	sp|P47807|MYO1A_CHICK Unconventional myosin-Ia OS=Gallus gallus GN=MYO1A PE=1 SV=2//2.83255e-30
ENSAPLG00000012902	1759.87	3582.21	-1.0254	6.07e-06	0.0002242	sp|P47826|RLA0_CHICK 60S acidic ribosomal protein P0 OS=Gallus gallus GN=RPLP0 PE=2 SV=1//1.60871e-105
ENSAPLG00000005339	4592.01	6707.59	-0.54667	0.0014726	0.01827	sp|P47826|RLA0_CHICK 60S acidic ribosomal protein P0 OS=Gallus gallus GN=RPLP0 PE=2 SV=1//4.91831e-86
ENSAPLG00000009313	165.525	76.7054	1.1097	9.43e-06	0.00031868	sp|P48059|LIMS1_HUMAN LIM and senescent cell antigen-like-containing domain protein 1 OS=Homo sapiens GN=LIMS1 PE=1 SV=4//1.63095e-142
ENSAPLG00000015341	1263.49	836.5	0.59497	0.0014086	0.017715	sp|P48061|SDF1_HUMAN Stromal cell-derived factor 1 OS=Homo sapiens GN=CXCL12 PE=1 SV=1//1.05607e-35
ENSAPLG00000007537	798.433	408.045	0.96844	2.95e-07	1.79e-05	sp|P48306|NDUB4_CHICK NADH dehydrogenase [ubiquinone] 1 beta subcomplex subunit 4 OS=Gallus gallus GN=NDUFB4 PE=3 SV=2//8.70078e-47
ENSAPLG00000013030	693.481	1261.99	-0.86377	6.36e-06	0.00023194	sp|P48454|PP2BC_HUMAN Serine/threonine-protein phosphatase 2B catalytic subunit gamma isoform OS=Homo sapiens GN=PPP3CC PE=1 SV=3//0
ENSAPLG00000000792	195.838	317.683	-0.69793	0.0042366	0.039613	sp|P48552|NRIP1_HUMAN Nuclear receptor-interacting protein 1 OS=Homo sapiens GN=NRIP1 PE=1 SV=2//1.35233e-46
ENSAPLG00000010018	5232.45	3581.64	0.54687	0.0012784	0.016529	sp|P48984|TEAD4_CHICK Transcriptional enhancer factor TEF-3 OS=Gallus gallus GN=TEAD4 PE=2 SV=1//0
ENSAPLG00000009657	26.1602	80.764	-1.6263	1.21e-05	0.0003912	sp|P49025|CTRO_MOUSE Citron Rho-interacting kinase OS=Mus musculus GN=Cit PE=1 SV=3//0
ENSAPLG00000004941	466.972	731.579	-0.64768	0.00055468	0.0088644	sp|P49321|NASP_HUMAN Nuclear autoantigenic sperm protein OS=Homo sapiens GN=NASP PE=1 SV=2//2.89417e-54
ENSAPLG00000003767	924.908	496.833	0.89655	2.17e-06	9.55e-05	sp|P49416|SDC4_CHICK Syndecan-4 OS=Gallus gallus GN=SDC4 PE=1 SV=1//2.78824e-83
ENSAPLG00000010907	689.053	1003.31	-0.54208	0.002056	0.02352	sp|P49427|UB2R1_HUMAN Ubiquitin-conjugating enzyme E2 R1 OS=Homo sapiens GN=CDC34 PE=1 SV=2//3.78954e-81
ENSAPLG00000008578	112.516	246.623	-1.1322	0.00020976	0.0040284	sp|P49453|CENPC_SHEEP Centromere protein C 1 (Fragment) OS=Ovis aries GN=CENPC1 PE=2 SV=1//1.4494e-55
ENSAPLG00000009924	24.5866	114.713	-2.2221	1.19e-05	0.00038658	sp|P49454|CENPF_HUMAN Centromere protein F OS=Homo sapiens GN=CENPF PE=1 SV=2//1.51279e-07
ENSAPLG00000011168	256.684	448.404	-0.8048	7.53e-05	0.0017815	sp|P49638|TTPA_HUMAN Alpha-tocopherol transfer protein OS=Homo sapiens GN=TTPA PE=1 SV=1//1.87908e-119
ENSAPLG00000008685	15.1662	38.0273	-1.3262	0.0032844	0.033053	sp|P49650|P2RY1_MOUSE P2Y purinoceptor 1 OS=Mus musculus GN=P2ry1 PE=2 SV=1//2.62514e-53
ENSAPLG00000001600	658.569	1009.9	-0.61681	0.00049848	0.0082707	sp|P49684|UR2R_RAT Urotensin-2 receptor OS=Rattus norvegicus GN=Uts2r PE=1 SV=2//2.90369e-137
ENSAPLG00000009817	35.3151	89.6654	-1.3443	1.47e-05	0.0004613	sp|P49705|IBP2_CHICK Insulin-like growth factor-binding protein 2 OS=Gallus gallus GN=IGFBP2 PE=2 SV=1//3.14716e-108
ENSAPLG00000007931	82.3783	164.167	-0.99483	7.25e-05	0.0017313	sp|P49718|MCM5_MOUSE DNA replication licensing factor MCM5 OS=Mus musculus GN=Mcm5 PE=2 SV=1//0
ENSAPLG00000004520	70.4108	125.002	-0.82808	0.0023473	0.025863	sp|P49736|MCM2_HUMAN DNA replication licensing factor MCM2 OS=Homo sapiens GN=MCM2 PE=1 SV=4//3.20463e-96
ENSAPLG00000009936	750.074	1130.67	-0.59207	0.00071724	0.010886	sp|P49746|TSP3_HUMAN Thrombospondin-3 OS=Homo sapiens GN=THBS3 PE=1 SV=1//0
ENSAPLG00000007245	1254.06	866.9	0.53267	0.0028721	0.02971	sp|P49757|NUMB_HUMAN Protein numb homolog OS=Homo sapiens GN=NUMB PE=1 SV=2//0
ENSAPLG00000010094	156.766	54.5927	1.5218	0.0016752	0.020053	sp|P49763|PLGF_HUMAN Placenta growth factor OS=Homo sapiens GN=PGF PE=1 SV=2//1.75435e-36
ENSAPLG00000005470	115.097	67.3842	0.77237	0.0039534	0.037577	sp|P49767|VEGFC_HUMAN Vascular endothelial growth factor C OS=Homo sapiens GN=VEGFC PE=1 SV=1//0
[truncated: 1,352 more rows]

## Sheet: GY21PLvsGY27PL.DEG
Gene_id	readcount_GY21PL	readcount_GY27PL	log2FoldChange	pval	padj	Blast swiss prot
[truncated: 5,174 more rows]

[truncated: 4 more sheets: GY27PLvsGY5D.DEG, ANALYZED, Top20 GO lists, Top20 pathways]
