# Supplementary material for: Deep RNA sequencing of pectoralis muscle transcriptomes during late-term embryonic to neonatal development in indigenous Chinese duck breeds
Source: PLoS One. 2017 Aug 3;12(8):e0180403. doi: 10.1371/journal.pone.0180403 (PMC5542427; doi:10.1371/journal.pone.0180403)
Supplement: S6 Table — All GO terms belong to ‘biological processes’. Sheet 1, all enriched GO terms; sheet 2, significant GO terms (P<0.1, hit list ≥3); sheet 3, details of different significant GO terms. (XLSX) [file pone.0180403.s006.xlsx]

## Sheet: GO Term
iD	Term	category	ListHits	ListTotal	PopHits	PopTotal	p	FDR	Enrichment_score	GeneID
GO:0000462	maturation of SSU-rRNA from tricistronic rRNA transcript (SSU-rRNA, 5.8S rRNA, LSU-rRNA)	biological_process	1	223	1	8289	0	0	37.1704	ENSAPLG00000015590
GO:0006568	tryptophan metabolic process	biological_process	1	223	1	8289	0	0	37.1704	ENSAPLG00000008510
GO:0030418	nicotianamine biosynthetic process	biological_process	1	223	1	8289	0	0	37.1704	ENSAPLG00000012803
GO:0044406	adhesion to host	biological_process	1	223	1	8289	0	0	37.1704	ENSAPLG00000015567
GO:0008277	regulation of G-protein coupled receptor protein signaling pathway	biological_process	2	223	4	8289	7.534e-05	0.00265197	18.5852	ENSAPLG00000004363,ENSAPLG00000015253
GO:0016117	carotenoid biosynthetic process	biological_process	3	223	10	8289	9.42795e-05	0.00276553	11.1511	ENSAPLG00000008567,ENSAPLG00000011509,ENSAPLG00000014311
GO:0009245	lipid A biosynthetic process	biological_process	2	223	6	8289	0.000361875	0.00792681	12.3901	ENSAPLG00000006266,ENSAPLG00000007363
GO:0046034	ATP metabolic process	biological_process	2	223	6	8289	0.000361875	0.00792681	12.3901	ENSAPLG00000009007,ENSAPLG00000009343
GO:0008033	tRNA processing	biological_process	6	223	54	8289	0.000560547	0.00792681	4.13004	ENSAPLG00000002368,ENSAPLG00000007028,ENSAPLG00000008567,ENSAPLG00000009903,ENSAPLG00000011509,ENSAPLG00000014311
GO:0009399	nitrogen fixation	biological_process	2	223	7	8289	0.000620718	0.00792681	10.6201	ENSAPLG00000004312,ENSAPLG00000012722
GO:0031110	regulation of microtubule polymerization or depolymerization	biological_process	2	223	7	8289	0.000620718	0.00792681	10.6201	ENSAPLG00000006922,ENSAPLG00000009986
GO:0006778	porphyrin-containing compound metabolic process	biological_process	1	223	2	8289	0.000720619	0.00792681	18.5852	ENSAPLG00000009917
GO:0009767	photosynthetic electron transport chain	biological_process	1	223	2	8289	0.000720619	0.00792681	18.5852	ENSAPLG00000007690
GO:0022410	circadian sleep/wake cycle process	biological_process	1	223	2	8289	0.000720619	0.00792681	18.5852	ENSAPLG00000002566
GO:0045017	glycerolipid biosynthetic process	biological_process	1	223	2	8289	0.000720619	0.00792681	18.5852	ENSAPLG00000008109
GO:0048280	vesicle fusion with Golgi apparatus	biological_process	1	223	2	8289	0.000720619	0.00792681	18.5852	ENSAPLG00000013128
GO:0007018	microtubule-based movement	biological_process	6	223	59	8289	0.000963765	0.00951839	3.78004	ENSAPLG00000004051,ENSAPLG00000004709,ENSAPLG00000006139,ENSAPLG00000009529,ENSAPLG00000009855,ENSAPLG00000012803
GO:0006546	glycine catabolic process	biological_process	2	223	8	8289	0.000973472	0.00951839	9.2926	ENSAPLG00000007295,ENSAPLG00000008567
GO:0015986	ATP synthesis coupled proton transport	biological_process	6	223	62	8289	0.00129788	0.0120225	3.59714	ENSAPLG00000007097,ENSAPLG00000007896,ENSAPLG00000009600,ENSAPLG00000013428,ENSAPLG00000013884,ENSAPLG00000014652
GO:0016043	cellular component organization	biological_process	2	223	9	8289	0.00143132	0.0125956	8.26009	ENSAPLG00000009901,ENSAPLG00000013619
GO:0006323	DNA packaging	biological_process	2	223	10	8289	0.00200433	0.0133472	7.43408	ENSAPLG00000009924,ENSAPLG00000009986
GO:0000271	polysaccharide biosynthetic process	biological_process	1	223	3	8289	0.00212342	0.0133472	12.3901	ENSAPLG00000008510
GO:0006231	dTMP biosynthetic process	biological_process	1	223	3	8289	0.00212342	0.0133472	12.3901	ENSAPLG00000015661
GO:0007157	heterophilic cell-cell adhesion	biological_process	1	223	3	8289	0.00212342	0.0133472	12.3901	ENSAPLG00000004780
GO:0007601	visual perception	biological_process	1	223	3	8289	0.00212342	0.0133472	12.3901	ENSAPLG00000003463
GO:0018193	peptidyl-amino acid modification	biological_process	1	223	3	8289	0.00212342	0.0133472	12.3901	ENSAPLG00000006796
GO:0030328	prenylcysteine catabolic process	biological_process	1	223	3	8289	0.00212342	0.0133472	12.3901	ENSAPLG00000011797
GO:0042549	photosystem II stabilization	biological_process	1	223	3	8289	0.00212342	0.0133472	12.3901	ENSAPLG00000005198
GO:0007304	chorion-containing eggshell formation	biological_process	2	223	11	8289	0.00270157	0.0153379	6.75826	ENSAPLG00000004615,ENSAPLG00000012181
GO:0015992	proton transport	biological_process	2	223	11	8289	0.00270157	0.0153379	6.75826	ENSAPLG00000009007,ENSAPLG00000009343
GO:0046168	glycerol-3-phosphate catabolic process	biological_process	2	223	11	8289	0.00270157	0.0153379	6.75826	ENSAPLG00000008567,ENSAPLG00000011509
GO:0055114	oxidation-reduction process	biological_process	29	223	657	8289	0.00280891	0.015449	1.6407	ENSAPLG00000001202,ENSAPLG00000002275,ENSAPLG00000002368,ENSAPLG00000002956,ENSAPLG00000003727,ENSAPLG00000004677,ENSAPLG00000004832,ENSAPLG00000006379,ENSAPLG00000006405,ENSAPLG00000006539,ENSAPLG00000006736,ENSAPLG00000007028,ENSAPLG00000007295,ENSAPLG00000007447,ENSAPLG00000007599,ENSAPLG00000007715,ENSAPLG00000007974,ENSAPLG00000008342,ENSAPLG00000008567,ENSAPLG00000009964,ENSAPLG00000011509,…
GO:0008152	metabolic process	biological_process	19	223	390	8289	0.00411959	0.020394	1.81087	ENSAPLG00000002490,ENSAPLG00000003660,ENSAPLG00000003673,ENSAPLG00000004644,ENSAPLG00000004677,ENSAPLG00000004832,ENSAPLG00000005198,ENSAPLG00000007599,ENSAPLG00000008417,ENSAPLG00000008450,ENSAPLG00000009913,ENSAPLG00000010383,ENSAPLG00000011051,ENSAPLG00000011686,ENSAPLG00000012386,ENSAPLG00000013047,ENSAPLG00000013098,ENSAPLG00000014333,ENSAPLG00000015104
GO:0000910	cytokinesis	biological_process	1	223	4	8289	0.00417151	0.020394	9.2926	ENSAPLG00000004007
GO:0009117	nucleotide metabolic process	biological_process	1	223	4	8289	0.00417151	0.020394	9.2926	ENSAPLG00000010540
GO:0022904	respiratory electron transport chain	biological_process	1	223	4	8289	0.00417151	0.020394	9.2926	ENSAPLG00000009855
GO:0019354	siroheme biosynthetic process	biological_process	2	223	13	8289	0.00450007	0.0214058	5.71852	ENSAPLG00000008567,ENSAPLG00000011509
GO:0003333	amino acid transmembrane transport	biological_process	3	223	28	8289	0.00628616	0.0269112	3.98254	ENSAPLG00000008807,ENSAPLG00000009599,ENSAPLG00000010063
GO:0006744	ubiquinone biosynthetic process	biological_process	1	223	5	8289	0.00682944	0.0269112	7.43408	ENSAPLG00000012343
GO:0007517	muscle organ development	biological_process	1	223	5	8289	0.00682944	0.0269112	7.43408	ENSAPLG00000005673
GO:0016973	poly(A)+ mRNA export from nucleus	biological_process	1	223	5	8289	0.00682944	0.0269112	7.43408	ENSAPLG00000012803
GO:0045132	meiotic chromosome segregation	biological_process	1	223	5	8289	0.00682944	0.0269112	7.43408	ENSAPLG00000012083
GO:0046907	intracellular transport	biological_process	1	223	5	8289	0.00682944	0.0269112	7.43408	ENSAPLG00000004317
GO:0006334	nucleosome assembly	biological_process	2	223	15	8289	0.00688071	0.0269112	4.95605	ENSAPLG00000005857,ENSAPLG00000015232
GO:0009396	folic acid-containing compound biosynthetic process	biological_process	2	223	15	8289	0.00688071	0.0269112	4.95605	ENSAPLG00000006539,ENSAPLG00000007599
GO:0015991	ATP hydrolysis coupled proton transport	biological_process	8	223	130	8289	0.00828344	0.0316932	2.28741	ENSAPLG00000008193,ENSAPLG00000009007,ENSAPLG00000009657,ENSAPLG00000009891,ENSAPLG00000011090,ENSAPLG00000011380,ENSAPLG00000013381,ENSAPLG00000016234
GO:0006414	translational elongation	biological_process	2	223	17	8289	0.0098843	0.0340601	4.37299	ENSAPLG00000003284,ENSAPLG00000004615
GO:0006631	fatty acid metabolic process	biological_process	2	223	17	8289	0.0098843	0.0340601	4.37299	ENSAPLG00000007974,ENSAPLG00000008567
GO:0006730	one-carbon metabolic process	biological_process	1	223	6	8289	0.0100632	0.0340601	6.19507	ENSAPLG00000007974
GO:0009847	spore germination	biological_process	1	223	6	8289	0.0100632	0.0340601	6.19507	ENSAPLG00000010063
GO:0042998	positive regulation of Golgi to plasma membrane protein transport	biological_process	1	223	6	8289	0.0100632	0.0340601	6.19507	ENSAPLG00000001969
GO:0044262	cellular carbohydrate metabolic process	biological_process	1	223	6	8289	0.0100632	0.0340601	6.19507	ENSAPLG00000004225
GO:0006779	porphyrin-containing compound biosynthetic process	biological_process	2	223	19	8289	0.0135402	0.0419979	3.91267	ENSAPLG00000008567,ENSAPLG00000011509
GO:0008219	cell death	biological_process	1	223	7	8289	0.0138402	0.0419979	5.31006	ENSAPLG00000008084
GO:0016310	phosphorylation	biological_process	1	223	7	8289	0.0138402	0.0419979	5.31006	ENSAPLG00000009891
GO:0017038	protein import	biological_process	1	223	7	8289	0.0138402	0.0419979	5.31006	ENSAPLG00000009071
GO:0046660	female sex differentiation	biological_process	1	223	7	8289	0.0138402	0.0419979	5.31006	ENSAPLG00000009667
GO:0051276	chromosome organization	biological_process	1	223	7	8289	0.0138402	0.0419979	5.31006	ENSAPLG00000007236
GO:0044237	cellular metabolic process	biological_process	3	223	37	8289	0.0168075	0.0501376	3.01382	ENSAPLG00000002956,ENSAPLG00000011051,ENSAPLG00000013864
GO:0007631	feeding behavior	biological_process	1	223	8	8289	0.0181291	0.0514634	4.6463	ENSAPLG00000002566
GO:0018101	peptidyl-citrulline biosynthetic process from peptidyl-arginine	biological_process	1	223	8	8289	0.0181291	0.0514634	4.6463	ENSAPLG00000006539
GO:0034508	centromere complex assembly	biological_process	1	223	8	8289	0.0181291	0.0514634	4.6463	ENSAPLG00000013427
GO:0006606	protein import into nucleus	biological_process	5	223	80	8289	0.0204053	0.0570052	2.32315	ENSAPLG00000006679,ENSAPLG00000009924,ENSAPLG00000010252,ENSAPLG00000012722,ENSAPLG00000012803
GO:0009306	protein secretion	biological_process	2	223	23	8289	0.0228764	0.0584115	3.23221	ENSAPLG00000009891,ENSAPLG00000013493
GO:0006120	mitochondrial electron transport, NADH to ubiquinone	biological_process	1	223	9	8289	0.0229	0.0584115	4.13004	ENSAPLG00000016281
GO:0006471	protein ADP-ribosylation	biological_process	1	223	9	8289	0.0229	0.0584115	4.13004	ENSAPLG00000010876
GO:0016070	RNA metabolic process	biological_process	1	223	9	8289	0.0229	0.0584115	4.13004	ENSAPLG00000012801
GO:0019748	secondary metabolic process	biological_process	1	223	9	8289	0.0229	0.0584115	4.13004	ENSAPLG00000008313
GO:0046718	entry of virus into host cell	biological_process	1	223	9	8289	0.0229	0.0584115	4.13004	ENSAPLG00000002951
GO:0007218	neuropeptide signaling pathway	biological_process	3	223	41	8289	0.0237221	0.0596441	2.71979	ENSAPLG00000004555,ENSAPLG00000006266,ENSAPLG00000010888
GO:0006094	gluconeogenesis	biological_process	1	223	10	8289	0.0281239	0.0668892	3.71704	ENSAPLG00000005934
GO:0006858	extracellular transport	biological_process	1	223	10	8289	0.0281239	0.0668892	3.71704	ENSAPLG00000014120
GO:0018342	protein prenylation	biological_process	1	223	10	8289	0.0281239	0.0668892	3.71704	ENSAPLG00000005519
GO:0019684	photosynthesis, light reaction	biological_process	1	223	10	8289	0.0281239	0.0668892	3.71704	ENSAPLG00000007690
GO:0042742	defense response to bacterium	biological_process	2	223	25	8289	0.0285697	0.0670435	2.97363	ENSAPLG00000004785,ENSAPLG00000009197
GO:0006265	DNA topological change	biological_process	2	223	26	8289	0.0316719	0.0733454	2.85926	ENSAPLG00000004910,ENSAPLG00000006390
GO:0001558	regulation of cell growth	biological_process	1	223	11	8289	0.0337733	0.0752417	3.37913	ENSAPLG00000013789
GO:0006402	mRNA catabolic process	biological_process	1	223	11	8289	0.0337733	0.0752417	3.37913	ENSAPLG00000012801
GO:0009236	cobalamin biosynthetic process	biological_process	1	223	11	8289	0.0337733	0.0752417	3.37913	ENSAPLG00000009657
GO:0030001	metal ion transport	biological_process	4	223	68	8289	0.0357116	0.0785656	2.18649	ENSAPLG00000006679,ENSAPLG00000011090,ENSAPLG00000012722,ENSAPLG00000014226
GO:0045454	cell redox homeostasis	biological_process	3	223	47	8289	0.0369207	0.0792444	2.37258	ENSAPLG00000000963,ENSAPLG00000009964,ENSAPLG00000016437
GO:0051056	regulation of small GTPase mediated signal transduction	biological_process	3	223	47	8289	0.0369207	0.0792444	2.37258	ENSAPLG00000007690,ENSAPLG00000013981,ENSAPLG00000016282
GO:0009116	nucleoside metabolic process	biological_process	1	223	12	8289	0.0398217	0.0844412	3.09753	ENSAPLG00000015767
GO:0006813	potassium ion transport	biological_process	4	223	71	8289	0.0418501	0.086937	2.09411	ENSAPLG00000007974,ENSAPLG00000008567,ENSAPLG00000009021,ENSAPLG00000016438
GO:0006139	nucleobase-containing compound metabolic process	biological_process	2	223	29	8289	0.0419866	0.086937	2.56348	ENSAPLG00000004096,ENSAPLG00000010026
GO:0006313	transposition, DNA-mediated	biological_process	1	223	13	8289	0.0462438	0.0915822	2.85926	ENSAPLG00000009657
GO:0007094	mitotic cell cycle spindle assembly checkpoint	biological_process	1	223	13	8289	0.0462438	0.0915822	2.85926	ENSAPLG00000015788
GO:0044267	cellular protein metabolic process	biological_process	1	223	13	8289	0.0462438	0.0915822	2.85926	ENSAPLG00000004780
GO:0006357	regulation of transcription from RNA polymerase II promoter	biological_process	5	223	97	8289	0.0463115	0.0915822	1.916	ENSAPLG00000007024,ENSAPLG00000011090,ENSAPLG00000011686,ENSAPLG00000012803,ENSAPLG00000013128
GO:0006888	ER to Golgi vesicle-mediated transport	biological_process	2	223	31	8289	0.0496855	0.0971628	2.39809	ENSAPLG00000009913,ENSAPLG00000010278
GO:0007130	synaptonemal complex assembly	biological_process	1	223	14	8289	0.0530153	0.10033	2.65503	ENSAPLG00000009529
GO:0008652	cellular amino acid biosynthetic process	biological_process	1	223	14	8289	0.0530153	0.10033	2.65503	ENSAPLG00000007974
GO:0045226	extracellular polysaccharide biosynthetic process	biological_process	1	223	14	8289	0.0530153	0.10033	2.65503	ENSAPLG00000013864
GO:0006605	protein targeting	biological_process	1	223	15	8289	0.0601129	0.110207	2.47803	ENSAPLG00000015567
GO:0006979	response to oxidative stress	biological_process	1	223	15	8289	0.0601129	0.110207	2.47803	ENSAPLG00000001202
GO:0042254	ribosome biogenesis	biological_process	1	223	15	8289	0.0601129	0.110207	2.47803	ENSAPLG00000005339
GO:0000226	microtubule cytoskeleton organization	biological_process	2	223	34	8289	0.0624199	0.112101	2.18649	ENSAPLG00000004007,ENSAPLG00000007024
GO:0006270	DNA-dependent DNA replication initiation	biological_process	2	223	34	8289	0.0624199	0.112101	2.18649	ENSAPLG00000009901,ENSAPLG00000015633
GO:0006886	intracellular protein transport	biological_process	11	223	274	8289	0.0659215	0.115364	1.49224	ENSAPLG00000004363,ENSAPLG00000006427,ENSAPLG00000007715,ENSAPLG00000009913,ENSAPLG00000010278,ENSAPLG00000013128,ENSAPLG00000013675,ENSAPLG00000013789,ENSAPLG00000014441,ENSAPLG00000015253,ENSAPLG00000016234
GO:0001539	ciliary or flagellar motility	biological_process	1	223	16	8289	0.0675144	0.115364	2.32315	ENSAPLG00000007963
GO:0006694	steroid biosynthetic process	biological_process	1	223	16	8289	0.0675144	0.115364	2.32315	ENSAPLG00000002956
GO:0019076	release of virus from host	biological_process	1	223	16	8289	0.0675144	0.115364	2.32315	ENSAPLG00000002951
GO:0051205	protein insertion into membrane	biological_process	1	223	16	8289	0.0675144	0.115364	2.32315	ENSAPLG00000004271
GO:0006470	protein dephosphorylation	biological_process	4	223	83	8289	0.0724368	0.121418	1.79134	ENSAPLG00000006427,ENSAPLG00000009896,ENSAPLG00000012125,ENSAPLG00000014111
GO:0010508	positive regulation of autophagy	biological_process	4	223	83	8289	0.0724368	0.121418	1.79134	ENSAPLG00000011090,ENSAPLG00000011380,ENSAPLG00000012722,ENSAPLG00000013128
GO:0000398	nuclear mRNA splicing, via spliceosome	biological_process	1	223	17	8289	0.0751984	0.122546	2.18649	ENSAPLG00000004780
GO:0006096	glycolysis	biological_process	1	223	17	8289	0.0751984	0.122546	2.18649	ENSAPLG00000009948
GO:0007154	cell communication	biological_process	1	223	17	8289	0.0751984	0.122546	2.18649	ENSAPLG00000012801
GO:0016055	Wnt receptor signaling pathway	biological_process	2	223	38	8289	0.0814875	0.131576	1.95634	ENSAPLG00000005794,ENSAPLG00000012181
GO:0032065	cortical protein anchoring	biological_process	1	223	18	8289	0.0831446	0.133031	2.06502	ENSAPLG00000005934
GO:0035556	intracellular signal transduction	biological_process	8	223	200	8289	0.0903499	0.143258	1.48682	ENSAPLG00000002417,ENSAPLG00000006988,ENSAPLG00000007715,ENSAPLG00000008273,ENSAPLG00000009657,ENSAPLG00000009916,ENSAPLG00000013981,ENSAPLG00000015467
GO:0022900	electron transport chain	biological_process	1	223	19	8289	0.0913333	0.143524	1.95634	ENSAPLG00000015508
GO:0048193	Golgi vesicle transport	biological_process	2	223	41	8289	0.0972335	0.151443	1.81319	ENSAPLG00000012722,ENSAPLG00000012803
GO:0015948	methanogenesis	biological_process	1	223	20	8289	0.099746	0.153994	1.85852	ENSAPLG00000006858
GO:0015684	ferrous iron transport	biological_process	2	223	42	8289	0.102737	0.157233	1.77002	ENSAPLG00000012248,ENSAPLG00000014962
GO:0019064	viral envelope fusion with host membrane	biological_process	1	223	21	8289	0.108365	0.164416	1.77002	ENSAPLG00000009924
GO:0042157	lipoprotein metabolic process	biological_process	1	223	22	8289	0.117173	0.17626	1.68956	ENSAPLG00000002340
GO:0006520	cellular amino acid metabolic process	biological_process	1	223	23	8289	0.126153	0.185025	1.6161	ENSAPLG00000007974
GO:0008608	attachment of spindle microtubules to kinetochore	biological_process	1	223	23	8289	0.126153	0.185025	1.6161	ENSAPLG00000014226
GO:0030036	actin cytoskeleton organization	biological_process	1	223	23	8289	0.126153	0.185025	1.6161	ENSAPLG00000013619
GO:0009401	phosphoenolpyruvate-dependent sugar phosphotransferase system	biological_process	1	223	24	8289	0.135291	0.196787	1.54877	ENSAPLG00000013683
GO:0009103	lipopolysaccharide biosynthetic process	biological_process	5	223	130	8289	0.137718	0.198675	1.42963	ENSAPLG00000006086,ENSAPLG00000006379,ENSAPLG00000007896,ENSAPLG00000010270,ENSAPLG00000013106
GO:0006184	GTP catabolic process	biological_process	2	223	49	8289	0.144425	0.206657	1.51716	ENSAPLG00000008109,ENSAPLG00000015806
GO:0006891	intra-Golgi vesicle-mediated transport	biological_process	1	223	26	8289	0.153979	0.215082	1.42963	ENSAPLG00000012803
GO:0006950	response to stress	biological_process	1	223	26	8289	0.153979	0.215082	1.42963	ENSAPLG00000015078
GO:0032312	regulation of ARF GTPase activity	biological_process	1	223	26	8289	0.153979	0.215082	1.42963	ENSAPLG00000005934
GO:0043401	steroid hormone mediated signaling pathway	biological_process	2	223	51	8289	0.157228	0.217891	1.45766	ENSAPLG00000012470,ENSAPLG00000013150
GO:0006364	rRNA processing	biological_process	1	223	27	8289	0.163502	0.223073	1.37668	ENSAPLG00000014597
GO:0019882	antigen processing and presentation	biological_process	1	223	27	8289	0.163502	0.223073	1.37668	ENSAPLG00000006427
GO:0007010	cytoskeleton organization	biological_process	1	223	28	8289	0.173127	0.23251	1.32751	ENSAPLG00000013978
GO:0007067	mitosis	biological_process	1	223	28	8289	0.173127	0.23251	1.32751	ENSAPLG00000012803
GO:0016192	vesicle-mediated transport	biological_process	4	223	110	8289	0.174383	0.23251	1.35165	ENSAPLG00000013675,ENSAPLG00000013789,ENSAPLG00000014441,ENSAPLG00000016234
GO:0051258	protein polymerization	biological_process	3	223	82	8289	0.178866	0.236695	1.35989	ENSAPLG00000008076,ENSAPLG00000008109,ENSAPLG00000015806
GO:0006468	protein phosphorylation	biological_process	15	223	465	8289	0.186014	0.244317	1.19905	ENSAPLG00000004677,ENSAPLG00000005608,ENSAPLG00000006086,ENSAPLG00000006379,ENSAPLG00000007896,ENSAPLG00000009657,ENSAPLG00000009916,ENSAPLG00000010270,ENSAPLG00000010637,ENSAPLG00000010761,ENSAPLG00000010876,ENSAPLG00000012632,ENSAPLG00000012803,ENSAPLG00000013106,ENSAPLG00000014001
GO:0009058	biosynthetic process	biological_process	3	223	87	8289	0.206319	0.268979	1.28174	ENSAPLG00000004116,ENSAPLG00000007599,ENSAPLG00000009917
GO:0006576	cellular biogenic amine metabolic process	biological_process	1	223	33	8289	0.222366	0.287768	1.12638	ENSAPLG00000014962
GO:0009405	pathogenesis	biological_process	6	223	191	8289	0.254968	0.32755	1.16766	ENSAPLG00000002340,ENSAPLG00000004481,ENSAPLG00000004780,ENSAPLG00000007359,ENSAPLG00000009924,ENSAPLG00000012803
GO:0006629	lipid metabolic process	biological_process	3	223	98	8289	0.270338	0.342618	1.13787	ENSAPLG00000008510,ENSAPLG00000012131,ENSAPLG00000015508
GO:0006914	autophagy	biological_process	4	223	130	8289	0.271944	0.342618	1.1437	ENSAPLG00000009924,ENSAPLG00000011090,ENSAPLG00000011380,ENSAPLG00000012803
GO:0006869	lipid transport	biological_process	1	223	38	8289	0.272537	0.342618	0.978169	ENSAPLG00000002340
GO:0032313	regulation of Rab GTPase activity	biological_process	1	223	39	8289	0.282587	0.352733	0.953087	ENSAPLG00000007359
GO:0005975	carbohydrate metabolic process	biological_process	5	223	167	8289	0.293695	0.364016	1.11289	ENSAPLG00000005504,ENSAPLG00000009913,ENSAPLG00000012152,ENSAPLG00000015328,ENSAPLG00000015681
GO:0006464	protein modification process	biological_process	2	223	72	8289	0.305923	0.376521	1.03251	ENSAPLG00000001467,ENSAPLG00000007924
GO:0006418	tRNA aminoacylation for protein translation	biological_process	1	223	42	8289	0.312641	0.382117	0.88501	ENSAPLG00000009021
GO:0006633	fatty acid biosynthetic process	biological_process	1	223	43	8289	0.322606	0.391577	0.864428	ENSAPLG00000012722
GO:0007275	multicellular organismal development	biological_process	2	223	75	8289	0.32816	0.39559	0.991211	ENSAPLG00000005794,ENSAPLG00000012181
GO:0006814	sodium ion transport	biological_process	1	223	44	8289	0.332535	0.398137	0.844782	ENSAPLG00000009021
GO:0006396	RNA processing	biological_process	1	223	48	8289	0.371787	0.442126	0.774383	ENSAPLG00000008417
GO:0048870	cell motility	biological_process	2	223	82	8289	0.379893	0.448733	0.906595	ENSAPLG00000009924,ENSAPLG00000012741
GO:0015995	chlorophyll biosynthetic process	biological_process	1	223	53	8289	0.419494	0.488947	0.701328	ENSAPLG00000007931
GO:0035023	regulation of Rho protein signal transduction	biological_process	1	223	53	8289	0.419494	0.488947	0.701328	ENSAPLG00000010339
GO:0006457	protein folding	biological_process	3	223	124	8289	0.42912	0.496875	0.899284	ENSAPLG00000007024,ENSAPLG00000012722,ENSAPLG00000015733
GO:0006397	mRNA processing	biological_process	1	223	55	8289	0.438065	0.503917	0.675826	ENSAPLG00000009667
GO:0006260	DNA replication	biological_process	3	223	127	8289	0.44719	0.507821	0.878041	ENSAPLG00000004340,ENSAPLG00000007931,ENSAPLG00000009667
GO:0043093	cytokinesis by binary fission	biological_process	1	223	56	8289	0.447229	0.507821	0.663757	ENSAPLG00000012803
GO:0015979	photosynthesis	biological_process	3	223	128	8289	0.453175	0.511275	0.871181	ENSAPLG00000005198,ENSAPLG00000007931,ENSAPLG00000011549
GO:0000917	barrier septum formation	biological_process	1	223	57	8289	0.456309	0.511531	0.652112	ENSAPLG00000012803
GO:0007165	signal transduction	biological_process	11	223	421	8289	0.461066	0.513593	0.971198	ENSAPLG00000002417,ENSAPLG00000003760,ENSAPLG00000004910,ENSAPLG00000005934,ENSAPLG00000006988,ENSAPLG00000007348,ENSAPLG00000008076,ENSAPLG00000012803,ENSAPLG00000013106,ENSAPLG00000013981,ENSAPLG00000015567
GO:0030168	platelet activation	biological_process	1	223	65	8289	0.525712	0.58192	0.571852	ENSAPLG00000008076
GO:0015031	protein transport	biological_process	1	223	68	8289	0.550164	0.602303	0.546624	ENSAPLG00000004068
GO:0006351	transcription, DNA-dependent	biological_process	3	223	145	8289	0.55097	0.602303	0.769043	ENSAPLG00000005504,ENSAPLG00000013683,ENSAPLG00000013843
GO:0006310	DNA recombination	biological_process	1	223	69	8289	0.558116	0.606349	0.538702	ENSAPLG00000006671
GO:0007155	cell adhesion	biological_process	4	223	193	8289	0.597663	0.64533	0.770371	ENSAPLG00000004563,ENSAPLG00000006149,ENSAPLG00000007931,ENSAPLG00000009924
GO:0006952	defense response	biological_process	1	223	80	8289	0.638948	0.685701	0.46463	ENSAPLG00000004340
GO:0006508	proteolysis	biological_process	8	223	367	8289	0.660603	0.704643	0.810254	ENSAPLG00000002467,ENSAPLG00000004644,ENSAPLG00000007431,ENSAPLG00000012267,ENSAPLG00000012333,ENSAPLG00000013098,ENSAPLG00000014441,ENSAPLG00000014494
GO:0007049	cell cycle	biological_process	4	223	215	8289	0.691858	0.733536	0.691542	ENSAPLG00000006679,ENSAPLG00000012248,ENSAPLG00000012803,ENSAPLG00000013128
GO:0007264	small GTPase mediated signal transduction	biological_process	4	223	232	8289	0.753628	0.787349	0.640869	ENSAPLG00000007690,ENSAPLG00000012248,ENSAPLG00000013981,ENSAPLG00000014962
GO:0006511	ubiquitin-dependent protein catabolic process	biological_process	1	223	100	8289	0.755627	0.787349	0.371704	ENSAPLG00000006271
GO:0006810	transport	biological_process	7	223	359	8289	0.756838	0.787349	0.724771	ENSAPLG00000003673,ENSAPLG00000006988,ENSAPLG00000009924,ENSAPLG00000010063,ENSAPLG00000010168,ENSAPLG00000014505,ENSAPLG00000015469
GO:0006955	immune response	biological_process	1	223	101	8289	0.760508	0.787349	0.368024	ENSAPLG00000006427
GO:0006281	DNA repair	biological_process	3	223	202	8289	0.798098	0.818707	0.552036	ENSAPLG00000002457,ENSAPLG00000006671,ENSAPLG00000010278
GO:0055085	transmembrane transport	biological_process	9	223	460	8289	0.8001	0.818707	0.727247	ENSAPLG00000004860,ENSAPLG00000006679,ENSAPLG00000008084,ENSAPLG00000010063,ENSAPLG00000010277,ENSAPLG00000011090,ENSAPLG00000012722,ENSAPLG00000014226,ENSAPLG00000014937
GO:0006811	ion transport	biological_process	2	223	197	8289	0.904287	0.919968	0.377365	ENSAPLG00000009657,ENSAPLG00000015469
GO:0007186	G-protein coupled receptor signaling pathway	biological_process	8	223	514	8289	0.940921	0.951736	0.578528	ENSAPLG00000000625,ENSAPLG00000000766,ENSAPLG00000001046,ENSAPLG00000002566,ENSAPLG00000004555,ENSAPLG00000007332,ENSAPLG00000011405,ENSAPLG00000012248
GO:0006355	regulation of transcription, DNA-dependent	biological_process	18	223	974	8289	0.952923	0.958368	0.686927	ENSAPLG00000000580,ENSAPLG00000002855,ENSAPLG00000005673,ENSAPLG00000006311,ENSAPLG00000006679,ENSAPLG00000007236,ENSAPLG00000007348,ENSAPLG00000007931,ENSAPLG00000009901,ENSAPLG00000009913,ENSAPLG00000011380,ENSAPLG00000012074,ENSAPLG00000012470,ENSAPLG00000012803,ENSAPLG00000013150,ENSAPLG00000013669,ENSAPLG00000013843,ENSAPLG00000015104
GO:0006412	translation	biological_process	1	223	199	8289	0.972696	0.972696	0.186786	ENSAPLG00000003604

## Sheet: Signifcant BP term
iD	Term	category	ListHits	ListTotal	PopHits	PopTotal	p	FDR	Enrichment_score	GeneID
GO:0016117	carotenoid biosynthetic process	biological_process	3	223	10	8289	9.42795e-05	0.00276553	11.1511	ENSAPLG00000008567,ENSAPLG00000011509,ENSAPLG00000014311
GO:0008033	tRNA processing	biological_process	6	223	54	8289	0.000560547	0.00792681	4.13004	ENSAPLG00000002368,ENSAPLG00000007028,ENSAPLG00000008567,ENSAPLG00000009903,ENSAPLG00000011509,ENSAPLG00000014311
GO:0007018	microtubule-based movement	biological_process	6	223	59	8289	0.000963765	0.00951839	3.78004	ENSAPLG00000004051,ENSAPLG00000004709,ENSAPLG00000006139,ENSAPLG00000009529,ENSAPLG00000009855,ENSAPLG00000012803
GO:0015986	ATP synthesis coupled proton transport	biological_process	6	223	62	8289	0.00129788	0.0120225	3.59714	ENSAPLG00000007097,ENSAPLG00000007896,ENSAPLG00000009600,ENSAPLG00000013428,ENSAPLG00000013884,ENSAPLG00000014652
GO:0055114	oxidation-reduction process	biological_process	29	223	657	8289	0.00280891	0.015449	1.6407	ENSAPLG00000001202,ENSAPLG00000002275,ENSAPLG00000002368,ENSAPLG00000002956,ENSAPLG00000003727,ENSAPLG00000004677,ENSAPLG00000004832,ENSAPLG00000006379,ENSAPLG00000006405,ENSAPLG00000006539,ENSAPLG00000006736,ENSAPLG00000007028,ENSAPLG00000007295,ENSAPLG00000007447,ENSAPLG00000007599,ENSAPLG00000007715,ENSAPLG00000007974,ENSAPLG00000008342,ENSAPLG00000008567,ENSAPLG00000009964,ENSAPLG00000011509,…
GO:0008152	metabolic process	biological_process	19	223	390	8289	0.00411959	0.020394	1.81087	ENSAPLG00000002490,ENSAPLG00000003660,ENSAPLG00000003673,ENSAPLG00000004644,ENSAPLG00000004677,ENSAPLG00000004832,ENSAPLG00000005198,ENSAPLG00000007599,ENSAPLG00000008417,ENSAPLG00000008450,ENSAPLG00000009913,ENSAPLG00000010383,ENSAPLG00000011051,ENSAPLG00000011686,ENSAPLG00000012386,ENSAPLG00000013047,ENSAPLG00000013098,ENSAPLG00000014333,ENSAPLG00000015104
GO:0003333	amino acid transmembrane transport	biological_process	3	223	28	8289	0.00628616	0.0269112	3.98254	ENSAPLG00000008807,ENSAPLG00000009599,ENSAPLG00000010063
GO:0015991	ATP hydrolysis coupled proton transport	biological_process	8	223	130	8289	0.00828344	0.0316932	2.28741	ENSAPLG00000008193,ENSAPLG00000009007,ENSAPLG00000009657,ENSAPLG00000009891,ENSAPLG00000011090,ENSAPLG00000011380,ENSAPLG00000013381,ENSAPLG00000016234
GO:0044237	cellular metabolic process	biological_process	3	223	37	8289	0.0168075	0.0501376	3.01382	ENSAPLG00000002956,ENSAPLG00000011051,ENSAPLG00000013864
GO:0006606	protein import into nucleus	biological_process	5	223	80	8289	0.0204053	0.0570052	2.32315	ENSAPLG00000006679,ENSAPLG00000009924,ENSAPLG00000010252,ENSAPLG00000012722,ENSAPLG00000012803
GO:0007218	neuropeptide signaling pathway	biological_process	3	223	41	8289	0.0237221	0.0596441	2.71979	ENSAPLG00000004555,ENSAPLG00000006266,ENSAPLG00000010888
GO:0030001	metal ion transport	biological_process	4	223	68	8289	0.0357116	0.0785656	2.18649	ENSAPLG00000006679,ENSAPLG00000011090,ENSAPLG00000012722,ENSAPLG00000014226
GO:0045454	cell redox homeostasis	biological_process	3	223	47	8289	0.0369207	0.0792444	2.37258	ENSAPLG00000000963,ENSAPLG00000009964,ENSAPLG00000016437
GO:0051056	regulation of small GTPase mediated signal transduction	biological_process	3	223	47	8289	0.0369207	0.0792444	2.37258	ENSAPLG00000007690,ENSAPLG00000013981,ENSAPLG00000016282
GO:0006813	potassium ion transport	biological_process	4	223	71	8289	0.0418501	0.086937	2.09411	ENSAPLG00000007974,ENSAPLG00000008567,ENSAPLG00000009021,ENSAPLG00000016438
GO:0006357	regulation of transcription from RNA polymerase II promoter	biological_process	5	223	97	8289	0.0463115	0.0915822	1.916	ENSAPLG00000007024,ENSAPLG00000011090,ENSAPLG00000011686,ENSAPLG00000012803,ENSAPLG00000013128
GO:0006886	intracellular protein transport	biological_process	11	223	274	8289	0.0659215	0.115364	1.49224	ENSAPLG00000004363,ENSAPLG00000006427,ENSAPLG00000007715,ENSAPLG00000009913,ENSAPLG00000010278,ENSAPLG00000013128,ENSAPLG00000013675,ENSAPLG00000013789,ENSAPLG00000014441,ENSAPLG00000015253,ENSAPLG00000016234
GO:0006470	protein dephosphorylation	biological_process	4	223	83	8289	0.0724368	0.121418	1.79134	ENSAPLG00000006427,ENSAPLG00000009896,ENSAPLG00000012125,ENSAPLG00000014111
GO:0010508	positive regulation of autophagy	biological_process	4	223	83	8289	0.0724368	0.121418	1.79134	ENSAPLG00000011090,ENSAPLG00000011380,ENSAPLG00000012722,ENSAPLG00000013128
GO:0035556	intracellular signal transduction	biological_process	8	223	200	8289	0.0903499	0.143258	1.48682	ENSAPLG00000002417,ENSAPLG00000006988,ENSAPLG00000007715,ENSAPLG00000008273,ENSAPLG00000009657,ENSAPLG00000009916,ENSAPLG00000013981,ENSAPLG00000015467
Note: P<0.1, hit list ≥3

## Sheet: Details for signifcant BP terms
BP term	GeneID	ID	G21 vs G27	G5 vs G27	J21 vs J27	J5 vs J27	trend	Description
GO:0016117 carotenoid biosynthetic process	ENSAPLG00000008567	Q9UI17	20.4942	2.74494	27.365	1.52193	up	M2GD_HUMAN Dimethylglycine dehydrogenase, mitochondrial OS=Homo sapiens GN=DMGDH PE=1 SV=2//0
	ENSAPLG00000011509	B5FXE5	3.01135	2.90378	2.65884	3.16999	up	AIFM2_TAEGU Apoptosis-inducing factor 2 OS=Taeniopygia guttata GN=AIFM2 PE=2 SV=1//0
	ENSAPLG00000014311	Q2KIG0	1.68818	1.75819	1.57492	2.1262	down	ETFD_BOVIN Electron transfer flavoprotein-ubiquinone oxidoreductase, mitochondrial OS=Bos taurus GN=ETFDH PE=2 SV=1//0
GO:0008033 tRNA processing	ENSAPLG00000002368	P11024	2.35312	1.52434	2.88969	1.79996	down	NNTM_BOVIN NAD(P) transhydrogenase, mitochondrial OS=Bos taurus GN=NNT PE=1 SV=3//0
	ENSAPLG00000007028	Q9YHT1	2.55529	2.05685	2.62393	2.03713	down	DHSA_CHICK Succinate dehydrogenase [ubiquinone] flavoprotein subunit, mitochondrial OS=Gallus gallus GN=SDHA PE=1 SV=2//0
	ENSAPLG00000008567	Q9UI17	20.4942	2.74494	27.365	1.52193	up	M2GD_HUMAN Dimethylglycine dehydrogenase, mitochondrial OS=Homo sapiens GN=DMGDH PE=1 SV=2//0
	ENSAPLG00000009903	Q4R4P6	1.68183	1.77108	1.50997	1.66433	down	MTO1_MACFA Protein MTO1 homolog, mitochondrial OS=Macaca fascicularis GN=MTO1 PE=2 SV=1//0
	ENSAPLG00000011509	B5FXE5	3.01135	2.90378	2.65884	3.16999	up	AIFM2_TAEGU Apoptosis-inducing factor 2 OS=Taeniopygia guttata GN=AIFM2 PE=2 SV=1//0
	ENSAPLG00000014311	Q2KIG0	1.68818	1.75819	1.57492	2.1262	down	ETFD_BOVIN Electron transfer flavoprotein-ubiquinone oxidoreductase, mitochondrial OS=Bos taurus GN=ETFDH PE=2 SV=1//0
GO:0007018 microtubule-based movement	ENSAPLG00000004051	B2GU58	8.82513	3.43652	21.641	3.95543	up	KIF11_XENTR Kinesin-like protein KIF11 OS=Xenopus tropicalis GN=kif11 PE=2 SV=1//0
	ENSAPLG00000004709	Q02241	7.99996	4.4199	18.3578	4.73755	up	KIF23_HUMAN Kinesin-like protein KIF23 OS=Homo sapiens GN=KIF23 PE=1 SV=3//4.64093e-162
	ENSAPLG00000006139	Q6RT24	15.1655	5.45799	36.8056	6.07688	up	CENPE_MOUSE Centromere-associated protein E OS=Mus musculus GN=Cenpe PE=1 SV=1//1.31615e-133
	ENSAPLG00000009529	O95235	9.32755	4.09379	14.348	3.21972	up	KI20A_HUMAN Kinesin-like protein KIF20A OS=Homo sapiens GN=KIF20A PE=1 SV=1//0
	ENSAPLG00000009855	Q15058	11.8947	3.62012	15.9004	2.6559	up	KIF14_HUMAN Kinesin-like protein KIF14 OS=Homo sapiens GN=KIF14 PE=1 SV=1//0
	ENSAPLG00000012803	Q9NS87	12.0287	3.83589	21.2305	3.55772	up	KIF15_HUMAN Kinesin-like protein KIF15 OS=Homo sapiens GN=KIF15 PE=1 SV=1//0
GO:0015986 ATP synthesis coupled proton transport	ENSAPLG00000007097	B2B9A1	2.29906	1.99016	2.14699	1.52299	down	ATPO_RHIFE ATP synthase subunit O, mitochondrial OS=Rhinolophus ferrumequinum GN=ATP5O PE=3 SV=1//1.59625e-80
	ENSAPLG00000007896	Q6U1I9	4.07034	1.81692	3.67121	2.28525	down	SGK1_CHICK Serine/threonine-protein kinase Sgk1 OS=Gallus gallus GN=SGK1 PE=2 SV=1//0
	ENSAPLG00000009600	P97450	3.47837	2.33654	3.17331	1.76941	down	ATP5J_MOUSE ATP synthase-coupling factor 6, mitochondrial OS=Mus musculus GN=Atp5j PE=1 SV=1//2.55305e-08
	ENSAPLG00000013428	Q5RFH9	2.27639	1.37521	2.394	1.50422	down	AT5F1_PONAB ATP synthase subunit b, mitochondrial OS=Pongo abelii GN=ATP5F1 PE=2 SV=1//3.2674e-98
	ENSAPLG00000013884	Q8BXL9	4.35488	1.99007	3.96419	1.80614	up	IFFO1_MOUSE Intermediate filament family orphan 1 OS=Mus musculus GN=Iffo1 PE=2 SV=1//3.47907e-164
	ENSAPLG00000014652	P29418	2.72721	2.32878	2.90411	2.43265	down	ATP5E_RAT ATP synthase subunit epsilon, mitochondrial OS=Rattus norvegicus GN=Atp5e PE=1 SV=2//5.09429e-14
GO:0055114 oxidation-reduction process	ENSAPLG00000001202	P04041	1.73662	1.50874	2.12619	1.65004	down	GPX1_RAT Glutathione peroxidase 1 OS=Rattus norvegicus GN=Gpx1 PE=1 SV=4//8.01501e-59
	ENSAPLG00000002275	Q5ZLR5	2.55403	1.61386	2.76986	1.68528	down	UCRI_CHICK Cytochrome b-c1 complex subunit Rieske, mitochondrial OS=Gallus gallus GN=UQCRFS1 PE=1 SV=1//4.83781e-119
	ENSAPLG00000002368	P11024	2.35312	1.52434	2.88969	1.79996	down	NNTM_BOVIN NAD(P) transhydrogenase, mitochondrial OS=Bos taurus GN=NNT PE=1 SV=3//0
	ENSAPLG00000002956	P34943	2.10621	1.96268	1.81579	1.83068	down	NDUA9_BOVIN NADH dehydrogenase [ubiquinone] 1 alpha subcomplex subunit 9, mitochondrial OS=Bos taurus GN=NDUFA9 PE=1 SV=1//5.64393e-170
	ENSAPLG00000003727	Q9Y6N5	1.93498	1.67545	1.97279	1.6823	up	SQRD_HUMAN Sulfide:quinone oxidoreductase, mitochondrial OS=Homo sapiens GN=SQRDL PE=1 SV=1//0
	ENSAPLG00000004677	A5GFW1	6.66945	3.69877	10.3464	2.64005	up	AURKA_PIG Aurora kinase A OS=Sus scrofa GN=AURKA PE=3 SV=1//1.3489e-178
	ENSAPLG00000004832	P79274	3.15556	2.91952	3.02232	3.12489	down	ACADL_PIG Long-chain specific acyl-CoA dehydrogenase, mitochondrial OS=Sus scrofa GN=ACADL PE=2 SV=1//1.58041e-164
	ENSAPLG00000006379	O14920	1.45561	1.74287	1.24165	1.51342	down	IKKB_HUMAN Inhibitor of nuclear factor kappa-B kinase subunit beta OS=Homo sapiens GN=IKBKB PE=1 SV=1//0
	ENSAPLG00000006405	Q8BMF3	6.38613	2.97273	2.59481	2.09386	down	MAON_MOUSE NADP-dependent malic enzyme, mitochondrial OS=Mus musculus GN=Me3 PE=1 SV=2//0
	ENSAPLG00000006539	Q5ZKA5	1.61319	1.76666	1.23141	1.49455	down	MTDC_CHICK Bifunctional methylenetetrahydrofolate dehydrogenase/cyclohydrolase, mitochondrial OS=Gallus gallus GN=MTHFD2 PE=2 SV=1//0
	ENSAPLG00000006736	Q9BV79	1.74897	2.24919	1.77532	2.12503	down	MECR_HUMAN Trans-2-enoyl-CoA reductase, mitochondrial OS=Homo sapiens GN=MECR PE=1 SV=2//1.43481e-137
	ENSAPLG00000007028	Q9YHT1	2.55529	2.05685	2.62393	2.03713	down	DHSA_CHICK Succinate dehydrogenase [ubiquinone] flavoprotein subunit, mitochondrial OS=Gallus gallus GN=SDHA PE=1 SV=2//0
	ENSAPLG00000007295	Q9UL12	13.1031	2.0998	14.506	2.00001	up	SARDH_HUMAN Sarcosine dehydrogenase, mitochondrial OS=Homo sapiens GN=SARDH PE=1 SV=1//0
	ENSAPLG00000007447	P11707	8.97614	5.60035	10.8934	4.64668	up	CP3A6_RABIT Cytochrome P450 3A6 OS=Oryctolagus cuniculus GN=CYP3A6 PE=2 SV=2//1.72286e-97
	ENSAPLG00000007599	Q5R6U1	1.8244	2.32901	1.52341	2.05031	down	DRS7B_PONAB Dehydrogenase/reductase SDR family member 7B OS=Pongo abelii GN=DHRS7B PE=2 SV=2//4.19859e-129
	ENSAPLG00000007715	Q5F3R2	1.6279	1.54231	1.53355	1.83703	up	KDM5B_CHICK Lysine-specific demethylase 5B OS=Gallus gallus GN=KDM5B PE=2 SV=1//6.51606e-77
	ENSAPLG00000007974	P51893	35.8468	1.50925	32.505	1.42522	up	SAHHA_XENLA Adenosylhomocysteinase A OS=Xenopus laevis GN=ahcy-a PE=2 SV=1//0
	ENSAPLG00000008342	P97584	7.29615	2.32073	11.4788	3.05705	up	PTGR1_RAT Prostaglandin reductase 1 OS=Rattus norvegicus GN=Ptgr1 PE=2 SV=3//3.08392e-138
	ENSAPLG00000008567	Q9UI17	20.4942	2.74494	27.365	1.52193	up	M2GD_HUMAN Dimethylglycine dehydrogenase, mitochondrial OS=Homo sapiens GN=DMGDH PE=1 SV=2//0
	ENSAPLG00000009964	P09622	1.60383	1.73092	1.55795	1.5893	down	DLDH_HUMAN Dihydrolipoyl dehydrogenase, mitochondrial OS=Homo sapiens GN=DLD PE=1 SV=2//0
	ENSAPLG00000011509	B5FXE5	3.01135	2.90378	2.65884	3.16999	up	AIFM2_TAEGU Apoptosis-inducing factor 2 OS=Taeniopygia guttata GN=AIFM2 PE=2 SV=1//0
	ENSAPLG00000011797	Q8NBM8	1.69387	1.99824	1.64472	1.88268	up	PCYXL_HUMAN Prenylcysteine oxidase-like OS=Homo sapiens GN=PCYOX1L PE=1 SV=2//0
	ENSAPLG00000012343	Q2TBW2	1.64938	1.9698	1.65363	1.73686	down	COQ7_BOVIN Ubiquinone biosynthesis protein COQ7 homolog OS=Bos taurus GN=COQ7 PE=2 SV=1//1.12252e-50
	ENSAPLG00000013427	Q8AYS7	10.6045	5.44144	15.1331	3.32414	up	CENPI_CHICK Centromere protein I OS=Gallus gallus GN=CENPI PE=1 SV=1//0
	ENSAPLG00000013428	Q5RFH9	2.27639	1.37521	2.394	1.50422	down	AT5F1_PONAB ATP synthase subunit b, mitochondrial OS=Pongo abelii GN=ATP5F1 PE=2 SV=1//3.2674e-98
	ENSAPLG00000013493	Q8JZN5	4.15178	1.6182	4.0586	1.4622	down	ACAD9_MOUSE Acyl-CoA dehydrogenase family member 9, mitochondrial OS=Mus musculus GN=Acad9 PE=2 SV=2//0
	ENSAPLG00000014246	Q91YT0	2.72074	1.90179	3.23918	1.90474	down	NDUV1_MOUSE NADH dehydrogenase [ubiquinone] flavoprotein 1, mitochondrial OS=Mus musculus GN=Ndufv1 PE=1 SV=1//0
	ENSAPLG00000014311	Q2KIG0	1.68818	1.75819	1.57492	2.1262	down	ETFD_BOVIN Electron transfer flavoprotein-ubiquinone oxidoreductase, mitochondrial OS=Bos taurus GN=ETFDH PE=2 SV=1//0
	ENSAPLG00000016281	Q8NFW9	2.42903	1.6747	2.55038	1.84458	down	MYRIP_HUMAN Rab effector MyRIP OS=Homo sapiens GN=MYRIP PE=1 SV=2//0
GO:0008152 metabolic process	ENSAPLG00000002490	Q9Y2E4	2.0487	1.88893	2.16056	1.54431	up	DIP2C_HUMAN Disco-interacting protein 2 homolog C OS=Homo sapiens GN=DIP2C PE=2 SV=2//0
	ENSAPLG00000003660	Q7YQM2	1.71991	2.00865	2.23942	1.59682	up	AFF2_PANTR AF4/FMR2 family member 2 OS=Pan troglodytes GN=AFF2 PE=2 SV=1//4.69777e-63
	ENSAPLG00000003673	Q90XB6	7.19874	3.88541	7.77716	3.9554	up	SULF1_COTCO Extracellular sulfatase Sulf-1 OS=Coturnix coturnix GN=SULF1 PE=1 SV=1//0
	ENSAPLG00000004644	P16870	1.90201	2.03579	1.59946	1.43868	up	CBPE_HUMAN Carboxypeptidase E OS=Homo sapiens GN=CPE PE=1 SV=1//0
	ENSAPLG00000004677	A5GFW1	6.66945	3.69877	10.3464	2.64005	up	AURKA_PIG Aurora kinase A OS=Sus scrofa GN=AURKA PE=3 SV=1//1.3489e-178
	ENSAPLG00000004832	P79274	3.15556	2.91952	3.02232	3.12489	down	ACADL_PIG Long-chain specific acyl-CoA dehydrogenase, mitochondrial OS=Sus scrofa GN=ACADL PE=2 SV=1//1.58041e-164
	ENSAPLG00000005198	Q99798	3.00653	1.39066	3.29855	1.472	down	ACON_HUMAN Aconitate hydratase, mitochondrial OS=Homo sapiens GN=ACO2 PE=1 SV=2//0
	ENSAPLG00000007599	Q5R6U1	1.8244	2.32901	1.52341	2.05031	down	DRS7B_PONAB Dehydrogenase/reductase SDR family member 7B OS=Pongo abelii GN=DHRS7B PE=2 SV=2//4.19859e-129
	ENSAPLG00000008417	Q9YI37	2.72041	2.12205	2.98096	2.25459	down	SUCB1_COLLI Succinyl-CoA ligase [ADP-forming] subunit beta, mitochondrial (Fragment) OS=Columba livia GN=SUCLA2 PE=1 SV=1//0
	ENSAPLG00000008450	P35486	1.77156	1.45223	1.69966	1.54011	down	ODPA_MOUSE Pyruvate dehydrogenase E1 component subunit alpha, somatic form, mitochondrial OS=Mus musculus GN=Pdha1 PE=1 SV=1//2.46955e-176
	ENSAPLG00000009913	P19367	2.04401	1.63408	2.10314	1.72349	up	HXK1_HUMAN Hexokinase-1 OS=Homo sapiens GN=HK1 PE=1 SV=3//2.59024e-157
	ENSAPLG00000010383	Q29551	2.5767	2.52777	2.64933	2.46458	up	SCOT1_PIG Succinyl-CoA:3-ketoacid coenzyme A transferase 1, mitochondrial OS=Sus scrofa GN=OXCT1 PE=1 SV=2//0
	ENSAPLG00000011051	Q8N5I4	1.94169	2.16864	1.63429	1.78501	up	DHRSX_HUMAN Dehydrogenase/reductase SDR family member on chromosome X OS=Homo sapiens GN=DHRSX PE=2 SV=2//7.8838e-129
	ENSAPLG00000011686	O00330	2.28291	1.69777	2.37146	1.71523	down	ODPX_HUMAN Pyruvate dehydrogenase protein X component, mitochondrial OS=Homo sapiens GN=PDHX PE=1 SV=3//0
	ENSAPLG00000012386	Q5E9R2	2.05038	2.03373	1.73037	1.97377	down	PLCD_BOVIN 1-acyl-sn-glycerol-3-phosphate acyltransferase delta OS=Bos taurus GN=AGPAT4 PE=2 SV=1//0
	ENSAPLG00000013047	O15228	2.04695	3.00697	1.88875	2.4602	down	GNPAT_HUMAN Dihydroxyacetone phosphate acyltransferase OS=Homo sapiens GN=GNPAT PE=1 SV=1//0
	ENSAPLG00000013098	Q5RDN7	2.43266	1.77507	3.63767	1.85463	up	CBPQ_PONAB Carboxypeptidase Q OS=Pongo abelii GN=CPQ PE=2 SV=1//0
	ENSAPLG00000014333	Q0MQH5	3.26384	1.72354	2.78829	1.51137	down	NDUS6_PONPY NADH dehydrogenase [ubiquinone] iron-sulfur protein 6, mitochondrial OS=Pongo pygmaeus GN=NDUFS6 PE=2 SV=1//1.02513e-49
	ENSAPLG00000015104	Q9GK13	1.73699	1.41753	2.27523	1.50148	down	MUTA_BOVIN Methylmalonyl-CoA mutase, mitochondrial OS=Bos taurus GN=MUT PE=2 SV=1//0
GO:0003333 amino acid transmembrane transport	ENSAPLG00000008807	Q5RE87	14.5535	5.46723	8.35387	7.46482	down	S38A4_PONAB Sodium-coupled neutral amino acid transporter 4 OS=Pongo abelii GN=SLC38A4 PE=2 SV=1//0
	ENSAPLG00000009599	Q5F468	3.9041	1.55893	3.38625	1.95593	down	S38A2_CHICK Sodium-coupled neutral amino acid transporter 2 OS=Gallus gallus GN=SLC38A2 PE=2 SV=2//0
	ENSAPLG00000010063	B3TP03	1.77978	1.62394	1.77187	1.84952	down	CTR2_CHICK Low affinity cationic amino acid transporter 2 OS=Gallus gallus GN=SLC7A2 PE=2 SV=1//1.27266e-71
GO:0015991 ATP hydrolysis coupled proton transport	ENSAPLG00000008193	P56384	1.63634	1.8374	1.62816	1.91003	down	AT5G3_MOUSE ATP synthase lipid-binding protein, mitochondrial OS=Mus musculus GN=Atp5g3 PE=2 SV=1//7.4587e-56
	ENSAPLG00000009007	Q5R546	1.78856	1.90476	1.43346	1.61395	down	ATPA_PONAB ATP synthase subunit alpha, mitochondrial OS=Pongo abelii GN=ATP5A1 PE=2 SV=1//0
	ENSAPLG00000009657	P49025	7.47776	4.20701	10.542	3.02787	up	CTRO_MOUSE Citron Rho-interacting kinase OS=Mus musculus GN=Cit PE=1 SV=3//0
	ENSAPLG00000009891	Q5RDE3	1.68896	2.0348	1.79175	1.94077	up	CEP70_PONAB Centrosomal protein of 70 kDa OS=Pongo abelii GN=CEP70 PE=2 SV=1//2.39498e-171
	ENSAPLG00000011090	Q3ZBK3	8.1136	2.73761	15.9261	2.70387	up	SPC25_BOVIN Kinetochore protein Spc25 OS=Bos taurus GN=SPC25 PE=2 SV=1//1.45914e-62
	ENSAPLG00000011380	Q8WYK2	2.15873	1.92174	2.0084	2.10702	down	JDP2_HUMAN Jun dimerization protein 2 OS=Homo sapiens GN=JDP2 PE=1 SV=1//2.79984e-78
	ENSAPLG00000013381	P32876	2.98445	1.68379	3.35173	1.55707	down	AT5G1_BOVIN ATP synthase lipid-binding protein, mitochondrial OS=Bos taurus GN=ATP5G1 PE=1 SV=1//3.56412e-53
	ENSAPLG00000016234	P52306	2.17677	1.4764	2.73075	1.52986	up	GDS1_HUMAN Rap1 GTPase-GDP dissociation stimulator 1 OS=Homo sapiens GN=RAP1GDS1 PE=1 SV=3//1.31098e-31
GO:0044237 cellular metabolic process	ENSAPLG00000002956	P34943	2.10621	1.96268	1.81579	1.83068	down	NDUA9_BOVIN NADH dehydrogenase [ubiquinone] 1 alpha subcomplex subunit 9, mitochondrial OS=Bos taurus GN=NDUFA9 PE=1 SV=1//5.64393e-170
	ENSAPLG00000011051	Q8N5I4	1.94169	2.16864	1.63429	1.78501	up	DHRSX_HUMAN Dehydrogenase/reductase SDR family member on chromosome X OS=Homo sapiens GN=DHRSX PE=2 SV=2//7.8838e-129
	ENSAPLG00000013864	Q8K3X3	1.92711	1.5577	2.43366	1.60453	up	GMDS_CRIGR GDP-mannose 4,6 dehydratase OS=Cricetulus griseus GN=GMDS PE=2 SV=1//9.03649e-16
GO:0006606 protein import into nucleus	ENSAPLG00000006679	Q9CZX2	1.8167	1.81462	1.779	1.55191	up	CEP89_MOUSE Centrosomal protein of 89 kDa OS=Mus musculus GN=Cep89 PE=2 SV=1//0
	ENSAPLG00000009924	P49454	10.1089	5.40528	25.991	4.55672	up	CENPF_HUMAN Centromere protein F OS=Homo sapiens GN=CENPF PE=1 SV=2//1.51279e-07
	ENSAPLG00000010252	P52292	9.16788	3.69397	26.7812	4.09198	up	IMA2_HUMAN Importin subunit alpha-2 OS=Homo sapiens GN=KPNA2 PE=1 SV=1//0
	ENSAPLG00000012722	Q00547	8.71487	3.88373	17.7578	2.79279	up	HMMR_MOUSE Hyaluronan mediated motility receptor OS=Mus musculus GN=Hmmr PE=1 SV=4//8.55637e-137
	ENSAPLG00000012803	Q9NS87	12.0287	3.83589	21.2305	3.55772	up	KIF15_HUMAN Kinesin-like protein KIF15 OS=Homo sapiens GN=KIF15 PE=1 SV=1//0
GO:0007218 neuropeptide signaling pathway	ENSAPLG00000004555	Q50DM8	2.14973	1.76574	2.29121	1.6541	down	GPR56_MACMU G-protein coupled receptor 56 OS=Macaca mulatta GN=GPR56 PE=2 SV=1//2.89555e-161
	ENSAPLG00000006266	P05408	2.36734	3.33433	2.35536	2.84231	up	7B2_HUMAN Neuroendocrine protein 7B2 OS=Homo sapiens GN=SCG5 PE=1 SV=2//1.08976e-127
	ENSAPLG00000010888	Q6GM21	2.75434	2.04507	2.49265	2.21725	down	SLMO1_XENLA Protein slowmo homolog 1 OS=Xenopus laevis GN=slmo1 PE=2 SV=1//1.23189e-91
GO:0030001 metal ion transport	ENSAPLG00000006679	Q9CZX2	1.8167	1.81462	1.779	1.55191	up	CEP89_MOUSE Centrosomal protein of 89 kDa OS=Mus musculus GN=Cep89 PE=2 SV=1//0
	ENSAPLG00000011090	Q3ZBK3	8.1136	2.73761	15.9261	2.70387	up	SPC25_BOVIN Kinetochore protein Spc25 OS=Bos taurus GN=SPC25 PE=2 SV=1//1.45914e-62
	ENSAPLG00000012722	Q00547	8.71487	3.88373	17.7578	2.79279	up	HMMR_MOUSE Hyaluronan mediated motility receptor OS=Mus musculus GN=Hmmr PE=1 SV=4//8.55637e-137
	ENSAPLG00000014226	Q7Z7B0	2.40821	2.04144	2.07267	1.66152	down	FLIP1_HUMAN Filamin-A-interacting protein 1 OS=Homo sapiens GN=FILIP1 PE=1 SV=1//1.17855e-78
GO:0045454 cell redox homeostasis	ENSAPLG00000000963	O15247	2.7173	1.73762	3.23764	1.76803	down	CLIC2_HUMAN Chloride intracellular channel protein 2 OS=Homo sapiens GN=CLIC2 PE=1 SV=3//1.16859e-77
	ENSAPLG00000009964	P09622	1.60383	1.73092	1.55795	1.5893	down	DLDH_HUMAN Dihydrolipoyl dehydrogenase, mitochondrial OS=Homo sapiens GN=DLD PE=1 SV=2//0
	ENSAPLG00000016437	Q9N0A4	1.61004	1.65363	1.50184	1.59369	down	PGES2_MACFA Prostaglandin E synthase 2 OS=Macaca fascicularis GN=PTGES2 PE=1 SV=1//5.7376e-148
GO:0051056 regulation of small GTPase mediated signal transduction	ENSAPLG00000007690	Q86VI3	9.77288	5.82684	16.3688	5.1677	up	IQGA3_HUMAN Ras GTPase-activating-like protein IQGAP3 OS=Homo sapiens GN=IQGAP3 PE=1 SV=2//0
	ENSAPLG00000013981	Q8WZA2	4.09214	5.09639	4.23882	5.40715	down	RPGF4_HUMAN Rap guanine nucleotide exchange factor 4 OS=Homo sapiens GN=RAPGEF4 PE=1 SV=1//0
	ENSAPLG00000016282	Q9HCM2	5.30702	4.86998	15.0273	4.86923	up	PLXA4_HUMAN Plexin-A4 OS=Homo sapiens GN=PLXNA4 PE=1 SV=4//0
GO:0006813 potassium ion transport	ENSAPLG00000007974	P51893	35.8468	1.50925	32.505	1.42522	up	SAHHA_XENLA Adenosylhomocysteinase A OS=Xenopus laevis GN=ahcy-a PE=2 SV=1//0
	ENSAPLG00000008567	Q9UI17	20.4942	2.74494	27.365	1.52193	up	M2GD_HUMAN Dimethylglycine dehydrogenase, mitochondrial OS=Homo sapiens GN=DMGDH PE=1 SV=2//0
	ENSAPLG00000009021	Q2HZ96	6.71669	2.54181	6.29293	2.08178	down	AT1B4_CHICK Protein ATP1B4 OS=Gallus gallus GN=ATP1B4 PE=1 SV=1//0
	ENSAPLG00000016438	Q15842	2.54499	1.86705	2.28231	1.98052	down	IRK8_HUMAN ATP-sensitive inward rectifier potassium channel 8 OS=Homo sapiens GN=KCNJ8 PE=1 SV=1//0
GO:0006357 regulation of transcription from RNA polymerase II promoter	ENSAPLG00000007024	Q969V4	4.59681	2.71437	3.64034	3.34248	down	TEKT1_HUMAN Tektin-1 OS=Homo sapiens GN=TEKT1 PE=2 SV=1//1.67004e-164
	ENSAPLG00000011090	Q3ZBK3	8.1136	2.73761	15.9261	2.70387	up	SPC25_BOVIN Kinetochore protein Spc25 OS=Bos taurus GN=SPC25 PE=2 SV=1//1.45914e-62
	ENSAPLG00000011686	O00330	2.28291	1.69777	2.37146	1.71523	down	ODPX_HUMAN Pyruvate dehydrogenase protein X component, mitochondrial OS=Homo sapiens GN=PDHX PE=1 SV=3//0
	ENSAPLG00000012803	Q9NS87	12.0287	3.83589	21.2305	3.55772	up	KIF15_HUMAN Kinesin-like protein KIF15 OS=Homo sapiens GN=KIF15 PE=1 SV=1//0
	ENSAPLG00000013128	O60763	3.04156	1.60481	3.73288	1.74637	up	USO1_HUMAN General vesicular transport factor p115 OS=Homo sapiens GN=USO1 PE=1 SV=2//0
GO:0006886 intracellular protein transport	ENSAPLG00000004363	Q9JJ74	3.20629	1.62122	5.10752	2.26328	up	RAMP1_RAT Receptor activity-modifying protein 1 OS=Rattus norvegicus GN=Ramp1 PE=2 SV=1//3.74072e-45
	ENSAPLG00000006427	Q0IID7	2.85638	2.02927	2.01013	2.04243	down	DUS10_BOVIN Dual specificity protein phosphatase 10 OS=Bos taurus GN=DUSP10 PE=2 SV=1//0
	ENSAPLG00000007715	Q5F3R2	1.6279	1.54231	1.53355	1.83703	up	KDM5B_CHICK Lysine-specific demethylase 5B OS=Gallus gallus GN=KDM5B PE=2 SV=1//6.51606e-77
	ENSAPLG00000009913	P19367	2.04401	1.63408	2.10314	1.72349	up	HXK1_HUMAN Hexokinase-1 OS=Homo sapiens GN=HK1 PE=1 SV=3//2.59024e-157
	ENSAPLG00000010278	Q8N895	2.47013	1.46288	2.98203	1.60258	down	ZN366_HUMAN Zinc finger protein 366 OS=Homo sapiens GN=ZNF366 PE=1 SV=1//0
	ENSAPLG00000013128	O60763	3.04156	1.60481	3.73288	1.74637	up	USO1_HUMAN General vesicular transport factor p115 OS=Homo sapiens GN=USO1 PE=1 SV=2//0
	ENSAPLG00000013675	Q7YRF1	2.14407	2.13978	2.04932	1.76689	up	AP3B1_CANFA AP-3 complex subunit beta-1 OS=Canis familiaris GN=AP3B1 PE=2 SV=1//0
	ENSAPLG00000013789	O00410	2.38442	1.51913	2.2926	1.47209	up	IPO5_HUMAN Importin-5 OS=Homo sapiens GN=IPO5 PE=1 SV=4//0
	ENSAPLG00000014441	Q9UMX0	1.57469	1.69324	1.52939	1.56002	down	UBQL1_HUMAN Ubiquilin-1 OS=Homo sapiens GN=UBQLN1 PE=1 SV=2//0
	ENSAPLG00000015253	O60895	1.56826	1.51183	2.00677	1.51104	down	RAMP2_HUMAN Receptor activity-modifying protein 2 OS=Homo sapiens GN=RAMP2 PE=1 SV=2//5.58888e-37
	ENSAPLG00000016234	P52306	2.17677	1.4764	2.73075	1.52986	up	GDS1_HUMAN Rap1 GTPase-GDP dissociation stimulator 1 OS=Homo sapiens GN=RAP1GDS1 PE=1 SV=3//1.31098e-31
GO:0006470 protein dephosphorylation	ENSAPLG00000006427	Q0IID7	2.85638	2.02927	2.01013	2.04243	down	DUS10_BOVIN Dual specificity protein phosphatase 10 OS=Bos taurus GN=DUSP10 PE=2 SV=1//0
	ENSAPLG00000009896	Q13202	3.6466	2.57582	4.49836	3.23674	down	DUS8_HUMAN Dual specificity protein phosphatase 8 OS=Homo sapiens GN=DUSP8 PE=2 SV=2//0
	ENSAPLG00000012125	Q9UII6	3.08112	2.98536	2.47157	2.61771	down	DUS13_HUMAN Dual specificity protein phosphatase 13 OS=Homo sapiens GN=DUSP13 PE=1 SV=3//1.51795e-86
	ENSAPLG00000014111	Q1M199	3.13588	2.63135	3.93909	2.21458	down	EPM2A_CANFA Laforin OS=Canis familiaris GN=EPM2A PE=3 SV=1//8.16303e-154
GO:0010508 positive regulation of autophagy	ENSAPLG00000011090	Q3ZBK3	8.1136	2.73761	15.9261	2.70387	up	SPC25_BOVIN Kinetochore protein Spc25 OS=Bos taurus GN=SPC25 PE=2 SV=1//1.45914e-62
	ENSAPLG00000011380	Q8WYK2	2.15873	1.92174	2.0084	2.10702	down	JDP2_HUMAN Jun dimerization protein 2 OS=Homo sapiens GN=JDP2 PE=1 SV=1//2.79984e-78
	ENSAPLG00000012722	Q00547	8.71487	3.88373	17.7578	2.79279	up	HMMR_MOUSE Hyaluronan mediated motility receptor OS=Mus musculus GN=Hmmr PE=1 SV=4//8.55637e-137
	ENSAPLG00000013128	O60763	3.04156	1.60481	3.73288	1.74637	up	USO1_HUMAN General vesicular transport factor p115 OS=Homo sapiens GN=USO1 PE=1 SV=2//0
GO:0035556 intracellular signal transduction	ENSAPLG00000002417	Q5TB30	16.936	5.4501	71.071	9.14499	up	DEP1A_HUMAN DEP domain-containing protein 1A OS=Homo sapiens GN=DEPDC1 PE=1 SV=2//0
	ENSAPLG00000006988	Q9H0H5	8.31562	4.82438	18.3273	4.69177	up	RGAP1_HUMAN Rac GTPase-activating protein 1 OS=Homo sapiens GN=RACGAP1 PE=1 SV=1//0
	ENSAPLG00000007715	Q5F3R2	1.6279	1.54231	1.53355	1.83703	up	KDM5B_CHICK Lysine-specific demethylase 5B OS=Gallus gallus GN=KDM5B PE=2 SV=1//6.51606e-77
	ENSAPLG00000008273	P32018	11.7118	2.14432	15.4124	1.60636	up	COEA1_CHICK Collagen alpha-1(XIV) chain OS=Gallus gallus GN=COL14A1 PE=1 SV=2//0
	ENSAPLG00000009657	P49025	7.47776	4.20701	10.542	3.02787	up	CTRO_MOUSE Citron Rho-interacting kinase OS=Mus musculus GN=Cit PE=1 SV=3//0
	ENSAPLG00000009916	O15075	2.85142	1.85635	4.15285	2.22567	up	DCLK1_HUMAN Serine/threonine-protein kinase DCLK1 OS=Homo sapiens GN=DCLK1 PE=1 SV=2//0
	ENSAPLG00000013981	Q8WZA2	4.09214	5.09639	4.23882	5.40715	down	RPGF4_HUMAN Rap guanine nucleotide exchange factor 4 OS=Homo sapiens GN=RAPGEF4 PE=1 SV=1//0
	ENSAPLG00000015467	Q1H9T6	1.62231	1.54977	2.43675	2.55911	up	ZBT48_MOUSE Zinc finger and BTB domain-containing protein 48 OS=Mus musculus GN=Zbtb48 PE=1 SV=1//1.72191e-14
