# Supplementary material for: Deep RNA sequencing of pectoralis muscle transcriptomes during late-term embryonic to neonatal development in indigenous Chinese duck breeds
Source: PLoS One. 2017 Aug 3;12(8):e0180403. doi: 10.1371/journal.pone.0180403 (PMC5542427; doi:10.1371/journal.pone.0180403)
Supplement: S7 Table — Sheet 1, all enriched KEGG pathways; sheet 2, significant KEGG pathways (P<0.05, hit lists ≥3); sheet 3, details of different significant KEGG pathways. (XLSX) [file pone.0180403.s007.xlsx]

## Sheet: enrichment-kegg-DESeq-Sample_al
iD	Term	ListHits	ListTotal	PopHits	PopTotal	p	FDR	Enrichment_score	GeneID
apla01100	Metabolic pathways	73	157	722	2934	2.361e-10	1.14508e-08	1.8895	ENSAPLG00000001974,ENSAPLG00000002008,ENSAPLG00000002275,ENSAPLG00000002368,ENSAPLG00000002951,ENSAPLG00000002956,ENSAPLG00000003476,ENSAPLG00000004096,ENSAPLG00000004832,ENSAPLG00000005198,ENSAPLG00000005936,ENSAPLG00000006405,ENSAPLG00000006539,ENSAPLG00000006717,ENSAPLG00000006736,ENSAPLG00000007021,ENSAPLG00000007028,ENSAPLG00000007037,ENSAPLG00000007097,ENSAPLG00000007286,ENSAPLG00000007295,…
apla00190	Oxidative phosphorylation	55	157	158	2934	9.96643e-35	9.66744e-33	6.50528	ENSAPLG00000001974,ENSAPLG00000001974,ENSAPLG00000002008,ENSAPLG00000002008,ENSAPLG00000002275,ENSAPLG00000002275,ENSAPLG00000002956,ENSAPLG00000002956,ENSAPLG00000003476,ENSAPLG00000003476,ENSAPLG00000004096,ENSAPLG00000004096,ENSAPLG00000005936,ENSAPLG00000007021,ENSAPLG00000007021,ENSAPLG00000007028,ENSAPLG00000007037,ENSAPLG00000007037,ENSAPLG00000007097,ENSAPLG00000007097,ENSAPLG00000007286,…
apla04110	Cell cycle	20	157	132	2934	3.89084e-06	9.43529e-05	2.8315	ENSAPLG00000002443,ENSAPLG00000004271,ENSAPLG00000004271,ENSAPLG00000005183,ENSAPLG00000005183,ENSAPLG00000006086,ENSAPLG00000006086,ENSAPLG00000007931,ENSAPLG00000010270,ENSAPLG00000010270,ENSAPLG00000010637,ENSAPLG00000011947,ENSAPLG00000012267,ENSAPLG00000012267,ENSAPLG00000013807,ENSAPLG00000013807,ENSAPLG00000015633,ENSAPLG00000015633,ENSAPLG00000015788,ENSAPLG00000015788
apla04260	Cardiac muscle contraction	14	157	79	2934	1.18051e-05	0.00019085	3.31178	ENSAPLG00000001974,ENSAPLG00000002008,ENSAPLG00000002275,ENSAPLG00000007037,ENSAPLG00000007286,ENSAPLG00000008432,ENSAPLG00000009021,ENSAPLG00000009021,ENSAPLG00000010205,ENSAPLG00000012741,ENSAPLG00000012741,ENSAPLG00000014886,ENSAPLG00000015371,Novel02408
apla04068	FoxO signaling pathway	14	157	151	2934	0.013439	0.0735899	1.73265	ENSAPLG00000002443,ENSAPLG00000002443,ENSAPLG00000006379,ENSAPLG00000007896,ENSAPLG00000007896,ENSAPLG00000009602,ENSAPLG00000009602,ENSAPLG00000010637,ENSAPLG00000010637,ENSAPLG00000010676,ENSAPLG00000010676,ENSAPLG00000011947,ENSAPLG00000011947,ENSAPLG00000012248
apla04010	MAPK signaling pathway	14	157	332	2934	0.798806	0.943898	0.788044	ENSAPLG00000005608,ENSAPLG00000005608,ENSAPLG00000006379,ENSAPLG00000006379,ENSAPLG00000006427,ENSAPLG00000006427,ENSAPLG00000006922,ENSAPLG00000006922,ENSAPLG00000009896,ENSAPLG00000009896,ENSAPLG00000009986,ENSAPLG00000009986,ENSAPLG00000012248,ENSAPLG00000012248
apla00020	Citrate cycle (TCA cycle)	12	157	46	2934	3.93548e-07	1.27247e-05	4.8751	ENSAPLG00000005198,ENSAPLG00000005198,ENSAPLG00000005936,ENSAPLG00000005936,ENSAPLG00000007028,ENSAPLG00000007028,ENSAPLG00000008417,ENSAPLG00000008417,ENSAPLG00000008450,ENSAPLG00000009964,ENSAPLG00000015023,ENSAPLG00000015023
apla01200	Carbon metabolism	12	157	78	2934	0.000189999	0.00230374	2.87506	ENSAPLG00000005198,ENSAPLG00000005936,ENSAPLG00000006405,ENSAPLG00000007028,ENSAPLG00000008417,ENSAPLG00000008450,ENSAPLG00000009913,ENSAPLG00000009948,ENSAPLG00000009964,ENSAPLG00000010694,ENSAPLG00000015023,ENSAPLG00000015104
apla00260	Glycine, serine and threonine metabolism	11	157	49	2934	5.9616e-06	0.000115655	4.19524	ENSAPLG00000007295,ENSAPLG00000007295,ENSAPLG00000008567,ENSAPLG00000008567,ENSAPLG00000009685,ENSAPLG00000009685,ENSAPLG00000009917,ENSAPLG00000009917,ENSAPLG00000009964,ENSAPLG00000010694,ENSAPLG00000010694
apla00230	Purine metabolism	10	157	200	2934	0.509352	0.705816	0.934395	ENSAPLG00000003463,ENSAPLG00000003463,ENSAPLG00000007348,ENSAPLG00000007348,ENSAPLG00000008986,ENSAPLG00000008986,ENSAPLG00000010026,ENSAPLG00000010026,ENSAPLG00000010540,ENSAPLG00000010540
apla04914	Progesterone-mediated oocyte maturation	9	157	58	2934	0.000812096	0.00787733	2.89985	ENSAPLG00000002443,ENSAPLG00000005183,ENSAPLG00000010270,ENSAPLG00000010637,ENSAPLG00000010676,ENSAPLG00000011947,ENSAPLG00000012248,ENSAPLG00000013807,ENSAPLG00000015788
apla04114	Oocyte meiosis	9	157	68	2934	0.00284751	0.0224483	2.4734	ENSAPLG00000004677,ENSAPLG00000004677,ENSAPLG00000010270,ENSAPLG00000010637,ENSAPLG00000010676,ENSAPLG00000012083,ENSAPLG00000012083,ENSAPLG00000012267,ENSAPLG00000013807
apla00564	Glycerophospholipid metabolism	9	157	92	2934	0.0233935	0.0945488	1.82816	ENSAPLG00000008510,ENSAPLG00000008510,ENSAPLG00000012201,ENSAPLG00000012201,ENSAPLG00000012386,ENSAPLG00000012663,ENSAPLG00000012663,ENSAPLG00000013047,ENSAPLG00000013047
apla04810	Regulation of actin cytoskeleton	9	157	173	2934	0.448177	0.680539	0.972203	ENSAPLG00000000766,ENSAPLG00000002692,ENSAPLG00000004864,ENSAPLG00000006858,ENSAPLG00000007690,ENSAPLG00000007690,ENSAPLG00000012248,ENSAPLG00000013619,ENSAPLG00000013619
apla04080	Neuroactive ligand-receptor interaction	9	157	175	2934	0.463047	0.680539	0.961092	ENSAPLG00000000625,ENSAPLG00000000625,ENSAPLG00000000766,ENSAPLG00000007332,ENSAPLG00000007332,ENSAPLG00000011405,ENSAPLG00000011405,ENSAPLG00000015469,ENSAPLG00000015469
apla00330	Arginine and proline metabolism	8	157	76	2934	0.0186212	0.086012	1.96715	ENSAPLG00000006717,ENSAPLG00000006717,ENSAPLG00000007431,ENSAPLG00000007431,ENSAPLG00000011463,ENSAPLG00000011463,ENSAPLG00000014567,ENSAPLG00000014567
apla00010	Glycolysis / Gluconeogenesis	8	157	78	2934	0.0217621	0.0945488	1.91671	ENSAPLG00000008450,ENSAPLG00000008450,ENSAPLG00000009913,ENSAPLG00000009913,ENSAPLG00000009948,ENSAPLG00000009948,ENSAPLG00000009964,ENSAPLG00000009964
apla04144	Endocytosis	8	157	226	2934	0.868209	0.968003	0.661519	ENSAPLG00000001978,ENSAPLG00000001978,ENSAPLG00000005934,ENSAPLG00000005934,ENSAPLG00000012060,ENSAPLG00000012060,ENSAPLG00000014962,ENSAPLG00000014962
apla04115	p53 signaling pathway	7	157	60	2934	0.0133477	0.0735899	2.18025	ENSAPLG00000002443,ENSAPLG00000006580,ENSAPLG00000006580,ENSAPLG00000010270,ENSAPLG00000010676,ENSAPLG00000011947,ENSAPLG00000012192
apla03320	PPAR signaling pathway	7	157	73	2934	0.0390501	0.135281	1.79199	ENSAPLG00000004563,ENSAPLG00000004563,ENSAPLG00000004832,ENSAPLG00000013150,ENSAPLG00000013150,ENSAPLG00000013537,ENSAPLG00000013537
apla04261	Adrenergic signaling in cardiomyocytes	7	157	126	2934	0.360777	0.613954	1.03822	ENSAPLG00000008432,ENSAPLG00000009021,ENSAPLG00000012741,ENSAPLG00000013843,ENSAPLG00000013843,ENSAPLG00000013981,ENSAPLG00000013981
apla04145	Phagosome	7	157	138	2934	0.46112	0.680539	0.947937	ENSAPLG00000004563,ENSAPLG00000006149,ENSAPLG00000006149,ENSAPLG00000008109,ENSAPLG00000008109,ENSAPLG00000015806,ENSAPLG00000015806
apla04510	Focal adhesion	7	157	228	2934	0.932437	0.986472	0.573751	ENSAPLG00000001978,ENSAPLG00000006149,ENSAPLG00000006858,ENSAPLG00000006858,ENSAPLG00000010676,ENSAPLG00000012060,ENSAPLG00000016249
apla00062	Fatty acid elongation	6	157	30	2934	0.0007876	0.00787733	3.73758	ENSAPLG00000006736,ENSAPLG00000006736,ENSAPLG00000007409,ENSAPLG00000007409,ENSAPLG00000010532,ENSAPLG00000010532
apla00620	Pyruvate metabolism	6	157	37	2934	0.00290232	0.0224483	3.03047	ENSAPLG00000000861,ENSAPLG00000000861,ENSAPLG00000006405,ENSAPLG00000006405,ENSAPLG00000008450,ENSAPLG00000009964
apla00280	Valine, leucine and isoleucine degradation	6	157	58	2934	0.0331211	0.118991	1.93323	ENSAPLG00000009964,ENSAPLG00000010383,ENSAPLG00000015104,ENSAPLG00000015104,ENSAPLG00000015331,ENSAPLG00000015331
apla03010	Ribosome	6	157	166	2934	0.797668	0.943898	0.675466	ENSAPLG00000003604,ENSAPLG00000003604,ENSAPLG00000005339,ENSAPLG00000005339,ENSAPLG00000013328,ENSAPLG00000013328
apla03013	RNA transport	6	157	170	2934	0.817396	0.943898	0.659573	ENSAPLG00000002692,ENSAPLG00000002692,ENSAPLG00000004864,ENSAPLG00000004864,ENSAPLG00000016163,ENSAPLG00000016163
apla00500	Starch and sucrose metabolism	5	157	28	2934	0.00300853	0.0224483	3.33712	ENSAPLG00000009913,ENSAPLG00000015328,ENSAPLG00000015328,ENSAPLG00000015681,ENSAPLG00000015681
apla00480	Glutathione metabolism	5	157	45	2934	0.03075	0.114721	2.07643	ENSAPLG00000001202,ENSAPLG00000001202,ENSAPLG00000005723,ENSAPLG00000005723,ENSAPLG00000007431
apla00270	Cysteine and methionine metabolism	5	157	51	2934	0.0523686	0.175164	1.83215	ENSAPLG00000007974,ENSAPLG00000007974,ENSAPLG00000009685,ENSAPLG00000015767,ENSAPLG00000015767
apla04512	ECM-receptor interaction	5	157	84	2934	0.292306	0.573826	1.11237	ENSAPLG00000004563,ENSAPLG00000006149,ENSAPLG00000006858,ENSAPLG00000012722,ENSAPLG00000012722
apla00920	Sulfur metabolism	4	157	9	2934	4.35953e-05	0.000604106	8.30573	ENSAPLG00000003727,ENSAPLG00000003727,ENSAPLG00000012192,ENSAPLG00000012192
apla00590	Arachidonic acid metabolism	4	157	33	2934	0.028964	0.11238	2.2652	ENSAPLG00000001202,ENSAPLG00000008510,ENSAPLG00000016437,ENSAPLG00000016437
apla04920	Adipocytokine signaling pathway	4	157	50	2934	0.126285	0.349989	1.49503	ENSAPLG00000004563,ENSAPLG00000006379,ENSAPLG00000013150,ENSAPLG00000013537
apla01230	Biosynthesis of amino acids	4	157	51	2934	0.134319	0.352134	1.46572	ENSAPLG00000005198,ENSAPLG00000009685,ENSAPLG00000009948,ENSAPLG00000010694
apla03460	Fanconi anemia pathway	4	157	59	2934	0.205967	0.462418	1.26698	ENSAPLG00000001220,ENSAPLG00000001220,ENSAPLG00000002457,ENSAPLG00000002457
apla04540	Gap junction	4	157	70	2934	0.31945	0.573826	1.06788	ENSAPLG00000008109,ENSAPLG00000010270,ENSAPLG00000012248,ENSAPLG00000015806
apla05164	Influenza A	4	157	83	2934	0.460129	0.680539	0.900622	ENSAPLG00000006379,ENSAPLG00000010252,ENSAPLG00000010252,ENSAPLG00000012192
apla00240	Pyrimidine metabolism	4	157	89	2934	0.522788	0.714231	0.839906	ENSAPLG00000010026,ENSAPLG00000010540,ENSAPLG00000015661,ENSAPLG00000015661
apla04270	Vascular smooth muscle contraction	4	157	92	2934	0.552961	0.743046	0.812517	ENSAPLG00000004363,ENSAPLG00000004363,ENSAPLG00000015253,ENSAPLG00000015253
apla04310	Wnt signaling pathway	4	157	125	2934	0.810301	0.943898	0.598013	ENSAPLG00000005794,ENSAPLG00000005794,ENSAPLG00000012181,ENSAPLG00000012181
apla04060	Cytokine-cytokine receptor interaction	4	157	136	2934	0.864163	0.968003	0.549644	ENSAPLG00000014394,ENSAPLG00000014394,ENSAPLG00000016249,ENSAPLG00000016249
apla04120	Ubiquitin mediated proteolysis	4	157	159	2934	0.936545	0.986472	0.470136	ENSAPLG00000010277,ENSAPLG00000010277,ENSAPLG00000010487,ENSAPLG00000010487
apla04020	Calcium signaling pathway	4	157	179	2934	0.969144	0.998177	0.417607	ENSAPLG00000000766,ENSAPLG00000000766,ENSAPLG00000008432,ENSAPLG00000008432
apla00630	Glyoxylate and dicarboxylate metabolism	3	157	18	2934	0.0133959	0.0735899	3.11465	ENSAPLG00000005198,ENSAPLG00000012131,ENSAPLG00000015104
apla00670	One carbon pool by folate	3	157	18	2934	0.0133959	0.0735899	3.11465	ENSAPLG00000006539,ENSAPLG00000006539,ENSAPLG00000015661
apla00760	Nicotinate and nicotinamide metabolism	3	157	34	2934	0.105298	0.319184	1.64893	ENSAPLG00000002368,ENSAPLG00000002368,ENSAPLG00000010540
apla00051	Fructose and mannose metabolism	3	157	38	2934	0.142738	0.364356	1.47536	ENSAPLG00000009913,ENSAPLG00000013864,ENSAPLG00000013864
apla04150	mTOR signaling pathway	3	157	54	2934	0.32694	0.576604	1.03822	ENSAPLG00000006379,ENSAPLG00000010676,ENSAPLG00000016249
apla04916	Melanogenesis	3	157	59	2934	0.389083	0.641464	0.950232	ENSAPLG00000005794,ENSAPLG00000012181,ENSAPLG00000012248
apla03018	RNA degradation	3	157	74	2934	0.566204	0.743046	0.757617	ENSAPLG00000004780,ENSAPLG00000004780,ENSAPLG00000009948
apla04910	Insulin signaling pathway	3	157	98	2934	0.780142	0.943898	0.572079	ENSAPLG00000006379,ENSAPLG00000009913,ENSAPLG00000012248
apla04142	Lysosome	3	157	124	2934	0.908221	0.986472	0.452127	ENSAPLG00000012152,ENSAPLG00000013675,ENSAPLG00000013675
apla00130	Ubiquinone and other terpenoid-quinone biosynthesis	2	157	10	2934	0.0136559	0.0735899	3.73758	ENSAPLG00000012343,ENSAPLG00000012343
apla00072	Synthesis and degradation of ketone bodies	2	157	11	2934	0.0180501	0.086012	3.3978	ENSAPLG00000010383,ENSAPLG00000010383
apla00531	Glycosaminoglycan degradation	2	157	11	2934	0.0180501	0.086012	3.3978	ENSAPLG00000012152,ENSAPLG00000012152
apla00591	Linoleic acid metabolism	2	157	12	2934	0.0231378	0.0945488	3.11465	ENSAPLG00000007447,ENSAPLG00000008510
apla00450	Selenocompound metabolism	2	157	19	2934	0.0776117	0.250234	1.96715	ENSAPLG00000002951,ENSAPLG00000002951
apla00640	Propanoate metabolism	2	157	22	2934	0.109948	0.32318	1.6989	ENSAPLG00000008417,ENSAPLG00000015104
apla00140	Steroid hormone biosynthesis	2	157	23	2934	0.121715	0.347245	1.62503	ENSAPLG00000007447,ENSAPLG00000007447
apla00100	Steroid biosynthesis	2	157	24	2934	0.133921	0.352134	1.55732	ENSAPLG00000012658,ENSAPLG00000012658
apla03440	Homologous recombination	2	157	26	2934	0.159513	0.396738	1.43753	ENSAPLG00000006671,ENSAPLG00000006671
apla00380	Tryptophan metabolism	2	157	27	2934	0.172832	0.399159	1.38429	ENSAPLG00000012131,ENSAPLG00000012131
apla00511	Other glycan degradation	2	157	27	2934	0.172832	0.399159	1.38429	ENSAPLG00000005504,ENSAPLG00000005504
apla03030	DNA replication	2	157	36	2934	0.302559	0.573826	1.03822	ENSAPLG00000007931,ENSAPLG00000007931
apla04340	Hedgehog signaling pathway	2	157	36	2934	0.302559	0.573826	1.03822	ENSAPLG00000005794,ENSAPLG00000012181
apla00520	Amino sugar and nucleotide sugar metabolism	2	157	37	2934	0.317527	0.573826	1.01016	ENSAPLG00000009913,ENSAPLG00000013864
apla01212	Fatty acid metabolism	2	157	37	2934	0.317527	0.573826	1.01016	ENSAPLG00000004832,ENSAPLG00000006736
apla04370	VEGF signaling pathway	2	157	39	2934	0.347482	0.601888	0.958354	ENSAPLG00000012248,ENSAPLG00000016249
apla00071	Fatty acid degradation	2	157	43	2934	0.406875	0.650998	0.869205	ENSAPLG00000004832,ENSAPLG00000004832
apla03022	Basal transcription factors	2	157	50	2934	0.5063	0.705816	0.747516	ENSAPLG00000006217,ENSAPLG00000006217
apla00561	Glycerolipid metabolism	2	157	56	2934	0.584298	0.755693	0.667425	ENSAPLG00000012386,ENSAPLG00000012386
apla04210	Apoptosis	2	157	62	2934	0.654095	0.823989	0.602835	ENSAPLG00000006379,ENSAPLG00000012192
apla04912	GnRH signaling pathway	2	157	63	2934	0.664883	0.826842	0.593267	ENSAPLG00000005608,ENSAPLG00000012248
apla04514	Cell adhesion molecules (CAMs)	2	157	112	2934	0.945792	0.986472	0.333712	ENSAPLG00000008590,ENSAPLG00000008590
apla03040	Spliceosome	2	157	150	2934	0.989631	0.998177	0.249172	ENSAPLG00000009071,ENSAPLG00000009071
apla04141	Protein processing in endoplasmic reticulum	2	157	187	2934	0.998177	0.998177	0.199871	ENSAPLG00000014441,ENSAPLG00000014441
apla01210	2-Oxocarboxylic acid metabolism	1	157	9	2934	0.0799718	0.250234	2.07643	ENSAPLG00000005198
apla00592	alpha-Linolenic acid metabolism	1	157	14	2934	0.170196	0.399159	1.33485	ENSAPLG00000008510
apla00650	Butanoate metabolism	1	157	16	2934	0.209757	0.462418	1.16799	ENSAPLG00000010383
apla01040	Biosynthesis of unsaturated fatty acids	1	157	18	2934	0.250123	0.527433	1.03822	ENSAPLG00000007409
apla04623	Cytosolic DNA-sensing pathway	1	157	18	2934	0.250123	0.527433	1.03822	ENSAPLG00000006379
apla00980	Metabolism of xenobiotics by cytochrome P450	1	157	19	2934	0.270418	0.54647	0.983574	ENSAPLG00000005723
apla00982	Drug metabolism - cytochrome P450	1	157	19	2934	0.270418	0.54647	0.983574	ENSAPLG00000005723
apla00052	Galactose metabolism	1	157	25	2934	0.390169	0.641464	0.747516	ENSAPLG00000009913
apla04320	Dorso-ventral axis formation	1	157	26	2934	0.40939	0.650998	0.718765	ENSAPLG00000012248
apla00860	Porphyrin and chlorophyll metabolism	1	157	27	2934	0.428315	0.670106	0.692144	ENSAPLG00000009917
apla00565	Ether lipid metabolism	1	157	30	2934	0.483092	0.689117	0.62293	ENSAPLG00000008510
apla00830	Retinol metabolism	1	157	30	2934	0.483092	0.689117	0.62293	ENSAPLG00000007447
apla04621	NOD-like receptor signaling pathway	1	157	35	2934	0.56686	0.743046	0.53394	ENSAPLG00000006379
apla04622	RIG-I-like receptor signaling pathway	1	157	39	2934	0.62658	0.799714	0.479177	ENSAPLG00000006379
apla00250	Alanine, aspartate and glutamate metabolism	1	157	46	2934	0.715496	0.878521	0.406259	ENSAPLG00000008986
apla04620	Toll-like receptor signaling pathway	1	157	62	2934	0.853997	0.968003	0.301418	ENSAPLG00000006379
apla04146	Peroxisome	1	157	67	2934	0.882675	0.972948	0.278924	ENSAPLG00000013047
apla04012	ErbB signaling pathway	1	157	78	2934	0.928452	0.986472	0.239588	ENSAPLG00000012248
apla04530	Tight junction	1	157	138	2934	0.996142	0.998177	0.13542	ENSAPLG00000012248

## Sheet: Signifcant term
iD	Term	ListHits	ListTotal	PopHits	PopTotal	p	FDR	Enrichment_score	GeneID
apla00564	Glycerophospholipid metabolism	9	157	92	2934	0.0233935	0.0945488	1.82816	ENSAPLG00000008510,ENSAPLG00000008510,ENSAPLG00000012201,ENSAPLG00000012201,ENSAPLG00000012386,ENSAPLG00000012663,ENSAPLG00000012663,ENSAPLG00000013047,ENSAPLG00000013047
apla00010	Glycolysis / Gluconeogenesis	8	157	78	2934	0.0217621	0.0945488	1.91671	ENSAPLG00000008450,ENSAPLG00000008450,ENSAPLG00000009913,ENSAPLG00000009913,ENSAPLG00000009948,ENSAPLG00000009948,ENSAPLG00000009964,ENSAPLG00000009964
apla00330	Arginine and proline metabolism	8	157	76	2934	0.0186212	0.086012	1.96715	ENSAPLG00000006717,ENSAPLG00000006717,ENSAPLG00000007431,ENSAPLG00000007431,ENSAPLG00000011463,ENSAPLG00000011463,ENSAPLG00000014567,ENSAPLG00000014567
apla04068	FoxO signaling pathway	14	157	151	2934	0.013439	0.0735899	1.73265	ENSAPLG00000002443,ENSAPLG00000002443,ENSAPLG00000006379,ENSAPLG00000007896,ENSAPLG00000007896,ENSAPLG00000009602,ENSAPLG00000009602,ENSAPLG00000010637,ENSAPLG00000010637,ENSAPLG00000010676,ENSAPLG00000010676,ENSAPLG00000011947,ENSAPLG00000011947,ENSAPLG00000012248
apla00670	One carbon pool by folate	3	157	18	2934	0.0133959	0.0735899	3.11465	ENSAPLG00000006539,ENSAPLG00000006539,ENSAPLG00000015661
apla00630	Glyoxylate and dicarboxylate metabolism	3	157	18	2934	0.0133959	0.0735899	3.11465	ENSAPLG00000005198,ENSAPLG00000012131,ENSAPLG00000015104
apla04115	p53 signaling pathway	7	157	60	2934	0.0133477	0.0735899	2.18025	ENSAPLG00000002443,ENSAPLG00000006580,ENSAPLG00000006580,ENSAPLG00000010270,ENSAPLG00000010676,ENSAPLG00000011947,ENSAPLG00000012192
apla00500	Starch and sucrose metabolism	5	157	28	2934	0.00300853	0.0224483	3.33712	ENSAPLG00000009913,ENSAPLG00000015328,ENSAPLG00000015328,ENSAPLG00000015681,ENSAPLG00000015681
apla00620	Pyruvate metabolism	6	157	37	2934	0.00290232	0.0224483	3.03047	ENSAPLG00000000861,ENSAPLG00000000861,ENSAPLG00000006405,ENSAPLG00000006405,ENSAPLG00000008450,ENSAPLG00000009964
apla04114	Oocyte meiosis	9	157	68	2934	0.00284751	0.0224483	2.4734	ENSAPLG00000004677,ENSAPLG00000004677,ENSAPLG00000010270,ENSAPLG00000010637,ENSAPLG00000010676,ENSAPLG00000012083,ENSAPLG00000012083,ENSAPLG00000012267,ENSAPLG00000013807
apla04914	Progesterone-mediated oocyte maturation	9	157	58	2934	0.000812096	0.00787733	2.89985	ENSAPLG00000002443,ENSAPLG00000005183,ENSAPLG00000010270,ENSAPLG00000010637,ENSAPLG00000010676,ENSAPLG00000011947,ENSAPLG00000012248,ENSAPLG00000013807,ENSAPLG00000015788
apla00062	Fatty acid elongation	6	157	30	2934	0.0007876	0.00787733	3.73758	ENSAPLG00000006736,ENSAPLG00000006736,ENSAPLG00000007409,ENSAPLG00000007409,ENSAPLG00000010532,ENSAPLG00000010532
apla01200	Carbon metabolism	12	157	78	2934	0.000189999	0.00230374	2.87506	ENSAPLG00000005198,ENSAPLG00000005936,ENSAPLG00000006405,ENSAPLG00000007028,ENSAPLG00000008417,ENSAPLG00000008450,ENSAPLG00000009913,ENSAPLG00000009948,ENSAPLG00000009964,ENSAPLG00000010694,ENSAPLG00000015023,ENSAPLG00000015104
apla00920	Sulfur metabolism	4	157	9	2934	4.35953e-05	0.000604106	8.30573	ENSAPLG00000003727,ENSAPLG00000003727,ENSAPLG00000012192,ENSAPLG00000012192
apla04260	Cardiac muscle contraction	14	157	79	2934	1.18051e-05	0.00019085	3.31178	ENSAPLG00000001974,ENSAPLG00000002008,ENSAPLG00000002275,ENSAPLG00000007037,ENSAPLG00000007286,ENSAPLG00000008432,ENSAPLG00000009021,ENSAPLG00000009021,ENSAPLG00000010205,ENSAPLG00000012741,ENSAPLG00000012741,ENSAPLG00000014886,ENSAPLG00000015371,Novel02408
apla00260	Glycine, serine and threonine metabolism	11	157	49	2934	5.9616e-06	0.000115655	4.19524	ENSAPLG00000007295,ENSAPLG00000007295,ENSAPLG00000008567,ENSAPLG00000008567,ENSAPLG00000009685,ENSAPLG00000009685,ENSAPLG00000009917,ENSAPLG00000009917,ENSAPLG00000009964,ENSAPLG00000010694,ENSAPLG00000010694
apla04110	Cell cycle	20	157	132	2934	3.89084e-06	9.43529e-05	2.8315	ENSAPLG00000002443,ENSAPLG00000004271,ENSAPLG00000004271,ENSAPLG00000005183,ENSAPLG00000005183,ENSAPLG00000006086,ENSAPLG00000006086,ENSAPLG00000007931,ENSAPLG00000010270,ENSAPLG00000010270,ENSAPLG00000010637,ENSAPLG00000011947,ENSAPLG00000012267,ENSAPLG00000012267,ENSAPLG00000013807,ENSAPLG00000013807,ENSAPLG00000015633,ENSAPLG00000015633,ENSAPLG00000015788,ENSAPLG00000015788
apla00020	Citrate cycle (TCA cycle)	12	157	46	2934	3.93548e-07	1.27247e-05	4.8751	ENSAPLG00000005198,ENSAPLG00000005198,ENSAPLG00000005936,ENSAPLG00000005936,ENSAPLG00000007028,ENSAPLG00000007028,ENSAPLG00000008417,ENSAPLG00000008417,ENSAPLG00000008450,ENSAPLG00000009964,ENSAPLG00000015023,ENSAPLG00000015023
apla01100	Metabolic pathways	73	157	722	2934	2.361e-10	1.14508e-08	1.8895	ENSAPLG00000001974,ENSAPLG00000002008,ENSAPLG00000002275,ENSAPLG00000002368,ENSAPLG00000002951,ENSAPLG00000002956,ENSAPLG00000003476,ENSAPLG00000004096,ENSAPLG00000004832,ENSAPLG00000005198,ENSAPLG00000005936,ENSAPLG00000006405,ENSAPLG00000006539,ENSAPLG00000006717,ENSAPLG00000006736,ENSAPLG00000007021,ENSAPLG00000007028,ENSAPLG00000007037,ENSAPLG00000007097,ENSAPLG00000007286,ENSAPLG00000007295,…
apla00190	Oxidative phosphorylation	55	157	158	2934	9.96643e-35	9.66744e-33	6.50528	ENSAPLG00000001974,ENSAPLG00000001974,ENSAPLG00000002008,ENSAPLG00000002008,ENSAPLG00000002275,ENSAPLG00000002275,ENSAPLG00000002956,ENSAPLG00000002956,ENSAPLG00000003476,ENSAPLG00000003476,ENSAPLG00000004096,ENSAPLG00000004096,ENSAPLG00000005936,ENSAPLG00000007021,ENSAPLG00000007021,ENSAPLG00000007028,ENSAPLG00000007037,ENSAPLG00000007037,ENSAPLG00000007097,ENSAPLG00000007097,ENSAPLG00000007286,…
Note: P<0.05, hit lists ≥3

## Sheet: details for signifcant term
Term	GeneID	ID	G21 vs G27	G5 vs G27	J21 vs J27	J5 vs J27	trend	Description
apla00564 Glycerophospholipid metabolism	ENSAPLG00000008510	Q06HQ7	2.55853	3.65515	3.09025	6.51986	down	PLB1_MONDO Phospholipase B1, membrane-associated OS=Monodelphis domestica GN=PLB1 PE=2 SV=1//1.18399e-09
	ENSAPLG00000012201	O73884	4.55501	2.30439	5.88477	2.04232	down	PHOP1_CHICK Phosphoethanolamine/phosphocholine phosphatase OS=Gallus gallus GN=PHOSPHO1 PE=2 SV=1//0
	ENSAPLG00000012386	Q5E9R2	2.05038	2.03373	1.73037	1.97377	down	PLCD_BOVIN 1-acyl-sn-glycerol-3-phosphate acyltransferase delta OS=Bos taurus GN=AGPAT4 PE=2 SV=1//0
	ENSAPLG00000012663	Q9NVF9	11.8648	2.13271	13.8399	2.60359	up	EKI2_HUMAN Ethanolamine kinase 2 OS=Homo sapiens GN=ETNK2 PE=2 SV=3//3.07816e-148
	ENSAPLG00000013047	O15228	2.04695	3.00697	1.88875	2.4602	down	GNPAT_HUMAN Dihydroxyacetone phosphate acyltransferase OS=Homo sapiens GN=GNPAT PE=1 SV=1//0
apla00010 Glycolysis / Gluconeogenesis	ENSAPLG00000008450	P35486	1.77156	1.45223	1.69966	1.54011	down	ODPA_MOUSE Pyruvate dehydrogenase E1 component subunit alpha, somatic form, mitochondrial OS=Mus musculus GN=Pdha1 PE=1 SV=1//2.46955e-176
	ENSAPLG00000009913	P19367	2.04401	1.63408	2.10314	1.72349	up	HXK1_HUMAN Hexokinase-1 OS=Homo sapiens GN=HK1 PE=1 SV=3//2.59024e-157
	ENSAPLG00000009948	P19140	8.58962	2.93746	10.6717	2.78275	up	ENOA_ANAPL Alpha-enolase OS=Anas platyrhynchos GN=ENO1 PE=2 SV=2//0
	ENSAPLG00000009964	P09622	1.60383	1.73092	1.55795	1.5893	down	DLDH_HUMAN Dihydrolipoyl dehydrogenase, mitochondrial OS=Homo sapiens GN=DLD PE=1 SV=2//0
apla00330 Arginine and proline metabolism	ENSAPLG00000006717	P11009	52.0353	2.92142	36.2471	3.37113	down	KCRS_CHICK Creatine kinase S-type, mitochondrial OS=Gallus gallus GN=CKMT2 PE=1 SV=2//0
	ENSAPLG00000007431	Q9CPY7	1.52417	1.99876	1.48911	1.9529	down	AMPL_MOUSE Cytosol aminopeptidase OS=Mus musculus GN=Lap3 PE=1 SV=3//0
	ENSAPLG00000011463	Q02379	2.17797	1.95679	2.4216	1.65167	down	NDUS5_BOVIN NADH dehydrogenase [ubiquinone] iron-sulfur protein 5 OS=Bos taurus GN=NDUFS5 PE=1 SV=2//3.01992e-06
	ENSAPLG00000014567	Q96EM0	3.66449	2.6663	3.49714	2.46391	up	T3HPD_HUMAN Trans-L-3-hydroxyproline dehydratase OS=Homo sapiens GN=L3HYPDH PE=1 SV=2//8.54004e-108
apla04068 FoxO signaling pathway	ENSAPLG00000002443	P39963	9.75752	3.45793	20.851	3.34506	up	CCNB3_CHICK G2/mitotic-specific cyclin-B3 OS=Gallus gallus GN=CCNB3 PE=2 SV=1//1.22937e-07
	ENSAPLG00000006379	O14920	1.45561	1.74287	1.24165	1.51342	down	IKKB_HUMAN Inhibitor of nuclear factor kappa-B kinase subunit beta OS=Homo sapiens GN=IKBKB PE=1 SV=1//0
	ENSAPLG00000007896	Q6U1I9	4.07034	1.81692	3.67121	2.28525	down	SGK1_CHICK Serine/threonine-protein kinase Sgk1 OS=Gallus gallus GN=SGK1 PE=2 SV=1//0
	ENSAPLG00000009602	Q9ET58	3.82231	2.50435	2.98262	1.83531	down	KLF2_RAT Krueppel-like factor 2 OS=Rattus norvegicus GN=Klf2 PE=2 SV=1//2.34543e-80
	ENSAPLG00000010637	P62205	12.1253	3.72439	24.2324	2.90685	up	PLK1_XENTR Serine/threonine-protein kinase PLK1 OS=Xenopus tropicalis GN=plk1 PE=2 SV=1//0
	ENSAPLG00000010676	P18254	4.22032	4.57703	4.21774	3.07763	up	IGF1_CHICK Insulin-like growth factor I OS=Gallus gallus GN=IGF1 PE=1 SV=1//6.88163e-107
	ENSAPLG00000011947	P29332	2.38218	1.92962	2.5794	1.64977	up	CCNB2_CHICK G2/mitotic-specific cyclin-B2 OS=Gallus gallus GN=CCNB2 PE=2 SV=1//0
	ENSAPLG00000012248	P08642	2.08239	1.46888	2.43036	1.76619	up	RASH_CHICK GTPase HRas OS=Gallus gallus GN=HRAS1 PE=1 SV=1//1.45716e-129
apla00670 One carbon pool by folate	ENSAPLG00000006539	Q5ZKA5	1.61319	1.76666	1.23141	1.49455	down	MTDC_CHICK Bifunctional methylenetetrahydrofolate dehydrogenase/cyclohydrolase, mitochondrial OS=Gallus gallus GN=MTHFD2 PE=2 SV=1//0
	ENSAPLG00000015661	P04818	5.72566	1.99295	7.05192	1.65633	up	TYSY_HUMAN Thymidylate synthase OS=Homo sapiens GN=TYMS PE=1 SV=3//1.73537e-148
apla00630 Glyoxylate and dicarboxylate metabolism	ENSAPLG00000005198	Q99798	3.00653	1.39066	3.29855	1.472	down	ACON_HUMAN Aconitate hydratase, mitochondrial OS=Homo sapiens GN=ACO2 PE=1 SV=2//0
	ENSAPLG00000012131	Q566U4	2.51187	1.94015	3.46729	1.90133	down	KFA_DANRE Kynurenine formamidase OS=Danio rerio GN=afmid PE=2 SV=2//2.42866e-56
	ENSAPLG00000015104	Q9GK13	1.73699	1.41753	2.27523	1.50148	down	MUTA_BOVIN Methylmalonyl-CoA mutase, mitochondrial OS=Bos taurus GN=MUT PE=2 SV=1//0
apla04115 p53 signaling pathway	ENSAPLG00000002443	P39963	9.75752	3.45793	20.851	3.34506	up	CCNB3_CHICK G2/mitotic-specific cyclin-B3 OS=Gallus gallus GN=CCNB3 PE=2 SV=1//1.22937e-07
	ENSAPLG00000006580	P27701	1.66736	1.45809	2.11026	1.49119	up	CD82_HUMAN CD82 antigen OS=Homo sapiens GN=CD82 PE=1 SV=1//2.35263e-81
	ENSAPLG00000010270	P13863	12.2664	5.10886	25.2289	3.86883	up	CDK1_CHICK Cyclin-dependent kinase 1 OS=Gallus gallus GN=CDK1 PE=1 SV=1//0
	ENSAPLG00000010676	P18254	4.22032	4.57703	4.21774	3.07763	up	IGF1_CHICK Insulin-like growth factor I OS=Gallus gallus GN=IGF1 PE=1 SV=1//6.88163e-107
	ENSAPLG00000011947	P29332	2.38218	1.92962	2.5794	1.64977	up	CCNB2_CHICK G2/mitotic-specific cyclin-B2 OS=Gallus gallus GN=CCNB2 PE=2 SV=1//0
	ENSAPLG00000012192	P00020	5.72914	2.90283	5.90177	2.23713	down	CYC_ANAPL Cytochrome c OS=Anas platyrhynchos GN=CYC PE=1 SV=2//1.51484e-66
apla00500 Starch and sucrose metabolism	ENSAPLG00000009913	P19367	2.04401	1.63408	2.10314	1.72349	up	HXK1_HUMAN Hexokinase-1 OS=Homo sapiens GN=HK1 PE=1 SV=3//2.59024e-157
	ENSAPLG00000015328	P83053	3.78923	2.66854	3.38621	2.44524	up	AMYP_STRCA Pancreatic alpha-amylase OS=Struthio camelus PE=1 SV=1//4.99373e-70
	ENSAPLG00000015681	P83053	4.09139	3.13236	3.90893	2.68646	up	AMYP_STRCA Pancreatic alpha-amylase OS=Struthio camelus PE=1 SV=1//0
apla00620 Pyruvate metabolism	ENSAPLG00000000861	P07032	1.62544	2.70167	1.95433	1.97585	down	ACYP1_CHICK Acylphosphatase-1 OS=Gallus gallus GN=ACYP1 PE=1 SV=2//1.32869e-27
	ENSAPLG00000006405	Q8BMF3	6.38613	2.97273	2.59481	2.09386	down	MAON_MOUSE NADP-dependent malic enzyme, mitochondrial OS=Mus musculus GN=Me3 PE=1 SV=2//0
	ENSAPLG00000008450	P35486	1.77156	1.45223	1.69966	1.54011	down	ODPA_MOUSE Pyruvate dehydrogenase E1 component subunit alpha, somatic form, mitochondrial OS=Mus musculus GN=Pdha1 PE=1 SV=1//2.46955e-176
	ENSAPLG00000009964	P09622	1.60383	1.73092	1.55795	1.5893	down	DLDH_HUMAN Dihydrolipoyl dehydrogenase, mitochondrial OS=Homo sapiens GN=DLD PE=1 SV=2//0
	ENSAPLG00000004677	A5GFW1	6.66945	3.69877	10.3464	2.64005	up	AURKA_PIG Aurora kinase A OS=Sus scrofa GN=AURKA PE=3 SV=1//1.3489e-178
apla04114 Oocyte meiosis	ENSAPLG00000010270	P13863	12.2664	5.10886	25.2289	3.86883	up	CDK1_CHICK Cyclin-dependent kinase 1 OS=Gallus gallus GN=CDK1 PE=1 SV=1//0
	ENSAPLG00000010637	P62205	12.1253	3.72439	24.2324	2.90685	up	PLK1_XENTR Serine/threonine-protein kinase PLK1 OS=Xenopus tropicalis GN=plk1 PE=2 SV=1//0
	ENSAPLG00000010676	P18254	4.22032	4.57703	4.21774	3.07763	up	IGF1_CHICK Insulin-like growth factor I OS=Gallus gallus GN=IGF1 PE=1 SV=1//6.88163e-107
	ENSAPLG00000012083	Q4KLP8	6.29925	4.27278	9.31405	2.66438	up	SGOL1_XENLA Shugoshin-like 1 OS=Xenopus laevis GN=sgol1 PE=1 SV=1//2.38359e-58
	ENSAPLG00000012267	P60330	5.93371	2.03911	8.78312	3.33584	up	ESPL1_MOUSE Separin OS=Mus musculus GN=Espl1 PE=1 SV=1//1.35405e-160
	ENSAPLG00000013807	Q13257	8.87623	4.21873	18.9391	3.00276	up	MD2L1_HUMAN Mitotic spindle assembly checkpoint protein MAD2A OS=Homo sapiens GN=MAD2L1 PE=1 SV=1//2.518e-78
apla04914 Progesterone-mediated oocyte maturation	ENSAPLG00000002443	P39963	9.75752	3.45793	20.851	3.34506	up	CCNB3_CHICK G2/mitotic-specific cyclin-B3 OS=Gallus gallus GN=CCNB3 PE=2 SV=1//1.22937e-07
	ENSAPLG00000005183	P43449	4.40919	2.30303	9.25689	2.5468	up	CCNA2_CHICK Cyclin-A2 OS=Gallus gallus GN=CCNA2 PE=2 SV=1//0
	ENSAPLG00000010270	P13863	12.2664	5.10886	25.2289	3.86883	up	CDK1_CHICK Cyclin-dependent kinase 1 OS=Gallus gallus GN=CDK1 PE=1 SV=1//0
	ENSAPLG00000010637	P62205	12.1253	3.72439	24.2324	2.90685	up	PLK1_XENTR Serine/threonine-protein kinase PLK1 OS=Xenopus tropicalis GN=plk1 PE=2 SV=1//0
	ENSAPLG00000010676	P18254	4.22032	4.57703	4.21774	3.07763	up	IGF1_CHICK Insulin-like growth factor I OS=Gallus gallus GN=IGF1 PE=1 SV=1//6.88163e-107
	ENSAPLG00000011947	P29332	2.38218	1.92962	2.5794	1.64977	up	CCNB2_CHICK G2/mitotic-specific cyclin-B2 OS=Gallus gallus GN=CCNB2 PE=2 SV=1//0
	ENSAPLG00000012248	P08642	2.08239	1.46888	2.43036	1.76619	up	RASH_CHICK GTPase HRas OS=Gallus gallus GN=HRAS1 PE=1 SV=1//1.45716e-129
	ENSAPLG00000013807	Q13257	8.87623	4.21873	18.9391	3.00276	up	MD2L1_HUMAN Mitotic spindle assembly checkpoint protein MAD2A OS=Homo sapiens GN=MAD2L1 PE=1 SV=1//2.518e-78
	ENSAPLG00000015788	Q9Y6D9	1.681	1.54371	1.63824	1.6964	up	MD1L1_HUMAN Mitotic spindle assembly checkpoint protein MAD1 OS=Homo sapiens GN=MAD1L1 PE=1 SV=2//1.08685e-165
apla00062 Fatty acid elongation	ENSAPLG00000006736	Q9BV79	1.74897	2.24919	1.77532	2.12503	down	MECR_HUMAN Trans-2-enoyl-CoA reductase, mitochondrial OS=Homo sapiens GN=MECR PE=1 SV=2//1.43481e-137
	ENSAPLG00000007409	Q86TX2	1.47039	1.89388	2.40497	2.48123	down	ACOT1_HUMAN Acyl-coenzyme A thioesterase 1 OS=Homo sapiens GN=ACOT1 PE=1 SV=1//0
	ENSAPLG00000010532	Q9JLJ5	1.49921	1.42907	1.77702	1.48634	down	ELOV1_MOUSE Elongation of very long chain fatty acids protein 1 OS=Mus musculus GN=Elovl1 PE=2 SV=1//1.69723e-123
apla01200 Carbon metabolism	ENSAPLG00000005198	Q99798	3.00653	1.39066	3.29855	1.472	down	ACON_HUMAN Aconitate hydratase, mitochondrial OS=Homo sapiens GN=ACO2 PE=1 SV=2//0
	ENSAPLG00000005936	Q5ZIS0	2.03396	1.47995	2.20379	1.55918	down	DHSD_CHICK Succinate dehydrogenase [ubiquinone] cytochrome b small subunit, mitochondrial OS=Gallus gallus GN=SDHD PE=1 SV=1//1.23735e-49
	ENSAPLG00000006405	Q8BMF3	6.38613	2.97273	2.59481	2.09386	down	MAON_MOUSE NADP-dependent malic enzyme, mitochondrial OS=Mus musculus GN=Me3 PE=1 SV=2//0
	ENSAPLG00000007028	Q9YHT1	2.55529	2.05685	2.62393	2.03713	down	DHSA_CHICK Succinate dehydrogenase [ubiquinone] flavoprotein subunit, mitochondrial OS=Gallus gallus GN=SDHA PE=1 SV=2//0
	ENSAPLG00000008417	Q9YI37	2.72041	2.12205	2.98096	2.25459	down	SUCB1_COLLI Succinyl-CoA ligase [ADP-forming] subunit beta, mitochondrial (Fragment) OS=Columba livia GN=SUCLA2 PE=1 SV=1//0
	ENSAPLG00000008450	P35486	1.77156	1.45223	1.69966	1.54011	down	ODPA_MOUSE Pyruvate dehydrogenase E1 component subunit alpha, somatic form, mitochondrial OS=Mus musculus GN=Pdha1 PE=1 SV=1//2.46955e-176
	ENSAPLG00000009913	P19367	2.04401	1.63408	2.10314	1.72349	up	HXK1_HUMAN Hexokinase-1 OS=Homo sapiens GN=HK1 PE=1 SV=3//2.59024e-157
	ENSAPLG00000009948	P19140	8.58962	2.93746	10.6717	2.78275	up	ENOA_ANAPL Alpha-enolase OS=Anas platyrhynchos GN=ENO1 PE=2 SV=2//0
	ENSAPLG00000009964	P09622	1.60383	1.73092	1.55795	1.5893	down	DLDH_HUMAN Dihydrolipoyl dehydrogenase, mitochondrial OS=Homo sapiens GN=DLD PE=1 SV=2//0
	ENSAPLG00000010694	Q5RB83	9.16098	9.06502	3.8959	4.99005	down	SERB_PONAB Phosphoserine phosphatase OS=Pongo abelii GN=PSPH PE=2 SV=1//2.7647e-85
	ENSAPLG00000015023	Q9YHT2	1.94593	1.7551	2.38967	1.9191	down	DHSB_CHICK Succinate dehydrogenase [ubiquinone] iron-sulfur subunit, mitochondrial OS=Gallus gallus GN=SDHB PE=1 SV=1//7.46742e-121
	ENSAPLG00000015104	Q9GK13	1.73699	1.41753	2.27523	1.50148	down	MUTA_BOVIN Methylmalonyl-CoA mutase, mitochondrial OS=Bos taurus GN=MUT PE=2 SV=1//0
apla00920 Sulfur metabolism	ENSAPLG00000003727	Q9Y6N5	1.93498	1.67545	1.97279	1.6823	up	SQRD_HUMAN Sulfide:quinone oxidoreductase, mitochondrial OS=Homo sapiens GN=SQRDL PE=1 SV=1//0
	ENSAPLG00000012192	P00020	5.72914	2.90283	5.90177	2.23713	down	CYC_ANAPL Cytochrome c OS=Anas platyrhynchos GN=CYC PE=1 SV=2//1.51484e-66
apla04260 Cardiac muscle contraction	ENSAPLG00000001974	P31800	2.5724	1.69825	2.83581	1.9134	down	QCR1_BOVIN Cytochrome b-c1 complex subunit 1, mitochondrial OS=Bos taurus GN=UQCRC1 PE=1 SV=2//0
	ENSAPLG00000002008	P23004	2.38302	2.03264	1.97705	1.86188	down	QCR2_BOVIN Cytochrome b-c1 complex subunit 2, mitochondrial OS=Bos taurus GN=UQCRC2 PE=1 SV=2//9.75007e-159
	ENSAPLG00000002275	Q5ZLR5	2.55403	1.61386	2.76986	1.68528	down	UCRI_CHICK Cytochrome b-c1 complex subunit Rieske, mitochondrial OS=Gallus gallus GN=UQCRFS1 PE=1 SV=1//4.83781e-119
	ENSAPLG00000007037	P99028	1.92401	1.7574	2.00048	1.45599	down	QCR6_MOUSE Cytochrome b-c1 complex subunit 6, mitochondrial OS=Mus musculus GN=Uqcrh PE=1 SV=2//1.49954e-33
	ENSAPLG00000007286	P24311	2.87992	2.1538	3.08333	1.76635	down	COX7B_HUMAN Cytochrome c oxidase subunit 7B, mitochondrial OS=Homo sapiens GN=COX7B PE=1 SV=2//2.63363e-19
	ENSAPLG00000008432	P09860	30.4448	6.62639	59.976	6.4001	up	TNNC1_CHICK Troponin C, slow skeletal and cardiac muscles OS=Gallus gallus GN=TNNC1 PE=1 SV=1//6.33083e-58
	ENSAPLG00000009021	Q2HZ96	6.71669	2.54181	6.29293	2.08178	down	AT1B4_CHICK Protein ATP1B4 OS=Gallus gallus GN=ATP1B4 PE=1 SV=1//0
	ENSAPLG00000010205	P13073	1.97023	1.96557	2.10163	1.47824	down	COX41_HUMAN Cytochrome c oxidase subunit 4 isoform 1, mitochondrial OS=Homo sapiens GN=COX4I1 PE=1 SV=1//6.8128e-56
	ENSAPLG00000012741	P02642	261.65	6.41582	443.977	6.17464	up	TNNT2_CHICK Troponin T, cardiac muscle isoforms OS=Gallus gallus GN=TNNT2 PE=2 SV=2//1.87052e-42
	ENSAPLG00000014886	B0VYY3	2.64287	1.73643	3.1498	1.64603	down	COX5A_OTOCR Cytochrome c oxidase subunit 5A, mitochondrial OS=Otolemur crassicaudatus GN=COX5A PE=2 SV=1//1.34218e-75
	ENSAPLG00000015371	Q7YRK7	2.44891	2.20568	2.33893	2.08368	down	COX6C_TARSY Cytochrome c oxidase subunit 6C OS=Tarsius syrichta GN=COX6C PE=3 SV=1//2.32e-23
	Novel02408	P24984	2.00839	1.61088	2.56646	1.57896	down	COX1_COTJA Cytochrome c oxidase subunit 1 OS=Coturnix coturnix japonica GN=MT-CO1 PE=3 SV=3//1.9674e-139
apla00260 Glycine, serine and threonine metabolism	ENSAPLG00000007295	Q9UL12	13.1031	2.0998	14.506	2.00001	up	SARDH_HUMAN Sarcosine dehydrogenase, mitochondrial OS=Homo sapiens GN=SARDH PE=1 SV=1//0
	ENSAPLG00000008567	Q9UI17	20.4942	2.74494	27.365	1.52193	up	M2GD_HUMAN Dimethylglycine dehydrogenase, mitochondrial OS=Homo sapiens GN=DMGDH PE=1 SV=2//0
	ENSAPLG00000009685	P35520	2.01773	1.74119	1.97173	1.91949	down	CBS_HUMAN Cystathionine beta-synthase OS=Homo sapiens GN=CBS PE=1 SV=2//0
	ENSAPLG00000009917	P07997	1.51953	1.95674	1.30055	1.55476	down	HEM1_CHICK 5-aminolevulinate synthase, nonspecific, mitochondrial OS=Gallus gallus GN=ALAS1 PE=2 SV=2//0
	ENSAPLG00000009964	P09622	1.60383	1.73092	1.55795	1.5893	down	DLDH_HUMAN Dihydrolipoyl dehydrogenase, mitochondrial OS=Homo sapiens GN=DLD PE=1 SV=2//0
	ENSAPLG00000010694	Q5RB83	9.16098	9.06502	3.8959	4.99005	down	SERB_PONAB Phosphoserine phosphatase OS=Pongo abelii GN=PSPH PE=2 SV=1//2.7647e-85
apla04110 Cell cycle	ENSAPLG00000002443	P39963	9.75752	3.45793	20.851	3.34506	up	CCNB3_CHICK G2/mitotic-specific cyclin-B3 OS=Gallus gallus GN=CCNB3 PE=2 SV=1//1.22937e-07
	ENSAPLG00000004271	O60566	11.7357	5.70495	19.4827	3.79737	up	BUB1B_HUMAN Mitotic checkpoint serine/threonine-protein kinase BUB1 beta OS=Homo sapiens GN=BUB1B PE=1 SV=3//9.27404e-113
	ENSAPLG00000005183	P43449	4.40919	2.30303	9.25689	2.5468	up	CCNA2_CHICK Cyclin-A2 OS=Gallus gallus GN=CCNA2 PE=2 SV=1//0
	ENSAPLG00000006086	P33981	3.98628	4.41238	11.6478	3.11986	up	TTK_HUMAN Dual specificity protein kinase TTK OS=Homo sapiens GN=TTK PE=1 SV=2//0
	ENSAPLG00000007931	P49718	5.87791	2.32434	5.62951	1.95417	up	MCM5_MOUSE DNA replication licensing factor MCM5 OS=Mus musculus GN=Mcm5 PE=2 SV=1//0
	ENSAPLG00000010270	P13863	12.2664	5.10886	25.2289	3.86883	up	CDK1_CHICK Cyclin-dependent kinase 1 OS=Gallus gallus GN=CDK1 PE=1 SV=1//0
	ENSAPLG00000010637	P62205	12.1253	3.72439	24.2324	2.90685	up	PLK1_XENTR Serine/threonine-protein kinase PLK1 OS=Xenopus tropicalis GN=plk1 PE=2 SV=1//0
	ENSAPLG00000011947	P29332	2.38218	1.92962	2.5794	1.64977	up	CCNB2_CHICK G2/mitotic-specific cyclin-B2 OS=Gallus gallus GN=CCNB2 PE=2 SV=1//0
	ENSAPLG00000012267	P60330	5.93371	2.03911	8.78312	3.33584	up	ESPL1_MOUSE Separin OS=Mus musculus GN=Espl1 PE=1 SV=1//1.35405e-160
	ENSAPLG00000013807	Q13257	8.87623	4.21873	18.9391	3.00276	up	MD2L1_HUMAN Mitotic spindle assembly checkpoint protein MAD2A OS=Homo sapiens GN=MAD2L1 PE=1 SV=1//2.518e-78
	ENSAPLG00000015633	O75419	13.6292	4.1878	21.7827	3.22054	up	CDC45_HUMAN Cell division control protein 45 homolog OS=Homo sapiens GN=CDC45 PE=1 SV=1//0
	ENSAPLG00000015788	Q9Y6D9	1.681	1.54371	1.63824	1.6964	up	MD1L1_HUMAN Mitotic spindle assembly checkpoint protein MAD1 OS=Homo sapiens GN=MAD1L1 PE=1 SV=2//1.08685e-165
apla00020 Citrate cycle (TCA cycle)	ENSAPLG00000005198	Q99798	3.00653	1.39066	3.29855	1.472	down	ACON_HUMAN Aconitate hydratase, mitochondrial OS=Homo sapiens GN=ACO2 PE=1 SV=2//0
	ENSAPLG00000005936	Q5ZIS0	2.03396	1.47995	2.20379	1.55918	down	DHSD_CHICK Succinate dehydrogenase [ubiquinone] cytochrome b small subunit, mitochondrial OS=Gallus gallus GN=SDHD PE=1 SV=1//1.23735e-49
	ENSAPLG00000007028	Q9YHT1	2.55529	2.05685	2.62393	2.03713	down	DHSA_CHICK Succinate dehydrogenase [ubiquinone] flavoprotein subunit, mitochondrial OS=Gallus gallus GN=SDHA PE=1 SV=2//0
	ENSAPLG00000008417	Q9YI37	2.72041	2.12205	2.98096	2.25459	down	SUCB1_COLLI Succinyl-CoA ligase [ADP-forming] subunit beta, mitochondrial (Fragment) OS=Columba livia GN=SUCLA2 PE=1 SV=1//0
	ENSAPLG00000008450	P35486	1.77156	1.45223	1.69966	1.54011	down	ODPA_MOUSE Pyruvate dehydrogenase E1 component subunit alpha, somatic form, mitochondrial OS=Mus musculus GN=Pdha1 PE=1 SV=1//2.46955e-176
	ENSAPLG00000009964	P09622	1.60383	1.73092	1.55795	1.5893	down	DLDH_HUMAN Dihydrolipoyl dehydrogenase, mitochondrial OS=Homo sapiens GN=DLD PE=1 SV=2//0
	ENSAPLG00000015023	Q9YHT2	1.94593	1.7551	2.38967	1.9191	down	DHSB_CHICK Succinate dehydrogenase [ubiquinone] iron-sulfur subunit, mitochondrial OS=Gallus gallus GN=SDHB PE=1 SV=1//7.46742e-121
apla01100 Metabolic pathways	ENSAPLG00000001974	P31800	2.5724	1.69825	2.83581	1.9134	down	QCR1_BOVIN Cytochrome b-c1 complex subunit 1, mitochondrial OS=Bos taurus GN=UQCRC1 PE=1 SV=2//0
	ENSAPLG00000002008	P23004	2.38302	2.03264	1.97705	1.86188	down	QCR2_BOVIN Cytochrome b-c1 complex subunit 2, mitochondrial OS=Bos taurus GN=UQCRC2 PE=1 SV=2//9.75007e-159
	ENSAPLG00000002275	Q5ZLR5	2.55403	1.61386	2.76986	1.68528	down	UCRI_CHICK Cytochrome b-c1 complex subunit Rieske, mitochondrial OS=Gallus gallus GN=UQCRFS1 PE=1 SV=1//4.83781e-119
	ENSAPLG00000002368	P11024	2.35312	1.52434	2.88969	1.79996	down	NNTM_BOVIN NAD(P) transhydrogenase, mitochondrial OS=Bos taurus GN=NNT PE=1 SV=3//0
	ENSAPLG00000002951	Q99611	1.81613	2.21889	1.49381	1.5707	down	SPS2_HUMAN Selenide, water dikinase 2 OS=Homo sapiens GN=SEPHS2 PE=1 SV=3//4.63919e-83
	ENSAPLG00000002956	P34943	2.10621	1.96268	1.81579	1.83068	down	NDUA9_BOVIN NADH dehydrogenase [ubiquinone] 1 alpha subcomplex subunit 9, mitochondrial OS=Bos taurus GN=NDUFA9 PE=1 SV=1//5.64393e-170
	ENSAPLG00000003476	Q3UIU2	3.15214	0.270586	3.43927	4.00781	down	NDUB6_MOUSE NADH dehydrogenase [ubiquinone] 1 beta subcomplex subunit 6 OS=Mus musculus GN=Ndufb6 PE=2 SV=3//2.96934e-25
	ENSAPLG00000004096	Q99LC3	1.92839	1.60479	1.51245	1.64319	down	NDUAA_MOUSE NADH dehydrogenase [ubiquinone] 1 alpha subcomplex subunit 10, mitochondrial OS=Mus musculus GN=Ndufa10 PE=1 SV=1//4.17254e-143
	ENSAPLG00000004832	P79274	3.15556	2.91952	3.02232	3.12489	down	ACADL_PIG Long-chain specific acyl-CoA dehydrogenase, mitochondrial OS=Sus scrofa GN=ACADL PE=2 SV=1//1.58041e-164
	ENSAPLG00000005198	Q99798	3.00653	1.39066	3.29855	1.472	down	ACON_HUMAN Aconitate hydratase, mitochondrial OS=Homo sapiens GN=ACO2 PE=1 SV=2//0
	ENSAPLG00000005936	Q5ZIS0	2.03396	1.47995	2.20379	1.55918	down	DHSD_CHICK Succinate dehydrogenase [ubiquinone] cytochrome b small subunit, mitochondrial OS=Gallus gallus GN=SDHD PE=1 SV=1//1.23735e-49
	ENSAPLG00000006405	Q8BMF3	6.38613	2.97273	2.59481	2.09386	down	MAON_MOUSE NADP-dependent malic enzyme, mitochondrial OS=Mus musculus GN=Me3 PE=1 SV=2//0
	ENSAPLG00000006539	Q5ZKA5	1.61319	1.76666	1.23141	1.49455	down	MTDC_CHICK Bifunctional methylenetetrahydrofolate dehydrogenase/cyclohydrolase, mitochondrial OS=Gallus gallus GN=MTHFD2 PE=2 SV=1//0
	ENSAPLG00000006717	P11009	52.0353	2.92142	36.2471	3.37113	down	KCRS_CHICK Creatine kinase S-type, mitochondrial OS=Gallus gallus GN=CKMT2 PE=1 SV=2//0
	ENSAPLG00000006736	Q9BV79	1.74897	2.24919	1.77532	2.12503	down	MECR_HUMAN Trans-2-enoyl-CoA reductase, mitochondrial OS=Homo sapiens GN=MECR PE=1 SV=2//1.43481e-137
	ENSAPLG00000007021	P56135	3.20525	2.11427	2.82783	1.66646	down	ATPK_MOUSE ATP synthase subunit f, mitochondrial OS=Mus musculus GN=Atp5j2 PE=1 SV=3//1.23937e-39
	ENSAPLG00000007028	Q9YHT1	2.55529	2.05685	2.62393	2.03713	down	DHSA_CHICK Succinate dehydrogenase [ubiquinone] flavoprotein subunit, mitochondrial OS=Gallus gallus GN=SDHA PE=1 SV=2//0
	ENSAPLG00000007037	P99028	1.92401	1.7574	2.00048	1.45599	down	QCR6_MOUSE Cytochrome b-c1 complex subunit 6, mitochondrial OS=Mus musculus GN=Uqcrh PE=1 SV=2//1.49954e-33
	ENSAPLG00000007097	B2B9A1	2.29906	1.99016	2.14699	1.52299	down	ATPO_RHIFE ATP synthase subunit O, mitochondrial OS=Rhinolophus ferrumequinum GN=ATP5O PE=3 SV=1//1.59625e-80
	ENSAPLG00000007286	P24311	2.87992	2.1538	3.08333	1.76635	down	COX7B_HUMAN Cytochrome c oxidase subunit 7B, mitochondrial OS=Homo sapiens GN=COX7B PE=1 SV=2//2.63363e-19
	ENSAPLG00000007295	Q9UL12	13.1031	2.0998	14.506	2.00001	up	SARDH_HUMAN Sarcosine dehydrogenase, mitochondrial OS=Homo sapiens GN=SARDH PE=1 SV=1//0
	ENSAPLG00000007409	Q86TX2	1.47039	1.89388	2.40497	2.48123	down	ACOT1_HUMAN Acyl-coenzyme A thioesterase 1 OS=Homo sapiens GN=ACOT1 PE=1 SV=1//0
	ENSAPLG00000007431	Q9CPY7	1.52417	1.99876	1.48911	1.9529	down	AMPL_MOUSE Cytosol aminopeptidase OS=Mus musculus GN=Lap3 PE=1 SV=3//0
	ENSAPLG00000007447	P11707	8.97614	5.60035	10.8934	4.64668	up	CP3A6_RABIT Cytochrome P450 3A6 OS=Oryctolagus cuniculus GN=CYP3A6 PE=2 SV=2//1.72286e-97
	ENSAPLG00000007537	P48306	1.76073	2.02257	1.70726	1.99641	down	NDUB4_CHICK NADH dehydrogenase [ubiquinone] 1 beta subcomplex subunit 4 OS=Gallus gallus GN=NDUFB4 PE=3 SV=2//8.70078e-47
	ENSAPLG00000007974	P51893	35.8468	1.50925	32.505	1.42522	up	SAHHA_XENLA Adenosylhomocysteinase A OS=Xenopus laevis GN=ahcy-a PE=2 SV=1//0
	ENSAPLG00000008193	P56384	1.63634	1.8374	1.62816	1.91003	down	AT5G3_MOUSE ATP synthase lipid-binding protein, mitochondrial OS=Mus musculus GN=Atp5g3 PE=2 SV=1//7.4587e-56
	ENSAPLG00000008417	Q9YI37	2.72041	2.12205	2.98096	2.25459	down	SUCB1_COLLI Succinyl-CoA ligase [ADP-forming] subunit beta, mitochondrial (Fragment) OS=Columba livia GN=SUCLA2 PE=1 SV=1//0
	ENSAPLG00000008450	P35486	1.77156	1.45223	1.69966	1.54011	down	ODPA_MOUSE Pyruvate dehydrogenase E1 component subunit alpha, somatic form, mitochondrial OS=Mus musculus GN=Pdha1 PE=1 SV=1//2.46955e-176
	ENSAPLG00000008510	Q06HQ7	2.55853	3.65515	3.09025	6.51986	down	PLB1_MONDO Phospholipase B1, membrane-associated OS=Monodelphis domestica GN=PLB1 PE=2 SV=1//1.18399e-09
	ENSAPLG00000008567	Q9UI17	20.4942	2.74494	27.365	1.52193	up	M2GD_HUMAN Dimethylglycine dehydrogenase, mitochondrial OS=Homo sapiens GN=DMGDH PE=1 SV=2//0
	ENSAPLG00000008986	P21265	1.97892	2.38135	2.76134	3.34479	up	PUR8_CHICK Adenylosuccinate lyase OS=Gallus gallus GN=ADSL PE=2 SV=2//0
	ENSAPLG00000009007	Q5R546	1.78856	1.90476	1.43346	1.61395	down	ATPA_PONAB ATP synthase subunit alpha, mitochondrial OS=Pongo abelii GN=ATP5A1 PE=2 SV=1//0
	ENSAPLG00000009343	Q5ZLC5	2.47906	2.25974	2.89232	2.14156	down	ATPB_CHICK ATP synthase subunit beta, mitochondrial OS=Gallus gallus GN=ATP5B PE=1 SV=1//2.16946e-120
	ENSAPLG00000009600	P97450	3.47837	2.33654	3.17331	1.76941	down	ATP5J_MOUSE ATP synthase-coupling factor 6, mitochondrial OS=Mus musculus GN=Atp5j PE=1 SV=1//2.55305e-08
	ENSAPLG00000009685	P35520	2.01773	1.74119	1.97173	1.91949	down	CBS_HUMAN Cystathionine beta-synthase OS=Homo sapiens GN=CBS PE=1 SV=2//0
	ENSAPLG00000009913	P19367	2.04401	1.63408	2.10314	1.72349	up	HXK1_HUMAN Hexokinase-1 OS=Homo sapiens GN=HK1 PE=1 SV=3//2.59024e-157
	ENSAPLG00000009917	P07997	1.51953	1.95674	1.30055	1.55476	down	HEM1_CHICK 5-aminolevulinate synthase, nonspecific, mitochondrial OS=Gallus gallus GN=ALAS1 PE=2 SV=2//0
	ENSAPLG00000009948	P19140	8.58962	2.93746	10.6717	2.78275	up	ENOA_ANAPL Alpha-enolase OS=Anas platyrhynchos GN=ENO1 PE=2 SV=2//0
	ENSAPLG00000009964	P09622	1.60383	1.73092	1.55795	1.5893	down	DLDH_HUMAN Dihydrolipoyl dehydrogenase, mitochondrial OS=Homo sapiens GN=DLD PE=1 SV=2//0
	ENSAPLG00000010026	Q3MHR2	5.69647	2.38783	7.66864	2.04932	up	DCK_BOVIN Deoxycytidine kinase OS=Bos taurus GN=DCK PE=2 SV=1//5.23555e-101
	ENSAPLG00000010205	P13073	1.97023	1.96557	2.10163	1.47824	down	COX41_HUMAN Cytochrome c oxidase subunit 4 isoform 1, mitochondrial OS=Homo sapiens GN=COX4I1 PE=1 SV=1//6.8128e-56
	ENSAPLG00000010540	A3KFX0	4.52059	3.03467	6.37946	3.54337	down	5NT1A_MOUSE Cytosolic 5&apos;-nucleotidase 1A OS=Mus musculus GN=Nt5c1a PE=2 SV=1//0
	ENSAPLG00000010694	Q5RB83	9.16098	9.06502	3.8959	4.99005	down	SERB_PONAB Phosphoserine phosphatase OS=Pongo abelii GN=PSPH PE=2 SV=1//2.7647e-85
	ENSAPLG00000011463	Q02379	2.17797	1.95679	2.4216	1.65167	down	NDUS5_BOVIN NADH dehydrogenase [ubiquinone] iron-sulfur protein 5 OS=Bos taurus GN=NDUFS5 PE=1 SV=2//3.01992e-06
	ENSAPLG00000011686	O00330	2.28291	1.69777	2.37146	1.71523	down	ODPX_HUMAN Pyruvate dehydrogenase protein X component, mitochondrial OS=Homo sapiens GN=PDHX PE=1 SV=3//0
	ENSAPLG00000011686	O00330	2.28291	1.69777	2.37146	1.71523	down	ODPX_HUMAN Pyruvate dehydrogenase protein X component, mitochondrial OS=Homo sapiens GN=PDHX PE=1 SV=3//0
	ENSAPLG00000012131	Q566U4	2.51187	1.94015	3.46729	1.90133	down	KFA_DANRE Kynurenine formamidase OS=Danio rerio GN=afmid PE=2 SV=2//2.42866e-56
	ENSAPLG00000012152	P35475	1.89545	1.73363	3.19115	2.17637	down	IDUA_HUMAN Alpha-L-iduronidase OS=Homo sapiens GN=IDUA PE=1 SV=2//0
	ENSAPLG00000012192	P00020	5.72914	2.90283	5.90177	2.23713	down	CYC_ANAPL Cytochrome c OS=Anas platyrhynchos GN=CYC PE=1 SV=2//1.51484e-66
	ENSAPLG00000012201	O73884	4.55501	2.30439	5.88477	2.04232	down	PHOP1_CHICK Phosphoethanolamine/phosphocholine phosphatase OS=Gallus gallus GN=PHOSPHO1 PE=2 SV=1//0
	ENSAPLG00000012343	Q2TBW2	1.64938	1.9698	1.65363	1.73686	down	COQ7_BOVIN Ubiquinone biosynthesis protein COQ7 homolog OS=Bos taurus GN=COQ7 PE=2 SV=1//1.12252e-50
	ENSAPLG00000012386	Q5E9R2	2.05038	2.03373	1.73037	1.97377	down	PLCD_BOVIN 1-acyl-sn-glycerol-3-phosphate acyltransferase delta OS=Bos taurus GN=AGPAT4 PE=2 SV=1//0
	ENSAPLG00000012663	Q9NVF9	11.8648	2.13271	13.8399	2.60359	up	EKI2_HUMAN Ethanolamine kinase 2 OS=Homo sapiens GN=ETNK2 PE=2 SV=3//3.07816e-148
	ENSAPLG00000013381	P32876	2.98445	1.68379	3.35173	1.55707	down	AT5G1_BOVIN ATP synthase lipid-binding protein, mitochondrial OS=Bos taurus GN=ATP5G1 PE=1 SV=1//3.56412e-53
	ENSAPLG00000013428	Q5RFH9	2.27639	1.37521	2.394	1.50422	down	AT5F1_PONAB ATP synthase subunit b, mitochondrial OS=Pongo abelii GN=ATP5F1 PE=2 SV=1//3.2674e-98
	ENSAPLG00000013864	Q8K3X3	1.92711	1.5577	2.43366	1.60453	up	GMDS_CRIGR GDP-mannose 4,6 dehydratase OS=Cricetulus griseus GN=GMDS PE=2 SV=1//9.03649e-16
	ENSAPLG00000014246	Q91YT0	2.72074	1.90179	3.23918	1.90474	down	NDUV1_MOUSE NADH dehydrogenase [ubiquinone] flavoprotein 1, mitochondrial OS=Mus musculus GN=Ndufv1 PE=1 SV=1//0
	ENSAPLG00000014333	Q0MQH5	3.26384	1.72354	2.78829	1.51137	down	NDUS6_PONPY NADH dehydrogenase [ubiquinone] iron-sulfur protein 6, mitochondrial OS=Pongo pygmaeus GN=NDUFS6 PE=2 SV=1//1.02513e-49
	ENSAPLG00000014886	B0VYY3	2.64287	1.73643	3.1498	1.64603	down	COX5A_OTOCR Cytochrome c oxidase subunit 5A, mitochondrial OS=Otolemur crassicaudatus GN=COX5A PE=2 SV=1//1.34218e-75
	ENSAPLG00000015023	Q9YHT2	1.94593	1.7551	2.38967	1.9191	down	DHSB_CHICK Succinate dehydrogenase [ubiquinone] iron-sulfur subunit, mitochondrial OS=Gallus gallus GN=SDHB PE=1 SV=1//7.46742e-121
	ENSAPLG00000015104	Q9GK13	1.73699	1.41753	2.27523	1.50148	down	MUTA_BOVIN Methylmalonyl-CoA mutase, mitochondrial OS=Bos taurus GN=MUT PE=2 SV=1//0
	ENSAPLG00000015152	Q02372	1.67156	2.76948	1.70885	2.52544	down	NDUB8_BOVIN NADH dehydrogenase [ubiquinone] 1 beta subcomplex subunit 8, mitochondrial OS=Bos taurus GN=NDUFB8 PE=1 SV=1//7.91147e-85
	ENSAPLG00000015328	P83053	3.78923	2.66854	3.38621	2.44524	up	AMYP_STRCA Pancreatic alpha-amylase OS=Struthio camelus PE=1 SV=1//4.99373e-70
	ENSAPLG00000015331	Q3ULD5	1.93891	1.57552	2.16323	1.60275	up	MCCB_MOUSE Methylcrotonoyl-CoA carboxylase beta chain, mitochondrial OS=Mus musculus GN=Mccc2 PE=2 SV=1//1.00299e-139
	ENSAPLG00000015371	Q7YRK7	2.44891	2.20568	2.33893	2.08368	down	COX6C_TARSY Cytochrome c oxidase subunit 6C OS=Tarsius syrichta GN=COX6C PE=3 SV=1//2.32e-23
	ENSAPLG00000015508	Q0MQD2	1.66842	1.62791	1.49972	1.50475	down	NDUB3_PANTR NADH dehydrogenase [ubiquinone] 1 beta subcomplex subunit 3 OS=Pan troglodytes GN=NDUFB3 PE=3 SV=3//2.78755e-36
	ENSAPLG00000015661	P04818	5.72566	1.99295	7.05192	1.65633	up	TYSY_HUMAN Thymidylate synthase OS=Homo sapiens GN=TYMS PE=1 SV=3//1.73537e-148
	ENSAPLG00000015681	P83053	4.09139	3.13236	3.90893	2.68646	up	AMYP_STRCA Pancreatic alpha-amylase OS=Struthio camelus PE=1 SV=1//0
	ENSAPLG00000015767	F6RQL9	1.85669	2.1676	1.70127	1.86659	up	MTAP_MACMU S-methyl-5&apos;-thioadenosine phosphorylase OS=Macaca mulatta GN=MTAP PE=3 SV=1//6.62068e-164
	ENSAPLG00000016250	Q62425	2.16519	1.3669	2.04022	1.47818	down	NDUA4_MOUSE NADH dehydrogenase [ubiquinone] 1 alpha subcomplex subunit 4 OS=Mus musculus GN=Ndufa4 PE=1 SV=2//1.19202e-37
	ENSAPLG00000016437	Q9N0A4	1.61004	1.65363	1.50184	1.59369	down	PGES2_MACFA Prostaglandin E synthase 2 OS=Macaca fascicularis GN=PTGES2 PE=1 SV=1//5.7376e-148
	Novel02408	P24984	2.00839	1.61088	2.56646	1.57896	down	COX1_COTJA Cytochrome c oxidase subunit 1 OS=Coturnix coturnix japonica GN=MT-CO1 PE=3 SV=3//1.9674e-139
apla00190 Oxidative phosphorylation	ENSAPLG00000001974	P31800	2.5724	1.69825	2.83581	1.9134	down	QCR1_BOVIN Cytochrome b-c1 complex subunit 1, mitochondrial OS=Bos taurus GN=UQCRC1 PE=1 SV=2//0
	ENSAPLG00000002008	P23004	2.38302	2.03264	1.97705	1.86188	down	QCR2_BOVIN Cytochrome b-c1 complex subunit 2, mitochondrial OS=Bos taurus GN=UQCRC2 PE=1 SV=2//9.75007e-159
	ENSAPLG00000002275	Q5ZLR5	2.55403	1.61386	2.76986	1.68528	down	UCRI_CHICK Cytochrome b-c1 complex subunit Rieske, mitochondrial OS=Gallus gallus GN=UQCRFS1 PE=1 SV=1//4.83781e-119
	ENSAPLG00000002956	P34943	2.10621	1.96268	1.81579	1.83068	down	NDUA9_BOVIN NADH dehydrogenase [ubiquinone] 1 alpha subcomplex subunit 9, mitochondrial OS=Bos taurus GN=NDUFA9 PE=1 SV=1//5.64393e-170
	ENSAPLG00000003476	Q3UIU2	3.15214	0.270586	3.43927	4.00781	down	NDUB6_MOUSE NADH dehydrogenase [ubiquinone] 1 beta subcomplex subunit 6 OS=Mus musculus GN=Ndufb6 PE=2 SV=3//2.96934e-25
	ENSAPLG00000004096	Q99LC3	1.92839	1.60479	1.51245	1.64319	down	NDUAA_MOUSE NADH dehydrogenase [ubiquinone] 1 alpha subcomplex subunit 10, mitochondrial OS=Mus musculus GN=Ndufa10 PE=1 SV=1//4.17254e-143
	ENSAPLG00000005936	Q5ZIS0	2.03396	1.47995	2.20379	1.55918	down	DHSD_CHICK Succinate dehydrogenase [ubiquinone] cytochrome b small subunit, mitochondrial OS=Gallus gallus GN=SDHD PE=1 SV=1//1.23735e-49
	ENSAPLG00000007021	P56135	3.20525	2.11427	2.82783	1.66646	down	ATPK_MOUSE ATP synthase subunit f, mitochondrial OS=Mus musculus GN=Atp5j2 PE=1 SV=3//1.23937e-39
	ENSAPLG00000007028	Q9YHT1	2.55529	2.05685	2.62393	2.03713	down	DHSA_CHICK Succinate dehydrogenase [ubiquinone] flavoprotein subunit, mitochondrial OS=Gallus gallus GN=SDHA PE=1 SV=2//0
	ENSAPLG00000007037	P99028	1.92401	1.7574	2.00048	1.45599	down	QCR6_MOUSE Cytochrome b-c1 complex subunit 6, mitochondrial OS=Mus musculus GN=Uqcrh PE=1 SV=2//1.49954e-33
	ENSAPLG00000007097	B2B9A1	2.29906	1.99016	2.14699	1.52299	down	ATPO_RHIFE ATP synthase subunit O, mitochondrial OS=Rhinolophus ferrumequinum GN=ATP5O PE=3 SV=1//1.59625e-80
	ENSAPLG00000007286	P24311	2.87992	2.1538	3.08333	1.76635	down	COX7B_HUMAN Cytochrome c oxidase subunit 7B, mitochondrial OS=Homo sapiens GN=COX7B PE=1 SV=2//2.63363e-19
	ENSAPLG00000007537	P48306	1.76073	2.02257	1.70726	1.99641	down	NDUB4_CHICK NADH dehydrogenase [ubiquinone] 1 beta subcomplex subunit 4 OS=Gallus gallus GN=NDUFB4 PE=3 SV=2//8.70078e-47
	ENSAPLG00000008193	P56384	1.63634	1.8374	1.62816	1.91003	down	AT5G3_MOUSE ATP synthase lipid-binding protein, mitochondrial OS=Mus musculus GN=Atp5g3 PE=2 SV=1//7.4587e-56
	ENSAPLG00000009007	Q5R546	1.78856	1.90476	1.43346	1.61395	down	ATPA_PONAB ATP synthase subunit alpha, mitochondrial OS=Pongo abelii GN=ATP5A1 PE=2 SV=1//0
	ENSAPLG00000009343	Q5ZLC5	2.47906	2.25974	2.89232	2.14156	down	ATPB_CHICK ATP synthase subunit beta, mitochondrial OS=Gallus gallus GN=ATP5B PE=1 SV=1//2.16946e-120
	ENSAPLG00000009600	P97450	3.47837	2.33654	3.17331	1.76941	down	ATP5J_MOUSE ATP synthase-coupling factor 6, mitochondrial OS=Mus musculus GN=Atp5j PE=1 SV=1//2.55305e-08
	ENSAPLG00000010205	P13073	1.97023	1.96557	2.10163	1.47824	down	COX41_HUMAN Cytochrome c oxidase subunit 4 isoform 1, mitochondrial OS=Homo sapiens GN=COX4I1 PE=1 SV=1//6.8128e-56
	ENSAPLG00000013381	P32876	2.98445	1.68379	3.35173	1.55707	down	AT5G1_BOVIN ATP synthase lipid-binding protein, mitochondrial OS=Bos taurus GN=ATP5G1 PE=1 SV=1//3.56412e-53
	ENSAPLG00000013428	Q5RFH9	2.27639	1.37521	2.394	1.50422	down	AT5F1_PONAB ATP synthase subunit b, mitochondrial OS=Pongo abelii GN=ATP5F1 PE=2 SV=1//3.2674e-98
	ENSAPLG00000014246	Q91YT0	2.72074	1.90179	3.23918	1.90474	down	NDUV1_MOUSE NADH dehydrogenase [ubiquinone] flavoprotein 1, mitochondrial OS=Mus musculus GN=Ndufv1 PE=1 SV=1//0
	ENSAPLG00000014333	Q0MQH5	3.26384	1.72354	2.78829	1.51137	down	NDUS6_PONPY NADH dehydrogenase [ubiquinone] iron-sulfur protein 6, mitochondrial OS=Pongo pygmaeus GN=NDUFS6 PE=2 SV=1//1.02513e-49
	ENSAPLG00000014886	B0VYY3	2.64287	1.73643	3.1498	1.64603	down	COX5A_OTOCR Cytochrome c oxidase subunit 5A, mitochondrial OS=Otolemur crassicaudatus GN=COX5A PE=2 SV=1//1.34218e-75
	ENSAPLG00000015023	Q9YHT2	1.94593	1.7551	2.38967	1.9191	down	DHSB_CHICK Succinate dehydrogenase [ubiquinone] iron-sulfur subunit, mitochondrial OS=Gallus gallus GN=SDHB PE=1 SV=1//7.46742e-121
	ENSAPLG00000015152	Q02372	1.67156	2.76948	1.70885	2.52544	down	NDUB8_BOVIN NADH dehydrogenase [ubiquinone] 1 beta subcomplex subunit 8, mitochondrial OS=Bos taurus GN=NDUFB8 PE=1 SV=1//7.91147e-85
	ENSAPLG00000015371	Q7YRK7	2.44891	2.20568	2.33893	2.08368	down	COX6C_TARSY Cytochrome c oxidase subunit 6C OS=Tarsius syrichta GN=COX6C PE=3 SV=1//2.32e-23
	ENSAPLG00000015508	Q0MQD2	1.66842	1.62791	1.49972	1.50475	down	NDUB3_PANTR NADH dehydrogenase [ubiquinone] 1 beta subcomplex subunit 3 OS=Pan troglodytes GN=NDUFB3 PE=3 SV=3//2.78755e-36
	ENSAPLG00000016250	Q62425	2.16519	1.3669	2.04022	1.47818	down	NDUA4_MOUSE NADH dehydrogenase [ubiquinone] 1 alpha subcomplex subunit 4 OS=Mus musculus GN=Ndufa4 PE=1 SV=2//1.19202e-37
	Novel02408	P24984	2.00839	1.61088	2.56646	1.57896	down	COX1_COTJA Cytochrome c oxidase subunit 1 OS=Coturnix coturnix japonica GN=MT-CO1 PE=3 SV=3//1.9674e-139
