# Supplementary material for: Deep RNA sequencing of pectoralis muscle transcriptomes during late-term embryonic to neonatal development in indigenous Chinese duck breeds
Source: PLoS One. 2017 Aug 3;12(8):e0180403. doi: 10.1371/journal.pone.0180403 (PMC5542427; doi:10.1371/journal.pone.0180403)
Supplement: S8 Table — (XLSX) [file pone.0180403.s008.xlsx]

## Sheet: Sheet1
			RPKM
			GY E21			GY E27			GY 5dph			JD E21			JD E27			JD 5dph
geneID	ID	description	GX2	GX3	GX4	GX5	GX6	GX7	GX9	GX14	GX12	JX1	JX2	JX3	JX5	JX6	JX7	JX13	JX15	JX16
ENSAPLG00000013867	P00636	F16P1_PIG Fructose-1,6-bisphosphatase 1 OS=Sus scrofa GN=FBP1 PE=1 SV=4//0	20.0522	18.8057	18.6701	21.6737	15.5486	15.5985	16.9566	20.1015	13.4185	8.40966	9.48188	9.61941	6.72472	5.54646	5.92095	5.79631	4.87581	4.34547
ENSAPLG00000016362	P02457	CO1A1_CHICK Collagen alpha-1(I) chain OS=Gallus gallus GN=COL1A1 PE=1 SV=3//1.73172e-52	762.485	790.967	830.75	652.283	453.247	666.745	1063.75	812.121	840.096	548.123	482.887	659.823	320.861	338.651	352.588	533.284	506.492	416.368
ENSAPLG00000012934	Q9Y6N6	LAMC3_HUMAN Laminin subunit gamma-3 OS=Homo sapiens GN=LAMC3 PE=1 SV=3//0	1.50994	0.884169	2.55569	1.38448	0.884212	1.7391	2.01078	1.80014	2.02692	0.216981	0.160993	0.393256	0.475599	0.228971	0.151496	0.420153	0.947288	0.508275
ENSAPLG00000013516	Q8BYN5	FSD1L_MOUSE FSD1-like protein OS=Mus musculus GN=Fsd1l PE=2 SV=2//0	8.96101	9.53866	12.3092	6.7661	7.0439	9.41676	5.84802	3.47479	3.59277	18.5109	18.1136	17.2	19.1844	19.693	15.5934	7.91608	11.2401	12.0972
ENSAPLG00000012339	P02645	TNNI1_RABIT Troponin I, slow skeletal muscle OS=Oryctolagus cuniculus GN=TNNI1 PE=1 SV=1//1.07547e-63	2374.14	2439.2	2155.3	228.776	285.211	167.663	419.469	401.012	371.294	1818.5	1616.33	1950.92	104.363	48.8833	72.283	199.159	139.316	197.053
ENSAPLG00000008432	P09860	TNNC1_CHICK Troponin C, slow skeletal and cardiac muscles OS=Gallus gallus GN=TNNC1 PE=1 SV=1//6.33083e-58	1746.58	1974.67	1086.41	40.9485	57.6116	59.3541	374.085	293.234	379.082	1479.43	1756.77	1802.24	35.0414	20.7549	28.2111	179.728	197.515	160.414
ENSAPLG00000012741	P02642	TNNT2_CHICK Troponin T, cardiac muscle isoforms OS=Gallus gallus GN=TNNT2 PE=2 SV=2//1.87052e-42	533.072	534.964	612.516	1.86236	2.52678	2.03376	16.568	12.7993	11.8408	455.545	587.605	407.709	1.34168	1.69942	0.22677	11.006	3.74749	5.42439
ENSAPLG00000010676	P18254	IGF1_CHICK Insulin-like growth factor I OS=Gallus gallus GN=IGF1 PE=1 SV=1//6.88163e-107	7.54731	6.60741	6.73738	1.88832	1.159	1.90303	9.02721	7.7469	5.88383	7.76924	5.54529	7.08772	2.04404	1.85705	0.93615	5.09422	5.99302	3.80001
ENSAPLG00000013290	Q5ZLP8	IF2B3_CHICK Insulin-like growth factor 2 mRNA-binding protein 3 OS=Gallus gallus GN=IGF2BP3 PE=2 SV=1//0	43.4573	47.1722	50.7833	22.5192	19.6807	20.1036	32.3946	33.6129	32.7835	53.4543	43.3001	38.7172	20.7174	21.0174	19.7054	31.9358	30.9113	28.804
ENSAPLG00000005370	Q4ZHG4	FNDC1_HUMAN Fibronectin type III domain-containing protein 1 OS=Homo sapiens GN=FNDC1 PE=1 SV=4//1.27524e-56	196.394	154.046	169.138	41.8814	37.0815	39.2061	89.1518	112.416	93.9881	130.755	154.794	167.638	24.3068	37.6497	26.9816	70.8451	60.1071	55.7082
ENSAPLG00000009924	P49454	CENPF_HUMAN Centromere protein F OS=Homo sapiens GN=CENPF PE=1 SV=2//1.51279e-07	5.13489	5.75303	5.19446	0.448995	0.639286	0.502633	3.25447	2.94225	2.40262	7.03987	7.90691	6.19418	0.336898	0.319475	0.157023	1.37497	1.56448	0.766964
ENSAPLG00000010383	Q29551	SCOT1_PIG Succinyl-CoA:3-ketoacid coenzyme A transferase 1, mitochondrial OS=Sus scrofa GN=OXCT1 PE=1 SV=2//0	58.2813	52.0888	56.1324	19.6334	22.6033	22.3817	51.2092	48.4673	63.664	42.0938	46.228	37.223	16.8239	12.4859	18.0777	53.6736	32.1216	30.9947
ENSAPLG00000004095	Q76MS9	MSTN1_CHICK Musculoskeletal embryonic nuclear protein 1 OS=Gallus gallus GN=MUSTN1 PE=3 SV=1//8.83736e-24	303.324	523.463	469.248	2603.48	2381.24	3669.15	841.974	857.899	1014.88	348.45	266.486	373.65	1474.27	1860.48	1743.05	691.672	848.602	872.691
ENSAPLG00000005673	P21572	MYOD1_COTJA Myoblast determination protein 1 homolog OS=Coturnix coturnix japonica GN=MYOD1 PE=2 SV=1//1.0566e-121	315.019	291.922	325.315	534.558	595.297	387.994	160.721	162.909	145.356	315.6	372.119	290.642	421.268	547.328	374.381	118.378	161.255	218.361
ENSAPLG00000006178	Q8SQ24	MYOZ1_BOVIN Myozenin-1 OS=Bos taurus GN=MYOZ1 PE=2 SV=1//8.63443e-95	329.71	399.625	338.409	1585.77	1361.29	1501.12	912.919	736.21	945.149	415.631	339.409	420.473	1355.07	1518.17	1485.22	447.859	815.015	831.19
ENSAPLG00000008430	O15061	SYNEM_HUMAN Synemin OS=Homo sapiens GN=SYNM PE=1 SV=2//2.85562e-17	7.3019	8.94514	6.80047	35.2092	22.3584	38.8988	16.6963	14.0751	14.3859	9.10378	7.58442	11.6069	36.0503	33.2573	33.0342	14.8484	13.0754	14.8286
ENSAPLG00000013537	Q60994	ADIPO_MOUSE Adiponectin OS=Mus musculus GN=Adipoq PE=1 SV=2//4.45118e-96	18.8477	16.5688	20.4411	91.2002	94.3258	106.77	45.0846	34.3931	45.6296	22.6016	21.8282	20.1712	68.8539	67.0178	48.0678	28.9765	24.3396	30.7502
ENSAPLG00000016281	Q8NFW9	MYRIP_HUMAN Rab effector MyRIP OS=Homo sapiens GN=MYRIP PE=1 SV=2//0	1.52811	1.50762	0.876201	2.95227	3.57245	2.97748	1.89866	2.09136	1.68394	1.32911	1.21483	1.48373	4.60373	2.85846	2.80989	1.90734	1.96938	1.69208
ENSAPLG00000002403	Q05623	MYBPH_CHICK Myosin-binding protein H OS=Gallus gallus GN=MYBPH PE=1 SV=1//0	86.6786	101.723	69.4668	293.296	302.952	540.859	142.774	67.8644	129.259	109.722	74.0355	98.1306	606.084	480.938	567.344	157.461	118.409	167.264
Note: red ones were significantly expressed by all time points in both duck breeds (belonged to 43 genes list); the other ones were significantly important genes detedcted from 393 gene list; the green one was belonged to two list;
